# Supplementary material for: Survival Genie, a web platform for survival analysis across pediatric and adult cancers
Source: Sci Rep. 2022 Feb 23;12:3069. doi: 10.1038/s41598-022-06841-0 (PMC8866543; doi:10.1038/s41598-022-06841-0)
Supplement: Supplementary file 1 — Supplementary Table 1. [file 41598_2022_6841_MOESM1_ESM.xlsx]

## Sheet: ListofDatasets
Supplementary Table 1. List of the cancer datasets along with their data types available in the Survival Genie
Cancer Program	Cancer Type	Patients with Available mRNA-seq Expression and Clinical data							Patients with
		Total Primary Tumors	Total Recurrent Tumors	Total Metastatic Tumors	CIBERSOFT Cell Proportions	OS Survival Analysis	EFS Survival Analysis		DNA Mutation Data	H&E Image Digitial TIL%
CGCI	CGCI-BLGSP	111	2	0	Yes	Yes	-		-	-
CGCI	CGCI-HTMCP-CC	123	0	0	Yes	Yes	-		-	-
CPTAC	CPTAC-2	340	0	0	Yes	NA	-		-	-
CPTAC	CPTAC-3	531	0	0	Yes	Yes	-		-	-
CTSP	CTSP-DLBCL1	41	0	0	Yes	Yes	-		-	-
HCMI	HCMI-CMDC	21	0	2	Yes	Yes	-		-	-
MMRF	MMRF-COMMPASS	766	69	0	Yes	Yes	-		-	-
NCICCR	NCICCR-DLBCL	481	0	0	Yes	NA	-		-	-
OHSU	OHSU-CNL	74	0	0	Yes	NA	-		-	-
ORGANOID	ORGANOID-PANCREATIC	38	0	0	Yes	NA	-		-	-
TARGET	TARGET-ALL-P1	11	0	0	Yes	NA	NA		-	-
TARGET	TARGET-ALL-P2	452	65	0	Yes	Yes	Yes		-	-
TARGET	TARGET-ALL-P3	100	12	0	Yes	Yes	Yes		-	-
TARGET	TARGET-AML	145	42	0	Yes	Yes	Yes		-	-
TARGET	TARGET-CCSK	13	0	0	Yes	NA	NA		-	-
TARGET	TARGET-NBL	151	8	0	Yes	NA	Yes		-	-
TARGET	TARGET-OS	88	0	0	Yes	Yes	Yes		-	-
TARGET	TARGET-RT	64	0	0	Yes	Yes	Yes		-	-
TARGET	TARGET-WT	124	5	1	Yes	Yes	-		-	-
TCGA	TCGA-ACC	79	0	0	Yes	Yes	-		Yes	-
TCGA	TCGA-BLCA	408	0	0	Yes	Yes	-		Yes	Yes
TCGA	TCGA-BRCA	1090	0	7	Yes	Yes	-		Yes	Yes
TCGA	TCGA-CESC	304	0	2	Yes	Yes	-		Yes	Yes
TCGA	TCGA-CHOL	36	0	0	Yes	Yes	-		Yes	-
TCGA	TCGA-COAD	454	1	1	Yes	Yes	-		Yes	Yes
TCGA	TCGA-DLBC	48	0	0	Yes	Yes	-		Yes	-
TCGA	TCGA-ESCA	161	0	1	Yes	Yes	-		Yes	-
TCGA	TCGA-GBM	153	13	0	Yes	Yes	-		Yes	-
TCGA	TCGA-HNSC	500	0	2	Yes	Yes	-		Yes	-
TCGA	TCGA-KICH	65	0	0	Yes	Yes	-		Yes	-
TCGA	TCGA-KIRC	530	0	0	Yes	Yes	-		Yes	-
TCGA	TCGA-KIRP	288	0	0	Yes	Yes	-		Yes	-
TCGA	TCGA-LAML	151	0	0	Yes	Yes	-		Yes	-
TCGA	TCGA-LGG	510	14	0	Yes	Yes	-		Yes	-
TCGA	TCGA-LIHC	371	2	0	Yes	Yes	-		Yes	-
TCGA	TCGA-LUAD	513	2	0	Yes	Yes	-		Yes	Yes
TCGA	TCGA-LUSC	501	0	0	Yes	Yes	-		Yes	Yes
TCGA	TCGA-MESO	86	0	0	Yes	Yes	-		Yes	-
TCGA	TCGA-OV	374	5	0	Yes	Yes	-		Yes	-
TCGA	TCGA-PAAD	177	0	1	Yes	Yes	-		Yes	Yes
TCGA	TCGA-PCPG	179	0	2	Yes	Yes	-		Yes	-
TCGA	TCGA-PRAD	495	0	1	Yes	Yes	-		Yes	Yes
TCGA	TCGA-READ	165	1	0	Yes	Yes	-		Yes	Yes
TCGA	TCGA-SARC	259	3	1	Yes	Yes	-		Yes	-
TCGA	TCGA-SKCM	103	0	367	Yes	Yes	-		Yes	Yes
TCGA	TCGA-STAD	375	0	0	Yes	Yes	-		Yes	Yes
TCGA	TCGA-TGCT	134	0	0	Yes	Yes	-		Yes	-
TCGA	TCGA-THCA	502	0	8	Yes	Yes	-		Yes	-
TCGA	TCGA-THYM	119	0	0	Yes	Yes	-		Yes	-
TCGA	TCGA-UCEC	543	1	0	Yes	Yes	-		Yes	Yes
TCGA	TCGA-UCS	56	0	0	Yes	Yes	-		Yes	-
TCGA	TCGA-UVM	80	0	0	Yes	Yes	-		Yes	Yes
WCDT	WCDT-MCRPC	0	0	99	Yes	Yes	-		-	-
NA = not enough samples (n<20) for survival analysis
"- = Data not available
