# Supplementary material for: Survival Genie, a web platform for survival analysis across pediatric and adult cancers
Source: Sci Rep. 2022 Feb 23;12:3069. doi: 10.1038/s41598-022-06841-0 (PMC8866543; doi:10.1038/s41598-022-06841-0)
Supplement: Supplementary file 2 — Supplementary Table 2. [file 41598_2022_6841_MOESM2_ESM.xlsx]

## Sheet: Hallmark_GeneSets_OS
Supplementary Table 2: Survival Associations of hallmark gene sets (n=50) and cancers.
Cancer	GeneSet	size	cutp	Groups	HR	HR 95% CI	HR Pvalue	LogRank Pvalue
TCGA-BRCA	HALLMARK_ADIPOGENESIS	200	0.25|0.25|0.52	Low=565|High=523	1.4	1-1.9	0.05	0.049
MMRF-COMMPASS	HALLMARK_ADIPOGENESIS	200	1.5|0.08|0.65	Low=498|High=268	1.5	1.1-2.1	0.013	0.013
TCGA-UCEC	HALLMARK_ADIPOGENESIS	200	-0.22|0.37|0.4	Low=218|High=323	0.69	0.46-1	0.075	0.074
CPTAC-3	HALLMARK_ADIPOGENESIS	200	2.7|0.052|0.79	Low=388|High=101	0.39	0.21-0.73	0.0034	0.0024
TCGA-KIRC	HALLMARK_ADIPOGENESIS	200	0.59|6.1e-06*|0.52	Low=275|High=255	0.46	0.34-0.63	1.5e-06	8.4e-07
TCGA-LUAD	HALLMARK_ADIPOGENESIS	200	2.6|0.59|0.86	Low=432|High=72	1.5	1-2.1	0.041	0.04
TCGA-LGG	HALLMARK_ADIPOGENESIS	200	1.6|3e-06*|0.75	Low=381|High=126	3.7	2.5-5.4	2e-11	9.4e-13
TCGA-THCA	HALLMARK_ADIPOGENESIS	200	3.2|0.57|0.85	Low=426|High=76	2.1	0.68-6.6	0.19	0.18
TCGA-HNSC	HALLMARK_ADIPOGENESIS	200	-3.6|0.33|0.16	Low=81|High=417	1.6	1-2.3	0.028	0.027
TCGA-LUSC	HALLMARK_ADIPOGENESIS	200	1.4|0.22|0.73	Low=362|High=133	1.4	1-1.9	0.023	0.022
TCGA-PRAD	HALLMARK_ADIPOGENESIS	200	3.5|0.9|0.94	Low=464|High=29	2.4	0.29-20	0.41	0.4
TARGET-ALL-P2	HALLMARK_ADIPOGENESIS	200	-2.2|2.7e-10*|0.27	Low=114|High=308	0.24	0.16-0.36	1.9e-12	2.6e-14
TCGA-SKCM	HALLMARK_ADIPOGENESIS	200	0.4|0.44|0.5	Low=51|High=51	1.6	0.77-3.5	0.2	0.2
TCGA-COAD	HALLMARK_ADIPOGENESIS	200	0.53|0.76|0.51	Low=233|High=220	0.77	0.52-1.1	0.21	0.2
TCGA-BLCA	HALLMARK_ADIPOGENESIS	200	-0.83|0.33|0.36	Low=146|High=258	0.75	0.56-1	0.061	0.06
TCGA-STAD	HALLMARK_ADIPOGENESIS	200	-1.7|0.72|0.28	Low=104|High=263	1.3	0.89-1.9	0.18	0.18
TCGA-OV	HALLMARK_ADIPOGENESIS	200	1.3|0.25|0.66	Low=244|High=128	0.74	0.56-0.98	0.037	0.036
TCGA-LIHC	HALLMARK_ADIPOGENESIS	200	1.2|0.009*|0.65	Low=239|High=130	1.8	1.3-2.5	0.0011	0.00091
TCGA-CESC	HALLMARK_ADIPOGENESIS	200	1.5|0.15|0.7	Low=212|High=92	0.54	0.31-0.95	0.034	0.031
TCGA-KIRP	HALLMARK_ADIPOGENESIS	200	1.6|0.021*|0.67	Low=192|High=95	0.31	0.13-0.72	0.007	0.0043
TCGA-SARC	HALLMARK_ADIPOGENESIS	200	0.32|0.087|0.51	Low=132|High=127	0.62	0.41-0.93	0.021	0.02
TCGA-PCPG	HALLMARK_ADIPOGENESIS	200	-0.26|0.8|0.45	Low=80|High=99	0.44	0.08-2.4	0.35	0.33
TCGA-PAAD	HALLMARK_ADIPOGENESIS	200	-3.2|0.99|0.17	Low=30|High=147	1.4	0.77-2.4	0.28	0.28
TCGA-READ	HALLMARK_ADIPOGENESIS	200	1.3|0.82|0.67	Low=110|High=54	1.5	0.65-3.4	0.35	0.35
TCGA-GBM	HALLMARK_ADIPOGENESIS	200	-0.6|0.18|0.41	Low=62|High=89	1.5	1-2.1	0.045	0.044
TCGA-ESCA	HALLMARK_ADIPOGENESIS	200	-0.36|0.36|0.43	Low=70|High=91	1.5	0.91-2.6	0.11	0.11
TARGET-AML	HALLMARK_ADIPOGENESIS	200	1.4|0.0056*|0.54	Low=78|High=67	2.2	1.3-3.6	0.0016	0.0012
TCGA-LAML	HALLMARK_ADIPOGENESIS	200	0.76|0.00043*|0.62	Low=87|High=53	2.5	1.6-3.9	2.4e-05	1.3e-05
TCGA-TGCT	HALLMARK_ADIPOGENESIS	200	2.4|0.05*|0.8	Low=107|High=27	2.8	0.37-22	0.32	0.3
TARGET-WT	HALLMARK_ADIPOGENESIS	200	1.8|0.8|0.73	Low=91|High=33	1.4	0.79-2.6	0.24	0.24
CGCI-HTMCP-CC	HALLMARK_ADIPOGENESIS	200	1.3|0.77|0.63	Low=76|High=45	0.77	0.47-1.3	0.3	0.3
TCGA-THYM	HALLMARK_ADIPOGENESIS	200	0.53|0.14|0.57	Low=67|High=51	2.4	0.6-9.6	0.22	0.21
CGCI-BLGSP	HALLMARK_ADIPOGENESIS	200	0.95|0.69|0.62	Low=66|High=40	0.71	0.39-1.3	0.25	0.25
TARGET-ALL-P3	HALLMARK_ADIPOGENESIS	200	-1.4|0.54|0.34	Low=26|High=51	0.59	0.28-1.2	0.17	0.16
TARGET-OS	HALLMARK_ADIPOGENESIS	200	2.6|0.69|0.81	Low=70|High=16	0.43	0.13-1.4	0.17	0.16
TCGA-MESO	HALLMARK_ADIPOGENESIS	200	0.89|0.086|0.63	Low=53|High=31	0.61	0.37-0.99	0.047	0.044
TCGA-UVM	HALLMARK_ADIPOGENESIS	200	1.1|0.0014*|0.59	Low=47|High=33	4	1.6-9.6	0.0024	0.0011
TCGA-ACC	HALLMARK_ADIPOGENESIS	200	1.9|0.044*|0.58	Low=46|High=33	2.6	1.2-5.4	0.015	0.011
TCGA-KICH	HALLMARK_ADIPOGENESIS	200	1.7|0.0029*|0.67	Low=43|High=21	5.4	1.3-22	0.018	0.008
TARGET-RT	HALLMARK_ADIPOGENESIS	200	1.5|0.0084*|0.59	Low=33|High=23	2.8	1.3-5.8	0.0061	0.0042
TCGA-UCS	HALLMARK_ADIPOGENESIS	200	1.4|0.048*|0.66	Low=37|High=19	2.5	1.3-5.1	0.0097	0.0075
TCGA-DLBC	HALLMARK_ADIPOGENESIS	200	0.91|0.3|0.62	Low=30|High=18	0.2	0.024-1.7	0.14	0.099
TCGA-CHOL	HALLMARK_ADIPOGENESIS	200	-1|0.24|0.39	Low=14|High=22	2.3	0.74-6.9	0.15	0.14
TCGA-BRCA	HALLMARK_ALLOGRAFT_REJECTION	200	-3|0.077|0.38	Low=412|High=676	0.65	0.47-0.9	0.0097	0.0092
MMRF-COMMPASS	HALLMARK_ALLOGRAFT_REJECTION	200	0.16|0.013*|0.6	Low=458|High=308	1.6	1.2-2.3	0.0021	0.0019
TCGA-UCEC	HALLMARK_ALLOGRAFT_REJECTION	200	-2.5|0.047*|0.36	Low=195|High=346	0.57	0.38-0.86	0.0071	0.0064
CPTAC-3	HALLMARK_ALLOGRAFT_REJECTION	200	-1.6|0.025*|0.41	Low=200|High=289	0.56	0.37-0.83	0.0041	0.0036
TCGA-KIRC	HALLMARK_ALLOGRAFT_REJECTION	200	6.6|0.16|0.85	Low=450|High=80	1.7	1.2-2.4	0.0032	0.0029
TCGA-LUAD	HALLMARK_ALLOGRAFT_REJECTION	200	-1.4|0.048*|0.42	Low=211|High=293	0.67	0.5-0.9	0.0074	0.007
TCGA-LGG	HALLMARK_ALLOGRAFT_REJECTION	200	-0.62|2.8e-07*|0.57	Low=291|High=216	2.7	1.9-3.9	1.1e-07	3.6e-08
TCGA-THCA	HALLMARK_ALLOGRAFT_REJECTION	200	-4.6|0.78|0.26	Low=130|High=372	0.5	0.18-1.4	0.18	0.17
TCGA-HNSC	HALLMARK_ALLOGRAFT_REJECTION	200	-1.7|0.22|0.44	Low=217|High=281	0.75	0.58-0.99	0.04	0.039
TCGA-LUSC	HALLMARK_ALLOGRAFT_REJECTION	200	-2.2|0.54|0.41	Low=201|High=294	1.2	0.94-1.6	0.13	0.13
TCGA-PRAD	HALLMARK_ALLOGRAFT_REJECTION	200	2.8|1|0.7	Low=345|High=148	0.57	0.12-2.7	0.48	0.48
TARGET-ALL-P2	HALLMARK_ALLOGRAFT_REJECTION	200	-0.94|0.071|0.4	Low=169|High=253	0.61	0.41-0.89	0.012	0.011
TCGA-SKCM	HALLMARK_ALLOGRAFT_REJECTION	200	0.97|0.13|0.65	Low=66|High=36	0.41	0.17-1	0.055	0.048
TCGA-COAD	HALLMARK_ALLOGRAFT_REJECTION	200	-3.6|0.1|0.3	Low=136|High=317	0.61	0.41-0.9	0.014	0.013
TCGA-BLCA	HALLMARK_ALLOGRAFT_REJECTION	200	4.2|0.22|0.75	Low=305|High=99	0.66	0.46-0.94	0.023	0.022
TCGA-STAD	HALLMARK_ALLOGRAFT_REJECTION	200	-7.4|0.6|0.11	Low=42|High=325	1.8	0.99-3.2	0.055	0.052
TCGA-OV	HALLMARK_ALLOGRAFT_REJECTION	200	-2.6|0.2|0.35	Low=132|High=240	0.77	0.6-1	0.056	0.055
TCGA-LIHC	HALLMARK_ALLOGRAFT_REJECTION	200	-3.3|0.42|0.37	Low=135|High=234	1.4	0.94-2	0.1	0.1
TCGA-CESC	HALLMARK_ALLOGRAFT_REJECTION	200	2.2|0.11|0.66	Low=202|High=102	0.52	0.3-0.9	0.019	0.017
TCGA-KIRP	HALLMARK_ALLOGRAFT_REJECTION	200	-1.2|0.06|0.44	Low=125|High=162	2.1	1.1-3.9	0.029	0.025
TCGA-SARC	HALLMARK_ALLOGRAFT_REJECTION	200	1.2|0.012*|0.66	Low=170|High=89	0.47	0.29-0.76	0.0019	0.0015
TCGA-PCPG	HALLMARK_ALLOGRAFT_REJECTION	200	0.034|0.46|0.53	Low=94|High=85	0.26	0.029-2.2	0.22	0.19
TCGA-PAAD	HALLMARK_ALLOGRAFT_REJECTION	200	-8.2|0.08|0.096	Low=17|High=160	4.5	1.6-12	0.0034	0.0014
TCGA-READ	HALLMARK_ALLOGRAFT_REJECTION	200	-4.3|0.16|0.24	Low=39|High=125	0.44	0.2-0.96	0.04	0.035
TCGA-GBM	HALLMARK_ALLOGRAFT_REJECTION	200	5.6|0.41|0.85	Low=128|High=23	2	1.2-3.3	0.0045	0.0037
TCGA-ESCA	HALLMARK_ALLOGRAFT_REJECTION	200	-3.5|0.099|0.34	Low=55|High=106	2	1.1-3.4	0.02	0.018
TARGET-AML	HALLMARK_ALLOGRAFT_REJECTION	200	-2.8|0.42|0.28	Low=40|High=105	1.6	0.91-2.9	0.1	0.097
TCGA-LAML	HALLMARK_ALLOGRAFT_REJECTION	200	0.62|0.013*|0.61	Low=85|High=55	2	1.3-3.1	0.0016	0.0013
TCGA-TGCT	HALLMARK_ALLOGRAFT_REJECTION	200	1.2|0.11|0.56	Low=75|High=59	2.6	0.23-28	0.44	0.43
TARGET-WT	HALLMARK_ALLOGRAFT_REJECTION	200	-1.6|0.7|0.4	Low=50|High=74	0.7	0.4-1.2	0.22	0.21
CGCI-HTMCP-CC	HALLMARK_ALLOGRAFT_REJECTION	200	2.3|0.067|0.64	Low=78|High=43	0.5	0.29-0.86	0.012	0.011
TCGA-THYM	HALLMARK_ALLOGRAFT_REJECTION	200	1.3|0.099|0.65	Low=77|High=41	2.6	0.69-9.8	0.16	0.14
CGCI-BLGSP	HALLMARK_ALLOGRAFT_REJECTION	200	-2.9|1e-05*|0.27	Low=29|High=77	0.17	0.096-0.32	8.2e-09	1.2e-10
TARGET-ALL-P3	HALLMARK_ALLOGRAFT_REJECTION	200	1.8|0.66|0.71	Low=55|High=22	1.6	0.76-3.5	0.21	0.21
TARGET-OS	HALLMARK_ALLOGRAFT_REJECTION	200	3.7|0.17|0.77	Low=66|High=20	0.21	0.051-0.9	0.036	0.021
TCGA-MESO	HALLMARK_ALLOGRAFT_REJECTION	200	-2.3|0.24|0.39	Low=33|High=51	0.67	0.41-1.1	0.11	0.1
TCGA-UVM	HALLMARK_ALLOGRAFT_REJECTION	200	0.66|0.0035*|0.68	Low=54|High=26	3.6	1.6-8.4	0.0024	0.0012
TCGA-ACC	HALLMARK_ALLOGRAFT_REJECTION	200	-0.35|0.93|0.63	Low=50|High=29	0.7	0.32-1.6	0.38	0.38
TCGA-KICH	HALLMARK_ALLOGRAFT_REJECTION	200	-7.6|0.97|0.12	Low=8|High=56	1.3	0.17-11	0.79	0.79
TARGET-RT	HALLMARK_ALLOGRAFT_REJECTION	200	-3.2|0.48|0.34	Low=19|High=37	1.7	0.74-3.8	0.21	0.21
TCGA-UCS	HALLMARK_ALLOGRAFT_REJECTION	200	2.7|0.57|0.82	Low=46|High=10	2.4	2021-01-06	0.05	0.043
TCGA-DLBC	HALLMARK_ALLOGRAFT_REJECTION	200	6.3|0.89|0.94	Low=45|High=3	2.3	0.27-19	0.45	0.43
TCGA-CHOL	HALLMARK_ALLOGRAFT_REJECTION	200	-0.33|0.33|0.56	Low=20|High=16	0.57	0.2-1.6	0.29	0.28
TCGA-BRCA	HALLMARK_ANDROGEN_RESPONSE	100	1.2|0.88|0.67	Low=731|High=357	0.8	0.57-1.1	0.23	0.23
MMRF-COMMPASS	HALLMARK_ANDROGEN_RESPONSE	100	0.75|0.08|0.64	Low=487|High=279	1.5	1.1-2	0.015	0.015
TCGA-UCEC	HALLMARK_ANDROGEN_RESPONSE	100	1.1|0.4|0.56	Low=302|High=239	0.69	0.45-1.1	0.094	0.092
CPTAC-3	HALLMARK_ANDROGEN_RESPONSE	100	-0.62|2.4e-07*|0.38	Low=184|High=305	0.32	0.21-0.48	3.9e-08	6.7e-09
TCGA-KIRC	HALLMARK_ANDROGEN_RESPONSE	100	-0.88|0.0015*|0.3	Low=159|High=371	0.54	0.4-0.73	7.2e-05	5.6e-05
TCGA-LUAD	HALLMARK_ANDROGEN_RESPONSE	100	-0.81|0.36|0.32	Low=162|High=342	1.4	0.98-1.9	0.067	0.066
TCGA-LGG	HALLMARK_ANDROGEN_RESPONSE	100	0.59|0.00024*|0.6	Low=302|High=205	2.1	1.5-3	4.4e-05	3e-05
TCGA-THCA	HALLMARK_ANDROGEN_RESPONSE	100	2.7|0.43|0.83	Low=415|High=87	2.1	0.72-6	0.17	0.16
TCGA-HNSC	HALLMARK_ANDROGEN_RESPONSE	100	-0.029|0.65|0.44	Low=220|High=278	1.2	0.92-1.6	0.18	0.18
TCGA-LUSC	HALLMARK_ANDROGEN_RESPONSE	100	1.1|0.15|0.71	Low=349|High=146	1.4	1.1-1.9	0.017	0.017
TCGA-PRAD	HALLMARK_ANDROGEN_RESPONSE	100	-0.36|0.28|0.37	Low=183|High=310	2.3	0.53-9.7	0.27	0.26
TARGET-ALL-P2	HALLMARK_ANDROGEN_RESPONSE	100	-1.5|5e-14*|0.26	Low=109|High=313	0.18	0.12-0.27	1.2e-16	2.3e-20
TCGA-SKCM	HALLMARK_ANDROGEN_RESPONSE	100	-1.8|0.65|0.24	Low=24|High=78	1.8	0.67-4.7	0.25	0.24
TCGA-COAD	HALLMARK_ANDROGEN_RESPONSE	100	0.69|0.027*|0.51	Low=229|High=224	0.55	0.37-0.84	0.0048	0.0043
TCGA-BLCA	HALLMARK_ANDROGEN_RESPONSE	100	-0.49|0.68|0.36	Low=147|High=257	1.2	0.91-1.7	0.17	0.17
TCGA-STAD	HALLMARK_ANDROGEN_RESPONSE	100	1.6|0.078|0.75	Low=274|High=93	1.6	1.2-2.3	0.0054	0.0049
TCGA-OV	HALLMARK_ANDROGEN_RESPONSE	100	-0.73|0.52|0.34	Low=128|High=244	0.79	0.6-1	0.085	0.084
TCGA-LIHC	HALLMARK_ANDROGEN_RESPONSE	100	0.41|0.0076*|0.54	Low=200|High=169	1.8	1.3-2.5	0.0011	0.00094
TCGA-CESC	HALLMARK_ANDROGEN_RESPONSE	100	-1.7|0.24|0.22	Low=67|High=237	2.2	1.1-4.6	0.036	0.031
TCGA-KIRP	HALLMARK_ANDROGEN_RESPONSE	100	1.9|0.19|0.65	Low=187|High=100	1.8	0.97-3.2	0.063	0.06
TCGA-SARC	HALLMARK_ANDROGEN_RESPONSE	100	-1.1|0.094|0.27	Low=70|High=189	1.9	1.1-3.1	0.017	0.015
TCGA-PCPG	HALLMARK_ANDROGEN_RESPONSE	100	2|0.73|0.73	Low=130|High=49	1.3	0.24-7.2	0.76	0.76
TCGA-PAAD	HALLMARK_ANDROGEN_RESPONSE	100	0.97|0.12|0.58	Low=103|High=74	1.6	1.1-2.4	0.025	0.023
TCGA-READ	HALLMARK_ANDROGEN_RESPONSE	100	-2.2|0.4|0.21	Low=35|High=129	0.46	0.2-1	0.059	0.053
TCGA-GBM	HALLMARK_ANDROGEN_RESPONSE	100	0.47|0.85|0.53	Low=80|High=71	0.86	0.59-1.2	0.4	0.4
TCGA-ESCA	HALLMARK_ANDROGEN_RESPONSE	100	1.5|0.4|0.78	Low=126|High=35	1.7	0.99-3	0.055	0.053
TARGET-AML	HALLMARK_ANDROGEN_RESPONSE	100	1.9|0.03*|0.61	Low=88|High=57	1.9	1.2-3.1	0.0065	0.0056
TCGA-LAML	HALLMARK_ANDROGEN_RESPONSE	100	0.69|0.45|0.61	Low=85|High=55	1.4	0.91-2.1	0.12	0.12
TCGA-TGCT	HALLMARK_ANDROGEN_RESPONSE	100	-0.22|0.13|0.39	Low=52|High=82	3.1	0.28-34	0.36	0.34
TARGET-WT	HALLMARK_ANDROGEN_RESPONSE	100	0.82|0.89|0.61	Low=76|High=48	0.75	0.42-1.3	0.33	0.33
CGCI-HTMCP-CC	HALLMARK_ANDROGEN_RESPONSE	100	0.82|0.35|0.6	Low=72|High=49	0.68	0.41-1.1	0.12	0.12
TCGA-THYM	HALLMARK_ANDROGEN_RESPONSE	100	-0.24|0.08|0.36	Low=43|High=75	0.22	0.053-0.91	0.037	0.023
CGCI-BLGSP	HALLMARK_ANDROGEN_RESPONSE	100	1.2|0.081|0.67	Low=71|High=35	0.44	0.22-0.89	0.022	0.019
TARGET-ALL-P3	HALLMARK_ANDROGEN_RESPONSE	100	0.52|0.018*|0.58	Low=45|High=32	2.6	1.3-5.5	0.01	0.0076
TARGET-OS	HALLMARK_ANDROGEN_RESPONSE	100	3|0.74|0.85	Low=73|High=13	0.36	0.085-1.5	0.16	0.14
TCGA-MESO	HALLMARK_ANDROGEN_RESPONSE	100	0.59|3e-04*|0.52	Low=44|High=40	3	1.8-5	2.2e-05	9.1e-06
TCGA-UVM	HALLMARK_ANDROGEN_RESPONSE	100	4.5|0.28|0.8	Low=64|High=16	2.1	0.9-5.1	0.084	0.077
TCGA-ACC	HALLMARK_ANDROGEN_RESPONSE	100	0.95|0.077|0.53	Low=42|High=37	2.2	1-4.7	0.042	0.037
TCGA-KICH	HALLMARK_ANDROGEN_RESPONSE	100	2.2|0.055|0.72	Low=46|High=18	3.3	0.88-12	0.076	0.06
TARGET-RT	HALLMARK_ANDROGEN_RESPONSE	100	-1.6|0.46|0.21	Low=12|High=44	2.1	0.79-5.4	0.14	0.13
TCGA-UCS	HALLMARK_ANDROGEN_RESPONSE	100	1.8|0.96|0.75	Low=42|High=14	1.6	0.74-3.3	0.25	0.24
TCGA-DLBC	HALLMARK_ANDROGEN_RESPONSE	100	-0.81|0.99|0.46	Low=22|High=26	0.62	0.15-2.6	0.51	0.51
TCGA-CHOL	HALLMARK_ANDROGEN_RESPONSE	100	0.57|0.92|0.53	Low=19|High=17	0.61	0.23-1.6	0.33	0.33
TCGA-BRCA	HALLMARK_ANGIOGENESIS	36	0.065|0.46|0.49	Low=528|High=560	1.3	0.93-1.8	0.13	0.12
MMRF-COMMPASS	HALLMARK_ANGIOGENESIS	36	-1.3|0.047*|0.26	Low=202|High=564	1.8	1.2-2.6	0.0056	0.0051
TCGA-UCEC	HALLMARK_ANGIOGENESIS	36	-0.74|0.94|0.35	Low=189|High=352	1.2	0.79-1.9	0.36	0.36
CPTAC-3	HALLMARK_ANGIOGENESIS	36	0.81|0.0011*|0.67	Low=328|High=161	2.2	1.5-3.2	0.00015	0.0001
TCGA-KIRC	HALLMARK_ANGIOGENESIS	36	-1.6|0.73|0.21	Low=111|High=419	0.76	0.54-1.1	0.12	0.12
TCGA-LUAD	HALLMARK_ANGIOGENESIS	36	-1.5|0.21|0.24	Low=121|High=383	1.5	1-2.1	0.027	0.026
TCGA-LGG	HALLMARK_ANGIOGENESIS	36	-0.01|4e-10*|0.64	Low=326|High=181	3.4	2.4-4.8	2.5e-11	1.5e-12
TCGA-THCA	HALLMARK_ANGIOGENESIS	36	3.1|0.16|0.93	Low=468|High=34	5.3	1.7-17	0.0037	0.0011
TCGA-HNSC	HALLMARK_ANGIOGENESIS	36	1.2|0.36|0.67	Low=333|High=165	1.3	0.98-1.7	0.07	0.069
TCGA-LUSC	HALLMARK_ANGIOGENESIS	36	0.011|0.11|0.5	Low=246|High=249	1.4	1-1.8	0.024	0.024
TCGA-PRAD	HALLMARK_ANGIOGENESIS	36	1.4|0.74|0.7	Low=346|High=147	0.28	0.035-2.2	0.23	0.2
TARGET-ALL-P2	HALLMARK_ANGIOGENESIS	36	-0.63|0.89|0.43	Low=183|High=239	0.81	0.55-1.2	0.29	0.29
TCGA-SKCM	HALLMARK_ANGIOGENESIS	36	1|0.061|0.63	Low=64|High=38	2.4	1.1-5	0.022	0.018
TCGA-COAD	HALLMARK_ANGIOGENESIS	36	-0.059|0.084|0.52	Low=237|High=216	1.6	1.1-2.4	0.019	0.018
TCGA-BLCA	HALLMARK_ANGIOGENESIS	36	2.2|0.33|0.82	Low=332|High=72	1.5	1.1-2.2	0.017	0.016
TCGA-STAD	HALLMARK_ANGIOGENESIS	36	0.1|0.00026*|0.52	Low=191|High=176	2	1.4-2.8	4.7e-05	3.3e-05
TCGA-OV	HALLMARK_ANGIOGENESIS	36	1.1|0.34|0.7	Low=261|High=111	1.3	1-1.8	0.046	0.045
TCGA-LIHC	HALLMARK_ANGIOGENESIS	36	-0.98|0.11|0.43	Low=157|High=212	1.5	1.1-2.2	0.023	0.022
TCGA-CESC	HALLMARK_ANGIOGENESIS	36	-0.09|0.0018*|0.52	Low=157|High=147	2.3	1.4-3.7	0.00058	0.0004
TCGA-KIRP	HALLMARK_ANGIOGENESIS	36	-0.45|0.014*|0.39	Low=112|High=175	2.5	1.3-4.9	0.0067	0.0051
TCGA-SARC	HALLMARK_ANGIOGENESIS	36	-1.5|0.62|0.2	Low=53|High=206	1.5	0.89-2.6	0.13	0.12
TCGA-PCPG	HALLMARK_ANGIOGENESIS	36	1.5|0.48|0.77	Low=137|High=42	3.3e-09	0-Inf	1	0.14
TCGA-PAAD	HALLMARK_ANGIOGENESIS	36	-1.5|0.28|0.2	Low=36|High=141	1.8	1-3.1	0.045	0.042
TCGA-READ	HALLMARK_ANGIOGENESIS	36	3.8|0.45|0.92	Low=151|High=13	3.1	1.2-8.4	0.024	0.017
TCGA-GBM	HALLMARK_ANGIOGENESIS	36	1.6|0.047*|0.8	Low=121|High=30	2.6	1.6-4	3.5e-05	1.9e-05
TCGA-ESCA	HALLMARK_ANGIOGENESIS	36	-1.3|0.75|0.27	Low=44|High=117	1.4	0.82-2.5	0.2	0.2
TARGET-AML	HALLMARK_ANGIOGENESIS	36	-1.5|0.62|0.15	Low=22|High=123	1.9	0.86-4.1	0.11	0.11
TCGA-LAML	HALLMARK_ANGIOGENESIS	36	0.059|0.24|0.6	Low=84|High=56	0.68	0.44-1.1	0.085	0.083
TCGA-TGCT	HALLMARK_ANGIOGENESIS	36	2.7|0.062|0.79	Low=106|High=28	2.6	0.34-20	0.36	0.34
TARGET-WT	HALLMARK_ANGIOGENESIS	36	0.11|0.14|0.56	Low=69|High=55	0.54	0.3-0.99	0.045	0.042
CGCI-HTMCP-CC	HALLMARK_ANGIOGENESIS	36	-2.2|0.32|0.2	Low=24|High=97	1.8	0.97-3.5	0.062	0.059
TCGA-THYM	HALLMARK_ANGIOGENESIS	36	0.58|0.12|0.58	Low=69|High=49	2.6	0.68-9.9	0.16	0.15
CGCI-BLGSP	HALLMARK_ANGIOGENESIS	36	-3|0.55|0.15	Low=16|High=90	0.45	0.22-0.9	0.025	0.021
TARGET-ALL-P3	HALLMARK_ANGIOGENESIS	36	-0.87|0.47|0.32	Low=25|High=52	1.7	0.76-3.9	0.2	0.19
TARGET-OS	HALLMARK_ANGIOGENESIS	36	0.28|0.76|0.56	Low=48|High=38	1.4	0.67-2.9	0.37	0.37
TCGA-MESO	HALLMARK_ANGIOGENESIS	36	-0.29|6.6e-05*|0.4	Low=34|High=50	3.6	2.1-6.4	6.3e-06	1.9e-06
TCGA-UVM	HALLMARK_ANGIOGENESIS	36	-0.69|0.0034*|0.5	Low=40|High=40	4.3	1.7-11	0.0024	0.00095
TCGA-ACC	HALLMARK_ANGIOGENESIS	36	0.93|0.12|0.76	Low=60|High=19	2.6	1.2-5.6	0.018	0.014
TCGA-KICH	HALLMARK_ANGIOGENESIS	36	0.27|0.22|0.59	Low=38|High=26	2.2	0.59-8.2	0.24	0.23
TARGET-RT	HALLMARK_ANGIOGENESIS	36	0.67|0.3|0.64	Low=36|High=20	2	0.96-4.2	0.064	0.059
TCGA-UCS	HALLMARK_ANGIOGENESIS	36	0.2|0.55|0.52	Low=29|High=27	1.5	0.78-3.1	0.21	0.21
TCGA-DLBC	HALLMARK_ANGIOGENESIS	36	-0.65|0.65|0.48	Low=23|High=25	0.38	0.089-1.7	0.2	0.18
TCGA-CHOL	HALLMARK_ANGIOGENESIS	36	0.74|0.93|0.64	Low=23|High=13	0.73	0.26-2.1	0.56	0.56
TCGA-BRCA	HALLMARK_APICAL_JUNCTION	200	-1.1|0.49|0.36	Low=396|High=692	0.78	0.56-1.1	0.14	0.13
MMRF-COMMPASS	HALLMARK_APICAL_JUNCTION	200	1.9|0.045*|0.77	Low=586|High=180	1.7	1.2-2.4	0.0017	0.0015
TCGA-UCEC	HALLMARK_APICAL_JUNCTION	200	1.6|0.12|0.7	Low=376|High=165	1.7	1.1-2.5	0.019	0.017
CPTAC-3	HALLMARK_APICAL_JUNCTION	200	-1.2|0.00018*|0.29	Low=144|High=345	3.1	1.8-5.5	5.2e-05	2e-05
TCGA-KIRC	HALLMARK_APICAL_JUNCTION	200	3.3|0.7|0.81	Low=430|High=100	0.7	0.45-1.1	0.1	0.1
TCGA-LUAD	HALLMARK_APICAL_JUNCTION	200	-4.5|0.81|0.12	Low=62|High=442	1.4	0.9-2.3	0.13	0.13
TCGA-LGG	HALLMARK_APICAL_JUNCTION	200	0.0011|3.3e-08*|0.52	Low=265|High=242	2.9	2-4.3	1.8e-08	3.8e-09
TCGA-THCA	HALLMARK_APICAL_JUNCTION	200	5|0.54|0.92	Low=460|High=42	3.1	0.87-11	0.081	0.066
TCGA-HNSC	HALLMARK_APICAL_JUNCTION	200	2.1|0.76|0.71	Low=354|High=144	1.2	0.92-1.6	0.17	0.17
TCGA-LUSC	HALLMARK_APICAL_JUNCTION	200	0.87|0.043*|0.56	Low=278|High=217	1.5	1.1-1.9	0.0065	0.0062
TCGA-PRAD	HALLMARK_APICAL_JUNCTION	200	3.5|0.71|0.75	Low=371|High=122	1.6	0.41-6.2	0.5	0.5
TARGET-ALL-P2	HALLMARK_APICAL_JUNCTION	200	-0.99|5.7e-10*|0.42	Low=176|High=246	0.27	0.17-0.4	7.4e-10	3.7e-11
TCGA-SKCM	HALLMARK_APICAL_JUNCTION	200	-1.1|0.75|0.35	Low=36|High=66	1.5	0.69-3.3	0.3	0.3
TCGA-COAD	HALLMARK_APICAL_JUNCTION	200	1.4|0.37|0.64	Low=292|High=161	1.4	0.95-2.1	0.083	0.082
TCGA-BLCA	HALLMARK_APICAL_JUNCTION	200	-3.5|0.064|0.15	Low=62|High=342	2.6	1.5-4.7	0.0012	0.00078
TCGA-STAD	HALLMARK_APICAL_JUNCTION	200	2.9|0.048*|0.77	Low=284|High=83	1.8	1.2-2.5	0.0019	0.0017
TCGA-OV	HALLMARK_APICAL_JUNCTION	200	2.4|0.39|0.71	Low=263|High=109	1.3	1-1.8	0.044	0.044
TCGA-LIHC	HALLMARK_APICAL_JUNCTION	200	0.28|0.00072*|0.56	Low=207|High=162	2	1.4-2.8	0.00014	0.0001
TCGA-CESC	HALLMARK_APICAL_JUNCTION	200	-0.16|0.34|0.47	Low=143|High=161	1.5	0.92-2.4	0.11	0.11
TCGA-KIRP	HALLMARK_APICAL_JUNCTION	200	1.2|0.11|0.57	Low=164|High=123	1.9	1-3.4	0.042	0.039
TCGA-SARC	HALLMARK_APICAL_JUNCTION	200	0.27|0.27|0.53	Low=137|High=122	0.69	0.46-1	0.072	0.071
TCGA-PCPG	HALLMARK_APICAL_JUNCTION	200	-0.84|0.088|0.41	Low=74|High=105	0.15	0.018-1.3	0.09	0.052
TCGA-PAAD	HALLMARK_APICAL_JUNCTION	200	-1|0.26|0.28	Low=50|High=127	1.6	0.99-2.6	0.057	0.054
TCGA-READ	HALLMARK_APICAL_JUNCTION	200	1.3|0.4|0.63	Low=104|High=60	1.8	0.82-3.8	0.15	0.14
TCGA-GBM	HALLMARK_APICAL_JUNCTION	200	-0.45|0.14|0.35	Low=53|High=98	1.5	1-2.2	0.031	0.03
TCGA-ESCA	HALLMARK_APICAL_JUNCTION	200	-0.23|0.16|0.43	Low=70|High=91	0.58	0.35-0.96	0.034	0.032
TARGET-AML	HALLMARK_APICAL_JUNCTION	200	-0.6|0.011*|0.43	Low=63|High=82	2.1	1.3-3.5	0.0043	0.0035
TCGA-LAML	HALLMARK_APICAL_JUNCTION	200	0.051|0.26|0.54	Low=75|High=65	1.5	0.98-2.3	0.064	0.063
TCGA-TGCT	HALLMARK_APICAL_JUNCTION	200	-0.52|0.031*|0.51	Low=68|High=66	4.3	0.42-43	0.22	0.19
TARGET-WT	HALLMARK_APICAL_JUNCTION	200	1.2|0.23|0.65	Low=81|High=43	0.53	0.27-1	0.052	0.048
CGCI-HTMCP-CC	HALLMARK_APICAL_JUNCTION	200	-1.4|0.27|0.32	Low=39|High=82	1.6	0.99-2.7	0.055	0.052
TCGA-THYM	HALLMARK_APICAL_JUNCTION	200	-1.8|0.2|0.36	Low=43|High=75	2.5	0.52-12	0.25	0.24
CGCI-BLGSP	HALLMARK_APICAL_JUNCTION	200	0.098|0.063|0.54	Low=57|High=49	0.49	0.27-0.88	0.016	0.014
TARGET-ALL-P3	HALLMARK_APICAL_JUNCTION	200	-0.24|0.086|0.47	Low=36|High=41	2.2	0.99-4.8	0.053	0.047
TARGET-OS	HALLMARK_APICAL_JUNCTION	200	-1.6|0.19|0.3	Low=26|High=60	0.48	0.23-1	0.049	0.045
TCGA-MESO	HALLMARK_APICAL_JUNCTION	200	-0.49|1e-04*|0.44	Low=37|High=47	3.3	1.9-5.5	1e-05	3.7e-06
TCGA-UVM	HALLMARK_APICAL_JUNCTION	200	0.023|0.0061*|0.54	Low=43|High=37	3.4	1.4-8.2	0.0078	0.0048
TCGA-ACC	HALLMARK_APICAL_JUNCTION	200	-0.11|0.091|0.39	Low=31|High=48	2.4	1-5.4	0.042	0.036
TCGA-KICH	HALLMARK_APICAL_JUNCTION	200	-2|0.34|0.34	Low=22|High=42	2.1	0.44-10	0.35	0.34
TARGET-RT	HALLMARK_APICAL_JUNCTION	200	-2.3|0.12|0.3	Low=17|High=39	2.5	1-6.1	0.048	0.041
TCGA-UCS	HALLMARK_APICAL_JUNCTION	200	-0.58|0.84|0.34	Low=19|High=37	1.4	0.68-2.9	0.36	0.36
TCGA-DLBC	HALLMARK_APICAL_JUNCTION	200	1|0.4|0.62	Low=30|High=18	2	0.49-8	0.34	0.33
TCGA-CHOL	HALLMARK_APICAL_JUNCTION	200	-1.8|0.35|0.31	Low=11|High=25	0.49	0.19-1.3	0.14	0.13
TCGA-BRCA	HALLMARK_APICAL_SURFACE	44	0.29|0.036*|0.53	Low=581|High=507	0.63	0.45-0.87	0.0059	0.0055
MMRF-COMMPASS	HALLMARK_APICAL_SURFACE	44	0.27|0.0035*|0.57	Low=439|High=327	1.7	1.3-2.4	0.00075	0.00064
TCGA-UCEC	HALLMARK_APICAL_SURFACE	44	0.68|0.34|0.66	Low=357|High=184	1.5	0.96-2.2	0.079	0.078
CPTAC-3	HALLMARK_APICAL_SURFACE	44	0.61|0.12|0.7	Low=341|High=148	0.52	0.31-0.87	0.013	0.012
TCGA-KIRC	HALLMARK_APICAL_SURFACE	44	-0.9|0.84|0.3	Low=158|High=372	1.2	0.88-1.7	0.24	0.24
TCGA-LUAD	HALLMARK_APICAL_SURFACE	44	0.6|0.8|0.62	Low=310|High=194	1.2	0.89-1.6	0.22	0.22
TCGA-LGG	HALLMARK_APICAL_SURFACE	44	0.54|6.5e-08*|0.69	Low=351|High=156	3	2.1-4.3	6.3e-10	8.1e-11
TCGA-THCA	HALLMARK_APICAL_SURFACE	44	0.14|0.05|0.56	Low=280|High=222	2.7	0.95-7.9	0.062	0.052
TCGA-HNSC	HALLMARK_APICAL_SURFACE	44	1|0.27|0.71	Low=353|High=145	0.73	0.53-0.99	0.04	0.039
TCGA-LUSC	HALLMARK_APICAL_SURFACE	44	0.85|0.21|0.72	Low=355|High=140	1.4	1-1.9	0.024	0.023
TCGA-PRAD	HALLMARK_APICAL_SURFACE	44	-2.4|0.73|0.17	Low=82|High=411	0.4	0.11-1.5	0.17	0.16
TARGET-ALL-P2	HALLMARK_APICAL_SURFACE	44	-0.12|0.0021*|0.53	Low=225|High=197	0.48	0.32-0.72	0.0005	0.00038
TCGA-SKCM	HALLMARK_APICAL_SURFACE	44	1.1|0.84|0.74	Low=75|High=27	0.63	0.27-1.5	0.3	0.29
TCGA-COAD	HALLMARK_APICAL_SURFACE	44	-0.11|0.35|0.5	Low=227|High=226	1.4	0.95-2.1	0.091	0.089
TCGA-BLCA	HALLMARK_APICAL_SURFACE	44	0.71|0.83|0.66	Low=268|High=136	1.2	0.88-1.6	0.25	0.25
TCGA-STAD	HALLMARK_APICAL_SURFACE	44	0.61|0.0038*|0.65	Low=239|High=128	1.8	1.3-2.5	0.0004	0.00033
TCGA-OV	HALLMARK_APICAL_SURFACE	44	-0.59|0.27|0.38	Low=140|High=232	1.3	0.99-1.7	0.058	0.058
TCGA-LIHC	HALLMARK_APICAL_SURFACE	44	-0.62|0.017*|0.43	Low=159|High=210	1.7	1.2-2.4	0.0043	0.0039
TCGA-CESC	HALLMARK_APICAL_SURFACE	44	0.77|0.22|0.68	Low=208|High=96	0.57	0.33-0.99	0.046	0.043
TCGA-KIRP	HALLMARK_APICAL_SURFACE	44	0.5|0.09|0.57	Low=165|High=122	1.9	1.1-3.5	0.032	0.029
TCGA-SARC	HALLMARK_APICAL_SURFACE	44	-1.3|0.97|0.17	Low=43|High=216	0.74	0.45-1.2	0.23	0.23
TCGA-PCPG	HALLMARK_APICAL_SURFACE	44	-0.35|0.076|0.39	Low=70|High=109	0.15	0.017-1.3	0.083	0.046
TCGA-PAAD	HALLMARK_APICAL_SURFACE	44	-2.3|0.32|0.11	Low=20|High=157	2.7	1.2-6.2	0.019	0.015
TCGA-READ	HALLMARK_APICAL_SURFACE	44	1.5|0.12|0.82	Low=135|High=29	3.1	1.3-7.3	0.011	0.0076
TCGA-GBM	HALLMARK_APICAL_SURFACE	44	0.83|0.12|0.74	Low=111|High=40	1.9	1.2-2.8	0.0029	0.0025
TCGA-ESCA	HALLMARK_APICAL_SURFACE	44	0.74|0.24|0.68	Low=110|High=51	0.52	0.27-0.99	0.047	0.043
TARGET-AML	HALLMARK_APICAL_SURFACE	44	-2.2|0.17|0.16	Low=23|High=122	3.1	1.2-7.7	0.015	0.011
TCGA-LAML	HALLMARK_APICAL_SURFACE	44	1.2|0.51|0.78	Low=109|High=31	1.6	0.97-2.5	0.066	0.064
TCGA-TGCT	HALLMARK_APICAL_SURFACE	44	0.39|0.11|0.63	Low=85|High=49	2	0.28-15	0.48	0.47
TARGET-WT	HALLMARK_APICAL_SURFACE	44	-0.47|0.37|0.39	Low=48|High=76	0.62	0.36-1.1	0.092	0.089
CGCI-HTMCP-CC	HALLMARK_APICAL_SURFACE	44	0.23|0.64|0.6	Low=72|High=49	0.74	0.45-1.2	0.24	0.23
TCGA-THYM	HALLMARK_APICAL_SURFACE	44	-0.13|0.14|0.48	Low=57|High=61	2.5	0.62-10	0.2	0.18
CGCI-BLGSP	HALLMARK_APICAL_SURFACE	44	-2.8|0.27|0.11	Low=12|High=94	0.33	0.16-0.68	0.0025	0.0015
TARGET-ALL-P3	HALLMARK_APICAL_SURFACE	44	0.37|0.1|0.6	Low=46|High=31	2.1	1-4.4	0.045	0.041
TARGET-OS	HALLMARK_APICAL_SURFACE	44	-0.84|0.24|0.28	Low=24|High=62	0.47	0.23-1	0.048	0.044
TCGA-MESO	HALLMARK_APICAL_SURFACE	44	0.13|0.025*|0.55	Low=46|High=38	2.1	1.3-3.4	0.0031	0.0026
TCGA-UVM	HALLMARK_APICAL_SURFACE	44	0.91|0.024*|0.68	Low=54|High=26	2.9	1.3-6.5	0.012	0.0087
TCGA-ACC	HALLMARK_APICAL_SURFACE	44	1.5|0.017*|0.84	Low=66|High=13	6.6	2.7-16	3e-05	1.6e-06
TCGA-KICH	HALLMARK_APICAL_SURFACE	44	-1.7|0.92|0.14	Low=9|High=55	1.5	0.19-12	0.69	0.69
TARGET-RT	HALLMARK_APICAL_SURFACE	44	1.8|0.43|0.84	Low=47|High=9	0.4	0.12-1.3	0.13	0.12
TCGA-UCS	HALLMARK_APICAL_SURFACE	44	0.51|0.88|0.5	Low=28|High=28	1.4	0.69-2.7	0.37	0.37
TCGA-DLBC	HALLMARK_APICAL_SURFACE	44	-0.0053|0.85|0.46	Low=22|High=26	1.4	0.32-5.8	0.67	0.67
TCGA-CHOL	HALLMARK_APICAL_SURFACE	44	0.68|0.15|0.69	Low=25|High=11	0.27	0.062-1.2	0.084	0.064
TCGA-BRCA	HALLMARK_APOPTOSIS	161	0.33|0.0055*|0.52	Low=570|High=518	0.56	0.4-0.79	0.00079	0.00067
MMRF-COMMPASS	HALLMARK_APOPTOSIS	161	0.8|0.0093*|0.63	Low=486|High=280	1.7	1.2-2.4	0.00095	0.00082
TCGA-UCEC	HALLMARK_APOPTOSIS	161	-1.7|1|0.26	Low=143|High=398	0.83	0.53-1.3	0.4	0.4
CPTAC-3	HALLMARK_APOPTOSIS	161	0.57|0.065|0.56	Low=276|High=213	0.57	0.37-0.88	0.012	0.011
TCGA-KIRC	HALLMARK_APOPTOSIS	161	-1.9|0.17|0.2	Low=106|High=424	0.62	0.44-0.87	0.0055	0.0051
TCGA-LUAD	HALLMARK_APOPTOSIS	161	-2.1|0.92|0.22	Low=111|High=393	1.2	0.87-1.7	0.24	0.24
TCGA-LGG	HALLMARK_APOPTOSIS	161	-1.9|7.7e-10*|0.34	Low=170|High=337	6.1	3.3-11	1e-08	6.5e-11
TCGA-THCA	HALLMARK_APOPTOSIS	161	-3.4|0.73|0.18	Low=89|High=413	0.42	0.15-1.2	0.11	0.097
TCGA-HNSC	HALLMARK_APOPTOSIS	161	3.9|0.89|0.94	Low=468|High=30	0.45	0.21-0.95	0.037	0.032
TCGA-LUSC	HALLMARK_APOPTOSIS	161	1.4|0.0037*|0.71	Low=351|High=144	1.8	1.4-2.4	5.7e-05	4.4e-05
TCGA-PRAD	HALLMARK_APOPTOSIS	161	-1.7|0.59|0.31	Low=152|High=341	0.41	0.11-1.5	0.18	0.17
TARGET-ALL-P2	HALLMARK_APOPTOSIS	161	0.19|1.4e-06*|0.53	Low=222|High=200	0.32	0.21-0.51	1e-06	2.7e-07
TCGA-SKCM	HALLMARK_APOPTOSIS	161	0.99|0.38|0.58	Low=59|High=43	0.56	0.26-1.2	0.16	0.15
TCGA-COAD	HALLMARK_APOPTOSIS	161	3.4|0.88|0.84	Low=380|High=73	1.4	0.86-2.2	0.18	0.18
TCGA-BLCA	HALLMARK_APOPTOSIS	161	1.9|0.19|0.71	Low=285|High=119	0.68	0.48-0.95	0.025	0.024
TCGA-STAD	HALLMARK_APOPTOSIS	161	1|0.58|0.62	Low=227|High=140	1.3	0.91-1.8	0.16	0.16
TCGA-OV	HALLMARK_APOPTOSIS	161	-0.87|0.1|0.35	Low=130|High=242	0.73	0.56-0.95	0.018	0.017
TCGA-LIHC	HALLMARK_APOPTOSIS	161	-1.6|0.0079*|0.38	Low=139|High=230	1.9	1.3-2.7	0.0017	0.0014
TCGA-CESC	HALLMARK_APOPTOSIS	161	-2.4|0.77|0.17	Low=53|High=251	1.6	0.81-3.3	0.17	0.16
TCGA-KIRP	HALLMARK_APOPTOSIS	161	0.24|0.0053*|0.51	Low=145|High=142	2.5	1.4-4.7	0.0032	0.0023
TCGA-SARC	HALLMARK_APOPTOSIS	161	-1|0.046*|0.34	Low=89|High=170	0.58	0.39-0.86	0.0066	0.006
TCGA-PCPG	HALLMARK_APOPTOSIS	161	-4|0.29|0.17	Low=30|High=149	0.25	0.047-1.4	0.11	0.092
TCGA-PAAD	HALLMARK_APOPTOSIS	161	-5|0.1|0.11	Low=20|High=157	3.4	1.5-7.8	0.0041	0.0023
TCGA-READ	HALLMARK_APOPTOSIS	161	-1.8|0.56|0.29	Low=47|High=117	0.54	0.24-1.2	0.14	0.13
TCGA-GBM	HALLMARK_APOPTOSIS	161	1.4|0.032*|0.68	Low=102|High=49	1.9	1.3-2.9	0.00094	0.00077
TCGA-ESCA	HALLMARK_APOPTOSIS	161	-0.88|0.78|0.39	Low=62|High=99	1.3	0.79-2.2	0.28	0.27
TARGET-AML	HALLMARK_APOPTOSIS	161	-0.54|0.059|0.39	Low=56|High=89	1.9	1.1-3.2	0.02	0.018
TCGA-LAML	HALLMARK_APOPTOSIS	161	0.89|0.059|0.64	Low=89|High=51	1.8	1.2-2.8	0.0073	0.0065
TCGA-TGCT	HALLMARK_APOPTOSIS	161	2.2|0.00035*|0.72	Low=96|High=38	2600000000	0-Inf	1	0.0057
TARGET-WT	HALLMARK_APOPTOSIS	161	-1.6|0.73|0.31	Low=38|High=86	0.69	0.38-1.2	0.2	0.2
CGCI-HTMCP-CC	HALLMARK_APOPTOSIS	161	1.6|0.5|0.69	Low=84|High=37	0.6	0.33-1.1	0.085	0.082
TCGA-THYM	HALLMARK_APOPTOSIS	161	0.59|0.26|0.58	Low=68|High=50	2	0.54-7.5	0.3	0.29
CGCI-BLGSP	HALLMARK_APOPTOSIS	161	-1.4|0.0084*|0.36	Low=38|High=68	0.37	0.21-0.66	0.00072	0.00044
TARGET-ALL-P3	HALLMARK_APOPTOSIS	161	-0.6|0.46|0.42	Low=32|High=45	1.7	0.77-3.6	0.2	0.2
TARGET-OS	HALLMARK_APOPTOSIS	161	1.2|0.32|0.58	Low=50|High=36	0.5	0.23-1.1	0.09	0.084
TCGA-MESO	HALLMARK_APOPTOSIS	161	-0.73|0.12|0.42	Low=35|High=49	1.8	1.1-2.9	0.023	0.022
TCGA-UVM	HALLMARK_APOPTOSIS	161	3.4|0.0082*|0.74	Low=59|High=21	3.6	1.6-8.3	0.0022	0.0011
TCGA-ACC	HALLMARK_APOPTOSIS	161	0.089|0.12|0.52	Low=41|High=38	2.1	0.97-4.4	0.059	0.054
TCGA-KICH	HALLMARK_APOPTOSIS	161	-2.2|0.22|0.28	Low=18|High=46	3.4	0.42-27	0.25	0.22
TARGET-RT	HALLMARK_APOPTOSIS	161	-1.1|0.63|0.34	Low=19|High=37	1.5	0.7-3.2	0.3	0.29
TCGA-UCS	HALLMARK_APOPTOSIS	161	-3.6|0.72|0.14	Low=8|High=48	0.52	0.22-1.2	0.12	0.12
TCGA-DLBC	HALLMARK_APOPTOSIS	161	4.3|0.96|0.83	Low=40|High=8	1.3	0.26-6.3	0.76	0.76
TCGA-CHOL	HALLMARK_APOPTOSIS	161	-0.6|0.33|0.44	Low=16|High=20	0.52	0.2-1.4	0.18	0.18
TCGA-BRCA	HALLMARK_BILE_ACID_METABOLISM	112	0.95|0.27|0.68	Low=738|High=350	0.67	0.46-0.97	0.035	0.034
MMRF-COMMPASS	HALLMARK_BILE_ACID_METABOLISM	112	1.7|0.13|0.76	Low=584|High=182	1.5	1.1-2.2	0.013	0.012
TCGA-UCEC	HALLMARK_BILE_ACID_METABOLISM	112	1.9|0.47|0.81	Low=440|High=101	1.6	0.99-2.6	0.054	0.052
CPTAC-3	HALLMARK_BILE_ACID_METABOLISM	112	0.23|0.55|0.53	Low=259|High=230	0.74	0.49-1.1	0.14	0.14
TCGA-KIRC	HALLMARK_BILE_ACID_METABOLISM	112	0.76|7.3e-05*|0.57	Low=300|High=230	0.49	0.35-0.68	1.9e-05	1.2e-05
TCGA-LUAD	HALLMARK_BILE_ACID_METABOLISM	112	-1.7|0.11|0.23	Low=117|High=387	0.63	0.46-0.86	0.0042	0.0039
TCGA-LGG	HALLMARK_BILE_ACID_METABOLISM	112	0.99|2.3e-05*|0.72	Low=363|High=144	2.8	1.9-4	4.9e-08	1.3e-08
TCGA-THCA	HALLMARK_BILE_ACID_METABOLISM	112	1.6|0.34|0.77	Low=389|High=113	2.3	0.8-6.8	0.12	0.11
TCGA-HNSC	HALLMARK_BILE_ACID_METABOLISM	112	2.8|0.25|0.83	Low=411|High=87	0.61	0.41-0.91	0.015	0.014
TCGA-LUSC	HALLMARK_BILE_ACID_METABOLISM	112	0.52|0.19|0.6	Low=296|High=199	1.4	1-1.8	0.026	0.025
TCGA-PRAD	HALLMARK_BILE_ACID_METABOLISM	112	1.6|0.94|0.77	Low=379|High=114	0.35	0.044-2.8	0.32	0.3
TARGET-ALL-P2	HALLMARK_BILE_ACID_METABOLISM	112	-1.4|6.2e-18*|0.28	Low=119|High=303	0.15	0.098-0.23	5.1e-19	1.4e-24
TCGA-SKCM	HALLMARK_BILE_ACID_METABOLISM	112	-0.073|0.81|0.37	Low=38|High=64	1.5	0.69-3.4	0.3	0.29
TCGA-COAD	HALLMARK_BILE_ACID_METABOLISM	112	-1.6|0.059|0.21	Low=95|High=358	0.51	0.34-0.78	0.0016	0.0013
TCGA-BLCA	HALLMARK_BILE_ACID_METABOLISM	112	1.5|0.2|0.77	Low=311|High=93	0.64	0.43-0.94	0.024	0.023
TCGA-STAD	HALLMARK_BILE_ACID_METABOLISM	112	-2.2|0.73|0.16	Low=57|High=310	1.5	0.92-2.5	0.1	0.1
TCGA-OV	HALLMARK_BILE_ACID_METABOLISM	112	-0.93|0.21|0.32	Low=119|High=253	0.75	0.57-0.99	0.039	0.039
TCGA-LIHC	HALLMARK_BILE_ACID_METABOLISM	112	-0.026|0.058|0.45	Low=167|High=202	0.64	0.45-0.91	0.012	0.011
TCGA-CESC	HALLMARK_BILE_ACID_METABOLISM	112	-1.4|0.73|0.31	Low=93|High=211	0.73	0.45-1.2	0.2	0.2
TCGA-KIRP	HALLMARK_BILE_ACID_METABOLISM	112	-1.3|0.5|0.29	Low=83|High=204	0.6	0.33-1.1	0.095	0.091
TCGA-SARC	HALLMARK_BILE_ACID_METABOLISM	112	0.51|0.1|0.6	Low=155|High=104	0.61	0.4-0.92	0.02	0.019
TCGA-PCPG	HALLMARK_BILE_ACID_METABOLISM	112	-1.9|0.094|0.23	Low=41|High=138	0.17	0.03-0.97	0.046	0.027
TCGA-PAAD	HALLMARK_BILE_ACID_METABOLISM	112	-0.63|0.012*|0.42	Low=74|High=103	0.52	0.34-0.78	0.0017	0.0014
TCGA-READ	HALLMARK_BILE_ACID_METABOLISM	112	0.11|0.26|0.49	Low=81|High=83	0.48	0.22-1.1	0.078	0.071
TCGA-GBM	HALLMARK_BILE_ACID_METABOLISM	112	-0.63|0.15|0.42	Low=64|High=87	1.5	1-2.1	0.038	0.037
TCGA-ESCA	HALLMARK_BILE_ACID_METABOLISM	112	0.61|0.88|0.6	Low=96|High=65	1.3	0.79-2.1	0.3	0.3
TARGET-AML	HALLMARK_BILE_ACID_METABOLISM	112	0.15|0.00022*|0.52	Low=76|High=69	2.7	1.6-4.4	0.00011	6e-05
TCGA-LAML	HALLMARK_BILE_ACID_METABOLISM	112	0.16|0.16|0.57	Low=80|High=60	1.6	1-2.4	0.039	0.037
TCGA-TGCT	HALLMARK_BILE_ACID_METABOLISM	112	-0.71|0.49|0.46	Low=61|High=73	1.2	0.16-9	0.87	0.87
TARGET-WT	HALLMARK_BILE_ACID_METABOLISM	112	-0.83|0.82|0.36	Low=45|High=79	0.73	0.42-1.3	0.28	0.28
CGCI-HTMCP-CC	HALLMARK_BILE_ACID_METABOLISM	112	-2.8|0.45|0.13	Low=16|High=105	0.52	0.29-0.94	0.03	0.028
TCGA-THYM	HALLMARK_BILE_ACID_METABOLISM	112	0.86|0.014*|0.66	Low=78|High=40	4	0.99-16	0.052	0.035
CGCI-BLGSP	HALLMARK_BILE_ACID_METABOLISM	112	-2.4|0.064|0.23	Low=24|High=82	0.36	0.2-0.68	0.0015	0.00093
TARGET-ALL-P3	HALLMARK_BILE_ACID_METABOLISM	112	2.2|0.24|0.77	Low=59|High=18	2.1	0.97-4.5	0.059	0.054
TARGET-OS	HALLMARK_BILE_ACID_METABOLISM	112	1.3|0.29|0.72	Low=62|High=24	0.38	0.13-1.1	0.071	0.06
TCGA-MESO	HALLMARK_BILE_ACID_METABOLISM	112	-1.3|0.039*|0.3	Low=25|High=59	0.5	0.3-0.83	0.0067	0.0057
TCGA-UVM	HALLMARK_BILE_ACID_METABOLISM	112	1.4|0.53|0.64	Low=51|High=29	1.9	0.82-4.3	0.14	0.13
TCGA-ACC	HALLMARK_BILE_ACID_METABOLISM	112	0.83|0.037*|0.57	Low=45|High=34	0.35	0.15-0.82	0.016	0.011
TCGA-KICH	HALLMARK_BILE_ACID_METABOLISM	112	2|0.0079*|0.78	Low=50|High=14	5.6	1.5-21	0.011	0.0044
TARGET-RT	HALLMARK_BILE_ACID_METABOLISM	112	1.4|0.43|0.75	Low=42|High=14	1.9	0.88-4.3	0.098	0.092
TCGA-UCS	HALLMARK_BILE_ACID_METABOLISM	112	-0.033|0.24|0.52	Low=29|High=27	1.8	0.9-3.6	0.095	0.09
TCGA-DLBC	HALLMARK_BILE_ACID_METABOLISM	112	0.48|0.5|0.62	Low=30|High=18	2	0.48-8	0.34	0.34
TCGA-CHOL	HALLMARK_BILE_ACID_METABOLISM	112	2.5|0.75|0.81	Low=29|High=7	0.41	0.092-1.8	0.25	0.23
TCGA-BRCA	HALLMARK_CHOLESTEROL_HOMEOSTASIS	74	-1.2|0.37|0.25	Low=268|High=820	0.69	0.49-0.98	0.036	0.035
MMRF-COMMPASS	HALLMARK_CHOLESTEROL_HOMEOSTASIS	74	-0.2|0.069|0.47	Low=359|High=407	1.5	1.1-2.1	0.016	0.015
TCGA-UCEC	HALLMARK_CHOLESTEROL_HOMEOSTASIS	74	0.14|0.21|0.51	Low=276|High=265	1.5	0.99-2.3	0.056	0.054
CPTAC-3	HALLMARK_CHOLESTEROL_HOMEOSTASIS	74	1.1|0.86|0.73	Low=357|High=132	0.73	0.44-1.2	0.2	0.2
TCGA-KIRC	HALLMARK_CHOLESTEROL_HOMEOSTASIS	74	-0.69|0.18|0.26	Low=138|High=392	0.68	0.5-0.94	0.019	0.018
TCGA-LUAD	HALLMARK_CHOLESTEROL_HOMEOSTASIS	74	-0.033|0.0055*|0.51	Low=256|High=248	1.6	1.2-2.2	0.0011	0.001
TCGA-LGG	HALLMARK_CHOLESTEROL_HOMEOSTASIS	74	-1.5|0.00036*|0.26	Low=131|High=376	2.7	1.7-4.3	4.3e-05	2.2e-05
TCGA-THCA	HALLMARK_CHOLESTEROL_HOMEOSTASIS	74	-0.23|0.43|0.38	Low=190|High=312	1.9	0.61-5.9	0.27	0.26
TCGA-HNSC	HALLMARK_CHOLESTEROL_HOMEOSTASIS	74	-1.3|0.11|0.24	Low=118|High=380	1.6	1.1-2.2	0.01	0.0097
TCGA-LUSC	HALLMARK_CHOLESTEROL_HOMEOSTASIS	74	1.8|0.56|0.85	Low=420|High=75	1.4	2021-01-02	0.041	0.039
TCGA-PRAD	HALLMARK_CHOLESTEROL_HOMEOSTASIS	74	1.4|0.46|0.75	Low=368|High=125	2	0.55-7.2	0.29	0.28
TARGET-ALL-P2	HALLMARK_CHOLESTEROL_HOMEOSTASIS	74	-0.63|1.7e-10*|0.38	Low=159|High=263	0.26	0.17-0.39	1e-10	3.2e-12
TCGA-SKCM	HALLMARK_CHOLESTEROL_HOMEOSTASIS	74	0.6|0.2|0.62	Low=63|High=39	2	0.97-4.3	0.061	0.056
TCGA-COAD	HALLMARK_CHOLESTEROL_HOMEOSTASIS	74	0.87|0.81|0.63	Low=286|High=167	0.78	0.51-1.2	0.24	0.24
TCGA-BLCA	HALLMARK_CHOLESTEROL_HOMEOSTASIS	74	-0.71|0.17|0.34	Low=137|High=267	1.4	2021-01-02	0.028	0.027
TCGA-STAD	HALLMARK_CHOLESTEROL_HOMEOSTASIS	74	-0.95|0.29|0.32	Low=116|High=251	1.4	0.99-2.1	0.057	0.056
TCGA-OV	HALLMARK_CHOLESTEROL_HOMEOSTASIS	74	0.33|0.69|0.54	Low=201|High=171	0.84	0.65-1.1	0.21	0.21
TCGA-LIHC	HALLMARK_CHOLESTEROL_HOMEOSTASIS	74	0.46|0.0017*|0.56	Low=208|High=161	1.9	1.3-2.7	0.00036	0.00029
TCGA-CESC	HALLMARK_CHOLESTEROL_HOMEOSTASIS	74	-0.55|0.026*|0.38	Low=117|High=187	2.1	1.2-3.6	0.0082	0.0068
TCGA-KIRP	HALLMARK_CHOLESTEROL_HOMEOSTASIS	74	2.1|0.59|0.92	Low=264|High=23	3.2	1.4-7.7	0.0082	0.0051
TCGA-SARC	HALLMARK_CHOLESTEROL_HOMEOSTASIS	74	0.34|0.12|0.55	Low=142|High=117	1.6	1-2.3	0.029	0.028
TCGA-PCPG	HALLMARK_CHOLESTEROL_HOMEOSTASIS	74	0.89|0.78|0.69	Low=123|High=56	1.2	0.23-6.9	0.8	0.8
TCGA-PAAD	HALLMARK_CHOLESTEROL_HOMEOSTASIS	74	-2.5|0.072|0.14	Low=25|High=152	3.4	1.5-7.8	0.0039	0.0022
TCGA-READ	HALLMARK_CHOLESTEROL_HOMEOSTASIS	74	-1.1|0.56|0.26	Low=43|High=121	0.54	0.25-1.2	0.13	0.12
TCGA-GBM	HALLMARK_CHOLESTEROL_HOMEOSTASIS	74	-0.96|0.18|0.26	Low=39|High=112	1.5	1-2.3	0.036	0.034
TCGA-ESCA	HALLMARK_CHOLESTEROL_HOMEOSTASIS	74	-1.9|0.84|0.13	Low=21|High=140	2.1	0.76-5.8	0.16	0.15
TARGET-AML	HALLMARK_CHOLESTEROL_HOMEOSTASIS	74	-1.2|0.0017*|0.3	Low=44|High=101	3.3	1.7-6.4	0.00053	0.00024
TCGA-LAML	HALLMARK_CHOLESTEROL_HOMEOSTASIS	74	-0.4|0.0021*|0.43	Low=60|High=80	2.2	1.4-3.5	0.00041	0.00029
TCGA-TGCT	HALLMARK_CHOLESTEROL_HOMEOSTASIS	74	3.3|0.0056*|0.87	Low=117|High=17	5.8	0.79-42	0.085	0.053
TARGET-WT	HALLMARK_CHOLESTEROL_HOMEOSTASIS	74	0.48|0.94|0.63	Low=78|High=46	0.77	0.42-1.4	0.38	0.38
CGCI-HTMCP-CC	HALLMARK_CHOLESTEROL_HOMEOSTASIS	74	0.77|0.86|0.6	Low=73|High=48	0.8	0.49-1.3	0.37	0.37
TCGA-THYM	HALLMARK_CHOLESTEROL_HOMEOSTASIS	74	0.52|0.098|0.58	Low=68|High=50	2.8	0.71-11	0.14	0.13
CGCI-BLGSP	HALLMARK_CHOLESTEROL_HOMEOSTASIS	74	-0.77|0.51|0.4	Low=42|High=64	0.65	0.37-1.2	0.14	0.14
TARGET-ALL-P3	HALLMARK_CHOLESTEROL_HOMEOSTASIS	74	-0.23|0.43|0.48	Low=37|High=40	1.6	0.78-3.5	0.2	0.19
TARGET-OS	HALLMARK_CHOLESTEROL_HOMEOSTASIS	74	0.88|0.098|0.64	Low=55|High=31	2.3	1.1-4.8	0.028	0.024
TCGA-MESO	HALLMARK_CHOLESTEROL_HOMEOSTASIS	74	0.25|0.0011*|0.56	Low=47|High=37	2.7	1.6-4.4	7.7e-05	4.2e-05
TCGA-UVM	HALLMARK_CHOLESTEROL_HOMEOSTASIS	74	0.043|0.0037*|0.56	Low=45|High=35	3.5	1.5-8.6	0.0054	0.003
TCGA-ACC	HALLMARK_CHOLESTEROL_HOMEOSTASIS	74	1.8|0.0011*|0.71	Low=56|High=23	3.9	1.8-8.1	0.00038	0.00013
TCGA-KICH	HALLMARK_CHOLESTEROL_HOMEOSTASIS	74	0.71|0.0016*|0.61	Low=39|High=25	6.2	1.3-30	0.023	0.0093
TARGET-RT	HALLMARK_CHOLESTEROL_HOMEOSTASIS	74	2|0.58|0.82	Low=46|High=10	2.4	1-5.6	0.049	0.042
TCGA-UCS	HALLMARK_CHOLESTEROL_HOMEOSTASIS	74	0.19|0.56|0.46	Low=26|High=30	1.6	0.81-3.2	0.18	0.17
TCGA-DLBC	HALLMARK_CHOLESTEROL_HOMEOSTASIS	74	-1.9|0.3|0.27	Low=13|High=35	0.25	0.055-1.1	0.067	0.047
TCGA-CHOL	HALLMARK_CHOLESTEROL_HOMEOSTASIS	74	0.25|0.81|0.53	Low=19|High=17	0.68	0.27-1.8	0.43	0.43
TCGA-BRCA	HALLMARK_COAGULATION	138	-0.34|0.21|0.43	Low=472|High=616	0.71	0.52-0.98	0.038	0.037
MMRF-COMMPASS	HALLMARK_COAGULATION	138	0.6|0.05*|0.64	Low=487|High=279	1.6	1.1-2.1	0.0063	0.0059
TCGA-UCEC	HALLMARK_COAGULATION	138	1.5|0.5|0.72	Low=390|High=151	1.4	0.93-2.2	0.1	0.1
CPTAC-3	HALLMARK_COAGULATION	138	0.36|0.27|0.53	Low=257|High=232	1.4	0.97-2.2	0.073	0.072
TCGA-KIRC	HALLMARK_COAGULATION	138	-0.35|0.65|0.39	Low=207|High=323	0.81	0.6-1.1	0.17	0.17
TCGA-LUAD	HALLMARK_COAGULATION	138	2.6|0.84|0.82	Low=414|High=90	0.71	0.46-1.1	0.11	0.11
TCGA-LGG	HALLMARK_COAGULATION	138	-0.73|1.3e-10*|0.52	Low=263|High=244	3.5	2.3-5.1	3.8e-10	2.7e-11
TCGA-THCA	HALLMARK_COAGULATION	138	-2.2|0.52|0.22	Low=110|High=392	0.4	0.15-1.1	0.079	0.07
TCGA-HNSC	HALLMARK_COAGULATION	138	2.3|0.44|0.78	Low=388|High=110	1.4	1-1.8	0.045	0.044
TCGA-LUSC	HALLMARK_COAGULATION	138	3.4|0.054|0.82	Low=408|High=87	1.8	1.3-2.5	0.0004	0.00033
TCGA-PRAD	HALLMARK_COAGULATION	138	-0.77|0.49|0.42	Low=209|High=284	0.38	0.098-1.5	0.17	0.16
TARGET-ALL-P2	HALLMARK_COAGULATION	138	-0.69|0.001*|0.45	Low=192|High=230	0.47	0.32-0.7	0.00023	0.00016
TCGA-SKCM	HALLMARK_COAGULATION	138	-0.08|0.33|0.5	Low=51|High=51	0.53	0.25-1.1	0.1	0.099
TCGA-COAD	HALLMARK_COAGULATION	138	3|0.27|0.83	Low=377|High=76	1.8	1.1-2.8	0.013	0.012
TCGA-BLCA	HALLMARK_COAGULATION	138	-2.1|0.54|0.28	Low=115|High=289	1.4	0.95-1.9	0.098	0.097
TCGA-STAD	HALLMARK_COAGULATION	138	-0.32|0.00087*|0.42	Low=155|High=212	1.9	1.4-2.8	0.00024	0.00019
TCGA-OV	HALLMARK_COAGULATION	138	-0.91|0.7|0.34	Low=128|High=244	0.85	0.65-1.1	0.23	0.23
TCGA-LIHC	HALLMARK_COAGULATION	138	-0.5|0.3|0.43	Low=158|High=211	0.72	0.51-1	0.064	0.063
TCGA-CESC	HALLMARK_COAGULATION	138	1.4|0.3|0.69	Low=210|High=94	1.6	0.97-2.5	0.069	0.067
TCGA-KIRP	HALLMARK_COAGULATION	138	2.4|0.022*|0.8	Low=231|High=56	3	1.6-5.5	0.00056	0.0003
TCGA-SARC	HALLMARK_COAGULATION	138	-0.17|0.0021*|0.46	Low=119|High=140	0.49	0.33-0.73	0.00055	0.00042
TCGA-PCPG	HALLMARK_COAGULATION	138	0.53|0.66|0.56	Low=100|High=79	1.3	0.26-6.4	0.75	0.75
TCGA-PAAD	HALLMARK_COAGULATION	138	-2.3|0.45|0.19	Low=34|High=143	1.7	0.97-3.1	0.063	0.059
TCGA-READ	HALLMARK_COAGULATION	138	3.8|0.54|0.87	Low=142|High=22	2.2	0.86-5.6	0.099	0.091
TCGA-GBM	HALLMARK_COAGULATION	138	-0.57|0.008*|0.46	Low=69|High=82	1.8	1.3-2.6	0.0012	0.00098
TCGA-ESCA	HALLMARK_COAGULATION	138	-2.1|0.61|0.3	Low=48|High=113	0.65	0.39-1.1	0.11	0.1
TARGET-AML	HALLMARK_COAGULATION	138	-1.2|0.013*|0.36	Low=52|High=93	2.3	1.3-4	0.0041	0.0031
TCGA-LAML	HALLMARK_COAGULATION	138	-0.96|0.26|0.34	Low=48|High=92	1.6	0.98-2.5	0.062	0.06
TCGA-TGCT	HALLMARK_COAGULATION	138	-1.1|0.037*|0.49	Low=65|High=69	3	0.31-28	0.35	0.33
TARGET-WT	HALLMARK_COAGULATION	138	3.7|0.91|0.87	Low=108|High=16	1.7	0.78-3.6	0.19	0.18
CGCI-HTMCP-CC	HALLMARK_COAGULATION	138	-3.7|0.81|0.11	Low=13|High=108	1.9	0.8-4.3	0.15	0.14
TCGA-THYM	HALLMARK_COAGULATION	138	-0.54|0.047*|0.47	Low=56|High=62	3.5	0.72-17	0.12	0.099
CGCI-BLGSP	HALLMARK_COAGULATION	138	-2.3|0.24|0.35	Low=37|High=69	0.55	0.31-1	0.048	0.045
TARGET-ALL-P3	HALLMARK_COAGULATION	138	0.53|0.013*|0.57	Low=44|High=33	2.8	1.3-5.9	0.0079	0.0056
TARGET-OS	HALLMARK_COAGULATION	138	0.28|0.28|0.55	Low=47|High=39	0.53	0.24-1.1	0.1	0.096
TCGA-MESO	HALLMARK_COAGULATION	138	-0.96|0.15|0.32	Low=27|High=57	1.8	1.1-3.1	0.031	0.028
TCGA-UVM	HALLMARK_COAGULATION	138	0.89|0.023*|0.65	Low=52|High=28	3	1.3-7	0.0096	0.0065
TCGA-ACC	HALLMARK_COAGULATION	138	0.99|0.29|0.7	Low=55|High=24	2.1	0.99-4.6	0.052	0.047
TCGA-KICH	HALLMARK_COAGULATION	138	-0.49|0.19|0.5	Low=32|High=32	2.3	0.57-9.1	0.24	0.23
TARGET-RT	HALLMARK_COAGULATION	138	1.5|0.082|0.71	Low=40|High=16	2.6	1.2-5.6	0.011	0.0087
TCGA-UCS	HALLMARK_COAGULATION	138	1.6|0.52|0.68	Low=38|High=18	1.6	0.81-3.3	0.17	0.17
TCGA-DLBC	HALLMARK_COAGULATION	138	-0.62|0.16|0.48	Low=23|High=25	0.23	0.044-1.2	0.076	0.054
TCGA-CHOL	HALLMARK_COAGULATION	138	-1|0.54|0.44	Low=16|High=20	1.7	0.67-4.5	0.25	0.25
TCGA-BRCA	HALLMARK_COMPLEMENT	200	-0.97|0.13|0.42	Low=462|High=626	0.68	0.49-0.94	0.02	0.019
MMRF-COMMPASS	HALLMARK_COMPLEMENT	200	0.93|0.012*|0.68	Low=518|High=248	1.7	1.2-2.4	0.00096	0.00083
TCGA-UCEC	HALLMARK_COMPLEMENT	200	4.2|0.87|0.86	Low=467|High=74	1.5	0.88-2.6	0.14	0.14
CPTAC-3	HALLMARK_COMPLEMENT	200	4.3|0.9|0.87	Low=426|High=63	0.54	0.25-1.2	0.11	0.11
TCGA-KIRC	HALLMARK_COMPLEMENT	200	2.8|0.15|0.77	Low=407|High=123	1.5	1.1-2.1	0.011	0.011
TCGA-LUAD	HALLMARK_COMPLEMENT	200	4.4|0.59|0.85	Low=426|High=78	0.63	0.4-1	0.048	0.046
TCGA-LGG	HALLMARK_COMPLEMENT	200	-1.1|2e-09*|0.49	Low=246|High=261	3.5	2.3-5.2	2.5e-09	2.4e-10
TCGA-THCA	HALLMARK_COMPLEMENT	200	4|0.72|0.82	Low=413|High=89	1.8	0.57-5.5	0.32	0.31
TCGA-HNSC	HALLMARK_COMPLEMENT	200	-0.93|0.72|0.39	Low=194|High=304	0.83	0.63-1.1	0.17	0.17
TCGA-LUSC	HALLMARK_COMPLEMENT	200	3.2|0.11|0.76	Low=378|High=117	1.6	1.2-2.1	0.0034	0.0031
TCGA-PRAD	HALLMARK_COMPLEMENT	200	0.6|0.54|0.55	Low=272|High=221	0.35	0.074-1.7	0.19	0.17
TARGET-ALL-P2	HALLMARK_COMPLEMENT	200	-3.4|0.00084*|0.14	Low=59|High=363	0.3	0.2-0.46	2.7e-08	3.6e-09
TCGA-SKCM	HALLMARK_COMPLEMENT	200	1.4|0.23|0.61	Low=62|High=40	0.44	0.19-1	0.06	0.053
TCGA-COAD	HALLMARK_COMPLEMENT	200	3.8|0.079|0.81	Low=369|High=84	1.9	1.2-2.9	0.0036	0.003
TCGA-BLCA	HALLMARK_COMPLEMENT	200	-4.1|0.9|0.19	Low=78|High=326	1.3	0.87-2	0.2	0.2
TCGA-STAD	HALLMARK_COMPLEMENT	200	-1.7|0.16|0.33	Low=121|High=246	1.5	1-2.2	0.031	0.03
TCGA-OV	HALLMARK_COMPLEMENT	200	1.2|0.26|0.61	Low=228|High=144	0.78	0.59-1	0.077	0.077
TCGA-LIHC	HALLMARK_COMPLEMENT	200	-0.82|0.065|0.47	Low=174|High=195	1.5	1.1-2.2	0.016	0.015
TCGA-CESC	HALLMARK_COMPLEMENT	200	2.7|0.78|0.77	Low=235|High=69	0.64	0.35-1.2	0.15	0.15
TCGA-KIRP	HALLMARK_COMPLEMENT	200	3.3|0.15|0.77	Low=221|High=66	2.1	1.1-3.9	0.021	0.018
TCGA-SARC	HALLMARK_COMPLEMENT	200	-0.26|0.017*|0.48	Low=125|High=134	0.55	0.37-0.82	0.0035	0.003
TCGA-PCPG	HALLMARK_COMPLEMENT	200	-3.4|0.74|0.26	Low=46|High=133	0.38	0.073-2	0.26	0.24
TCGA-PAAD	HALLMARK_COMPLEMENT	200	-7|0.11|0.1	Low=18|High=159	3.6	1.5-9	0.0057	0.0032
TCGA-READ	HALLMARK_COMPLEMENT	200	-2.7|0.53|0.3	Low=49|High=115	0.53	0.24-1.2	0.11	0.1
TCGA-GBM	HALLMARK_COMPLEMENT	200	-0.49|0.15|0.48	Low=72|High=79	1.5	1-2.1	0.038	0.037
TCGA-ESCA	HALLMARK_COMPLEMENT	200	-0.13|0.58|0.53	Low=85|High=76	1.4	0.86-2.3	0.17	0.17
TARGET-AML	HALLMARK_COMPLEMENT	200	-1.7|0.15|0.36	Low=52|High=93	1.7	1-2.9	0.045	0.043
TCGA-LAML	HALLMARK_COMPLEMENT	200	-2.3|0.038*|0.34	Low=47|High=93	1.9	1.2-3.1	0.009	0.0079
TCGA-TGCT	HALLMARK_COMPLEMENT	200	3.1|0.01*|0.75	Low=100|High=34	6	0.55-66	0.14	0.095
TARGET-WT	HALLMARK_COMPLEMENT	200	-1.7|0.46|0.33	Low=41|High=83	0.63	0.36-1.1	0.1	0.1
CGCI-HTMCP-CC	HALLMARK_COMPLEMENT	200	-2.6|0.27|0.26	Low=31|High=90	0.63	0.38-1	0.059	0.057
TCGA-THYM	HALLMARK_COMPLEMENT	200	3.3|0.033*|0.81	Low=96|High=22	4.3	1.2-16	0.03	0.018
CGCI-BLGSP	HALLMARK_COMPLEMENT	200	-0.96|0.00046*|0.45	Low=48|High=58	0.32	0.18-0.57	0.00013	5.9e-05
TARGET-ALL-P3	HALLMARK_COMPLEMENT	200	-1.7|0.15|0.36	Low=28|High=49	2.3	0.96-5.3	0.062	0.055
TARGET-OS	HALLMARK_COMPLEMENT	200	-0.11|0.1|0.55	Low=47|High=39	0.44	0.2-0.98	0.044	0.038
TCGA-MESO	HALLMARK_COMPLEMENT	200	-2.4|0.62|0.26	Low=22|High=62	0.7	0.41-1.2	0.19	0.19
TCGA-UVM	HALLMARK_COMPLEMENT	200	1.1|0.0047*|0.65	Low=52|High=28	3.3	1.4-7.8	0.0049	0.0028
TCGA-ACC	HALLMARK_COMPLEMENT	200	-0.72|0.73|0.43	Low=34|High=45	1.4	0.67-3.1	0.35	0.34
TCGA-KICH	HALLMARK_COMPLEMENT	200	-1.9|0.039*|0.36	Low=23|High=41	5.2	0.65-42	0.12	0.082
TARGET-RT	HALLMARK_COMPLEMENT	200	0.69|0.39|0.52	Low=29|High=27	1.8	0.86-3.6	0.12	0.12
TCGA-UCS	HALLMARK_COMPLEMENT	200	1.6|0.34|0.71	Low=40|High=16	2.3	1.1-5	0.028	0.024
TCGA-DLBC	HALLMARK_COMPLEMENT	200	1.9|0.93|0.62	Low=30|High=18	0.5	0.1-2.5	0.4	0.39
TCGA-CHOL	HALLMARK_COMPLEMENT	200	0.86|0.24|0.58	Low=21|High=15	0.39	0.13-1.2	0.095	0.083
TCGA-BRCA	HALLMARK_DNA_REPAIR	150	1.1|0.6|0.62	Low=676|High=412	1.3	0.91-1.7	0.16	0.16
MMRF-COMMPASS	HALLMARK_DNA_REPAIR	150	2.9|0.0062*|0.78	Low=594|High=172	1.9	1.4-2.6	0.00017	0.00013
TCGA-UCEC	HALLMARK_DNA_REPAIR	150	-0.76|0.33|0.38	Low=207|High=334	1.5	0.94-2.3	0.093	0.091
CPTAC-3	HALLMARK_DNA_REPAIR	150	-1.7|0.094|0.33	Low=160|High=329	1.8	1.1-2.9	0.018	0.017
TCGA-KIRC	HALLMARK_DNA_REPAIR	150	2|0.01*|0.76	Low=401|High=129	1.8	1.3-2.5	0.0002	0.00016
TCGA-LUAD	HALLMARK_DNA_REPAIR	150	0.062|0.46|0.52	Low=262|High=242	1.3	0.94-1.7	0.12	0.12
TCGA-LGG	HALLMARK_DNA_REPAIR	150	-1.4|0.0026*|0.39	Low=198|High=309	2	1.3-2.9	0.00068	0.00054
TCGA-THCA	HALLMARK_DNA_REPAIR	150	-2.6|0.31|0.24	Low=121|High=381	0.4	0.15-1.1	0.071	0.062
TCGA-HNSC	HALLMARK_DNA_REPAIR	150	-6.2|0.46|0.086	Low=43|High=455	2.2	1.2-4	0.012	0.01
TCGA-LUSC	HALLMARK_DNA_REPAIR	150	0.84|0.048*|0.59	Low=294|High=201	0.68	0.51-0.91	0.0085	0.0082
TCGA-PRAD	HALLMARK_DNA_REPAIR	150	0.99|0.05*|0.63	Low=309|High=184	3.3	0.81-13	0.095	0.08
TARGET-ALL-P2	HALLMARK_DNA_REPAIR	150	-1.1|2.1e-07*|0.4	Low=170|High=252	0.32	0.21-0.49	7.1e-08	1.4e-08
TCGA-SKCM	HALLMARK_DNA_REPAIR	150	2.9|0.09|0.77	Low=79|High=23	3	1.3-6.7	0.0076	0.0051
TCGA-COAD	HALLMARK_DNA_REPAIR	150	-0.93|0.42|0.33	Low=149|High=304	1.4	0.93-2.3	0.1	0.1
TCGA-BLCA	HALLMARK_DNA_REPAIR	150	-0.35|0.38|0.45	Low=180|High=224	0.78	0.58-1	0.09	0.089
TCGA-STAD	HALLMARK_DNA_REPAIR	150	1.4|0.039*|0.6	Low=221|High=146	0.63	0.44-0.88	0.0078	0.0073
TCGA-OV	HALLMARK_DNA_REPAIR	150	0.23|0.011*|0.54	Low=202|High=170	0.65	0.5-0.85	0.0015	0.0014
TCGA-LIHC	HALLMARK_DNA_REPAIR	150	-1.7|0.00019*|0.39	Low=144|High=225	2.2	1.5-3.2	6e-05	3.9e-05
TCGA-CESC	HALLMARK_DNA_REPAIR	150	1.6|0.011*|0.66	Low=201|High=103	0.42	0.24-0.74	0.0029	0.0021
TCGA-KIRP	HALLMARK_DNA_REPAIR	150	3.9|0.16|0.86	Low=246|High=41	3.1	1.5-6.5	0.0022	0.0012
TCGA-SARC	HALLMARK_DNA_REPAIR	150	0.64|0.49|0.53	Low=138|High=121	1.4	0.92-2	0.12	0.12
TCGA-PCPG	HALLMARK_DNA_REPAIR	150	2.8|0.035*|0.78	Low=140|High=39	5.4	0.91-33	0.063	0.037
TCGA-PAAD	HALLMARK_DNA_REPAIR	150	-0.24|0.63|0.4	Low=70|High=107	1.3	0.88-2.1	0.18	0.17
TCGA-READ	HALLMARK_DNA_REPAIR	150	0.8|0.48|0.57	Low=93|High=71	0.58	0.25-1.3	0.2	0.19
TCGA-GBM	HALLMARK_DNA_REPAIR	150	3.9|0.99|0.85	Low=128|High=23	1.3	0.8-2.2	0.26	0.26
TCGA-ESCA	HALLMARK_DNA_REPAIR	150	-0.54|0.96|0.44	Low=71|High=90	1.2	0.74-2	0.43	0.43
TARGET-AML	HALLMARK_DNA_REPAIR	150	2.7|0.0077*|0.68	Low=98|High=47	2.3	1.4-3.7	0.0006	0.00042
TCGA-LAML	HALLMARK_DNA_REPAIR	150	-1.2|0.018*|0.36	Low=51|High=89	2	1.2-3.1	0.0039	0.0033
TCGA-TGCT	HALLMARK_DNA_REPAIR	150	1.6|0.057|0.66	Low=88|High=46	1.3e-09	0-Inf	1	0.052
TARGET-WT	HALLMARK_DNA_REPAIR	150	-0.25|0.11|0.42	Low=52|High=72	1.9	1-3.5	0.04	0.036
CGCI-HTMCP-CC	HALLMARK_DNA_REPAIR	150	-1.3|0.49|0.3	Low=36|High=85	0.69	0.43-1.1	0.14	0.13
TCGA-THYM	HALLMARK_DNA_REPAIR	150	1.1|0.04*|0.55	Low=65|High=53	0.13	0.016-1	0.053	0.022
CGCI-BLGSP	HALLMARK_DNA_REPAIR	150	0.15|0.61|0.46	Low=49|High=57	1.5	0.84-2.7	0.17	0.17
TARGET-ALL-P3	HALLMARK_DNA_REPAIR	150	2.2|0.22|0.73	Low=56|High=21	0.4	0.15-1	0.062	0.054
TARGET-OS	HALLMARK_DNA_REPAIR	150	-4.1|0.83|0.19	Low=16|High=70	0.56	0.24-1.3	0.19	0.18
TCGA-MESO	HALLMARK_DNA_REPAIR	150	1.3|0.056|0.67	Low=56|High=28	2.2	1.3-3.6	0.0023	0.0018
TCGA-UVM	HALLMARK_DNA_REPAIR	150	0.034|0.031*|0.48	Low=38|High=42	3.1	1.2-8.5	0.024	0.018
TCGA-ACC	HALLMARK_DNA_REPAIR	150	2.2|6.4e-05*|0.62	Low=49|High=30	5	2.3-11	6.6e-05	1.2e-05
TCGA-KICH	HALLMARK_DNA_REPAIR	150	6|0.026*|0.94	Low=60|High=4	18	4.3-78	8.2e-05	5e-08
TARGET-RT	HALLMARK_DNA_REPAIR	150	1.9|0.54|0.62	Low=35|High=21	1.6	0.76-3.2	0.23	0.23
TCGA-UCS	HALLMARK_DNA_REPAIR	150	-0.09|0.45|0.48	Low=27|High=29	1.7	0.84-3.3	0.14	0.14
TCGA-DLBC	HALLMARK_DNA_REPAIR	150	-0.89|0.02*|0.35	Low=17|High=31	0.16	0.033-0.81	0.027	0.011
TCGA-CHOL	HALLMARK_DNA_REPAIR	150	-0.99|0.88|0.39	Low=14|High=22	1.4	0.5-3.9	0.53	0.53
TCGA-BRCA	HALLMARK_E2F_TARGETS	200	-1.8|0.099|0.44	Low=481|High=607	1.5	1.1-2.1	0.024	0.023
MMRF-COMMPASS	HALLMARK_E2F_TARGETS	200	6.6|4.7e-07*|0.85	Low=649|High=117	3.3	2.4-4.6	1.1e-12	4.2e-14
TCGA-UCEC	HALLMARK_E2F_TARGETS	200	-2.7|0.058|0.34	Low=184|High=357	1.9	1.2-3.1	0.01	0.0091
CPTAC-3	HALLMARK_E2F_TARGETS	200	-1.4|0.0058*|0.44	Low=214|High=275	2	1.3-3	0.0019	0.0016
TCGA-KIRC	HALLMARK_E2F_TARGETS	200	4|0.00058*|0.82	Low=434|High=96	2.4	1.7-3.3	1.5e-07	5.9e-08
TCGA-LUAD	HALLMARK_E2F_TARGETS	200	-1.2|0.00027*|0.46	Low=234|High=270	1.9	1.4-2.5	5.1e-05	3.9e-05
TCGA-LGG	HALLMARK_E2F_TARGETS	200	4.2|2e-05*|0.78	Low=393|High=114	2.7	1.9-3.8	7e-08	2e-08
TCGA-THCA	HALLMARK_E2F_TARGETS	200	-2|0.18|0.33	Low=168|High=334	0.37	0.14-0.99	0.049	0.04
TCGA-HNSC	HALLMARK_E2F_TARGETS	200	8.8|0.22|0.84	Low=420|High=78	0.5	0.31-0.82	0.0055	0.0047
TCGA-LUSC	HALLMARK_E2F_TARGETS	200	-2.3|0.11|0.34	Low=166|High=329	0.7	0.53-0.92	0.011	0.011
TCGA-PRAD	HALLMARK_E2F_TARGETS	200	1.7|0.075|0.67	Low=331|High=162	2.7	0.76-9.7	0.12	0.11
TARGET-ALL-P2	HALLMARK_E2F_TARGETS	200	0.27|8.5e-11*|0.48	Low=204|High=218	0.22	0.14-0.36	7.2e-10	1.5e-11
TCGA-SKCM	HALLMARK_E2F_TARGETS	200	3.5|0.04*|0.66	Low=67|High=35	2.7	1.3-5.6	0.01	0.0079
TCGA-COAD	HALLMARK_E2F_TARGETS	200	1|0.19|0.51	Low=233|High=220	0.66	0.44-0.98	0.038	0.037
TCGA-BLCA	HALLMARK_E2F_TARGETS	200	3.3|0.93|0.62	Low=250|High=154	1.2	0.86-1.6	0.33	0.33
TCGA-STAD	HALLMARK_E2F_TARGETS	200	3|0.22|0.63	Low=232|High=135	0.69	0.49-0.99	0.046	0.044
TCGA-OV	HALLMARK_E2F_TARGETS	200	-3.9|0.25|0.3	Low=111|High=261	0.75	0.57-0.98	0.038	0.038
TCGA-LIHC	HALLMARK_E2F_TARGETS	200	1.1|0.00019*|0.59	Low=219|High=150	2.1	1.5-3	2.1e-05	1.4e-05
TCGA-CESC	HALLMARK_E2F_TARGETS	200	0.7|0.00055*|0.52	Low=157|High=147	0.38	0.23-0.63	0.00014	8e-05
TCGA-KIRP	HALLMARK_E2F_TARGETS	200	5.2|4.6e-06*|0.84	Low=240|High=47	6.8	3.7-12	3.8e-10	4.6e-13
TCGA-SARC	HALLMARK_E2F_TARGETS	200	-2.2|0.01*|0.41	Low=105|High=154	2	1.3-3	0.0025	0.002
TCGA-PCPG	HALLMARK_E2F_TARGETS	200	11|0.066|0.94	Low=169|High=10	5.8	1933-01-01	0.049	0.028
TCGA-PAAD	HALLMARK_E2F_TARGETS	200	2.8|0.0038*|0.67	Low=119|High=58	2.1	1.4-3.3	0.00032	0.00023
TCGA-READ	HALLMARK_E2F_TARGETS	200	3.8|0.059|0.68	Low=112|High=52	0.31	0.11-0.9	0.031	0.023
TCGA-GBM	HALLMARK_E2F_TARGETS	200	-1.8|0.92|0.41	Low=62|High=89	0.93	0.65-1.3	0.72	0.72
TCGA-ESCA	HALLMARK_E2F_TARGETS	200	-1.8|0.92|0.37	Low=60|High=101	1.2	0.74-2.1	0.41	0.41
TARGET-AML	HALLMARK_E2F_TARGETS	200	1.6|0.012*|0.57	Low=83|High=62	2	1.3-3.3	0.0034	0.0027
TCGA-LAML	HALLMARK_E2F_TARGETS	200	6.8|0.42|0.79	Low=111|High=29	1.7	1-2.7	0.034	0.032
TCGA-TGCT	HALLMARK_E2F_TARGETS	200	4.9|0.63|0.79	Low=106|High=28	1.1	0.11-11	0.94	0.94
TARGET-WT	HALLMARK_E2F_TARGETS	200	3.6|0.38|0.67	Low=83|High=41	1.6	0.91-2.8	0.1	0.1
CGCI-HTMCP-CC	HALLMARK_E2F_TARGETS	200	-1.4|0.28|0.35	Low=42|High=79	0.66	0.41-1.1	0.083	0.081
TCGA-THYM	HALLMARK_E2F_TARGETS	200	-0.048|0.0017*|0.45	Low=53|High=65	0.071	0.0088-0.57	0.013	0.0013
CGCI-BLGSP	HALLMARK_E2F_TARGETS	200	3.1|0.65|0.58	Low=62|High=44	0.69	0.37-1.3	0.23	0.23
TARGET-ALL-P3	HALLMARK_E2F_TARGETS	200	-3.7|0.3|0.31	Low=24|High=53	0.51	0.24-1.1	0.078	0.073
TARGET-OS	HALLMARK_E2F_TARGETS	200	-0.94|0.9|0.45	Low=39|High=47	1.4	0.65-3.1	0.39	0.38
TCGA-MESO	HALLMARK_E2F_TARGETS	200	-0.8|3.8e-06*|0.45	Low=38|High=46	4	2.3-6.8	3.9e-07	7.2e-08
TCGA-UVM	HALLMARK_E2F_TARGETS	200	6.3|0.049*|0.8	Low=64|High=16	3.2	1.3-7.4	0.0086	0.0056
TCGA-ACC	HALLMARK_E2F_TARGETS	200	3.1|6.5e-07*|0.71	Low=56|High=23	12	4.9-28	2.6e-08	1.9e-11
TCGA-KICH	HALLMARK_E2F_TARGETS	200	8.3|0.00027*|0.89	Low=57|High=7	18	4.7-69	2.5e-05	8.9e-09
TARGET-RT	HALLMARK_E2F_TARGETS	200	4.7|0.9|0.75	Low=42|High=14	1.6	0.74-3.4	0.23	0.23
TCGA-UCS	HALLMARK_E2F_TARGETS	200	4.3|0.7|0.8	Low=45|High=11	0.56	0.22-1.5	0.24	0.23
TCGA-DLBC	HALLMARK_E2F_TARGETS	200	-7.8|0.43|0.17	Low=8|High=40	0.23	0.051-1	0.056	0.038
TCGA-CHOL	HALLMARK_E2F_TARGETS	200	0.14|0.44|0.61	Low=22|High=14	1.8	0.7-4.7	0.22	0.21
TCGA-BRCA	HALLMARK_EPITHELIAL_MESENCHYMAL_TRANSITION	200	-0.99|0.95|0.4	Low=435|High=653	0.86	0.62-1.2	0.36	0.36
MMRF-COMMPASS	HALLMARK_EPITHELIAL_MESENCHYMAL_TRANSITION	200	1.5|0.0047*|0.74	Low=568|High=198	2	1.4-2.8	6.8e-05	4.9e-05
TCGA-UCEC	HALLMARK_EPITHELIAL_MESENCHYMAL_TRANSITION	200	1.5|0.64|0.62	Low=335|High=206	1.3	0.87-2	0.19	0.19
CPTAC-3	HALLMARK_EPITHELIAL_MESENCHYMAL_TRANSITION	200	0.5|0.035*|0.54	Low=266|High=223	1.7	1.1-2.6	0.0093	0.0086
TCGA-KIRC	HALLMARK_EPITHELIAL_MESENCHYMAL_TRANSITION	200	0.9|0.11|0.56	Low=296|High=234	1.4	1.1-1.9	0.019	0.018
TCGA-LUAD	HALLMARK_EPITHELIAL_MESENCHYMAL_TRANSITION	200	-3.9|0.8|0.28	Low=140|High=364	1.2	0.89-1.7	0.22	0.21
TCGA-LGG	HALLMARK_EPITHELIAL_MESENCHYMAL_TRANSITION	200	-0.25|1.1e-11*|0.63	Low=320|High=187	3.6	2.5-5.2	3.6e-12	1.1e-13
TCGA-THCA	HALLMARK_EPITHELIAL_MESENCHYMAL_TRANSITION	200	12|0.32|0.96	Low=480|High=22	5.8	1.7-20	0.0061	0.0019
TCGA-HNSC	HALLMARK_EPITHELIAL_MESENCHYMAL_TRANSITION	200	-0.064|0.08|0.5	Low=251|High=247	1.4	1.1-1.8	0.015	0.014
TCGA-LUSC	HALLMARK_EPITHELIAL_MESENCHYMAL_TRANSITION	200	0.3|0.099|0.53	Low=263|High=232	1.4	1.1-1.8	0.018	0.017
TCGA-PRAD	HALLMARK_EPITHELIAL_MESENCHYMAL_TRANSITION	200	0.33|0.82|0.51	Low=250|High=243	0.49	0.13-1.9	0.3	0.29
TARGET-ALL-P2	HALLMARK_EPITHELIAL_MESENCHYMAL_TRANSITION	200	-0.6|0.045*|0.49	Low=206|High=216	0.59	0.4-0.88	0.0097	0.0089
TCGA-SKCM	HALLMARK_EPITHELIAL_MESENCHYMAL_TRANSITION	200	-3.9|0.38|0.26	Low=27|High=75	2.1	0.81-5.6	0.12	0.12
TCGA-COAD	HALLMARK_EPITHELIAL_MESENCHYMAL_TRANSITION	200	6.8|0.42|0.82	Low=372|High=81	1.7	1.1-2.6	0.029	0.027
TCGA-BLCA	HALLMARK_EPITHELIAL_MESENCHYMAL_TRANSITION	200	-1.8|0.019*|0.42	Low=171|High=233	1.6	1.2-2.2	0.004	0.0037
TCGA-STAD	HALLMARK_EPITHELIAL_MESENCHYMAL_TRANSITION	200	3.6|0.047*|0.7	Low=257|High=110	1.7	1.2-2.3	0.004	0.0036
TCGA-OV	HALLMARK_EPITHELIAL_MESENCHYMAL_TRANSITION	200	3|0.26|0.69	Low=257|High=115	1.3	1-1.8	0.033	0.032
TCGA-LIHC	HALLMARK_EPITHELIAL_MESENCHYMAL_TRANSITION	200	-2.3|0.023*|0.44	Low=161|High=208	1.7	1.2-2.4	0.0061	0.0056
TCGA-CESC	HALLMARK_EPITHELIAL_MESENCHYMAL_TRANSITION	200	2.2|0.017*|0.67	Low=203|High=101	2	1.3-3.2	0.0032	0.0026
TCGA-KIRP	HALLMARK_EPITHELIAL_MESENCHYMAL_TRANSITION	200	-0.34|0.00015*|0.52	Low=149|High=138	3.5	1.8-6.8	0.00021	7.7e-05
TCGA-SARC	HALLMARK_EPITHELIAL_MESENCHYMAL_TRANSITION	200	2.3|0.28|0.69	Low=179|High=80	1.5	1-2.3	0.05	0.048
TCGA-PCPG	HALLMARK_EPITHELIAL_MESENCHYMAL_TRANSITION	200	-1.4|0.69|0.43	Low=77|High=102	0.39	0.071-2.2	0.29	0.27
TCGA-PAAD	HALLMARK_EPITHELIAL_MESENCHYMAL_TRANSITION	200	-7.5|0.058|0.16	Low=28|High=149	2.7	1.4-5.4	0.0049	0.0035
TCGA-READ	HALLMARK_EPITHELIAL_MESENCHYMAL_TRANSITION	200	1.9|0.5|0.65	Low=107|High=57	1.7	0.78-3.6	0.19	0.18
TCGA-GBM	HALLMARK_EPITHELIAL_MESENCHYMAL_TRANSITION	200	0.8|0.15|0.6	Low=91|High=60	1.6	1.1-2.3	0.018	0.017
TCGA-ESCA	HALLMARK_EPITHELIAL_MESENCHYMAL_TRANSITION	200	3.9|0.64|0.71	Low=114|High=47	0.6	0.31-1.2	0.12	0.12
TARGET-AML	HALLMARK_EPITHELIAL_MESENCHYMAL_TRANSITION	200	-2.1|0.042*|0.29	Low=42|High=103	2.3	1.2-4.2	0.0097	0.0079
TCGA-LAML	HALLMARK_EPITHELIAL_MESENCHYMAL_TRANSITION	200	-0.71|0.99|0.57	Low=80|High=60	1.2	0.78-1.8	0.42	0.42
TCGA-TGCT	HALLMARK_EPITHELIAL_MESENCHYMAL_TRANSITION	200	5.1|0.077|0.77	Low=103|High=31	2.4	0.32-18	0.4	0.39
TARGET-WT	HALLMARK_EPITHELIAL_MESENCHYMAL_TRANSITION	200	-0.31|0.014*|0.52	Low=64|High=60	0.43	0.24-0.78	0.0058	0.0045
CGCI-HTMCP-CC	HALLMARK_EPITHELIAL_MESENCHYMAL_TRANSITION	200	-5.1|0.57|0.2	Low=24|High=97	1.7	0.91-3.2	0.094	0.09
TCGA-THYM	HALLMARK_EPITHELIAL_MESENCHYMAL_TRANSITION	200	-4|0.44|0.26	Low=31|High=87	2.8	0.34-22	0.34	0.32
CGCI-BLGSP	HALLMARK_EPITHELIAL_MESENCHYMAL_TRANSITION	200	-6|0.52|0.25	Low=26|High=80	0.55	0.29-1	0.061	0.057
TARGET-ALL-P3	HALLMARK_EPITHELIAL_MESENCHYMAL_TRANSITION	200	-0.26|0.052|0.55	Low=42|High=35	2.5	1.2-5.2	0.019	0.015
TARGET-OS	HALLMARK_EPITHELIAL_MESENCHYMAL_TRANSITION	200	0.59|0.14|0.56	Low=48|High=38	0.46	0.21-1	0.052	0.047
TCGA-MESO	HALLMARK_EPITHELIAL_MESENCHYMAL_TRANSITION	200	1.3|0.00034*|0.54	Low=45|High=39	3.1	1.9-5.1	1.3e-05	5.3e-06
TCGA-UVM	HALLMARK_EPITHELIAL_MESENCHYMAL_TRANSITION	200	-2.5|0.003*|0.42	Low=34|High=46	4.6	1.6-14	0.0055	0.0023
TCGA-ACC	HALLMARK_EPITHELIAL_MESENCHYMAL_TRANSITION	200	3|0.084|0.8	Low=63|High=16	3.2	1.4-7.2	0.0042	0.0025
TCGA-KICH	HALLMARK_EPITHELIAL_MESENCHYMAL_TRANSITION	200	3.3|0.27|0.81	Low=52|High=12	2.8	0.69-11	0.15	0.13
TARGET-RT	HALLMARK_EPITHELIAL_MESENCHYMAL_TRANSITION	200	1.4|0.05*|0.61	Low=34|High=22	2.5	1.2-5.3	0.012	0.0093
TCGA-UCS	HALLMARK_EPITHELIAL_MESENCHYMAL_TRANSITION	200	-1.6|0.52|0.41	Low=23|High=33	0.66	0.33-1.3	0.23	0.22
TCGA-DLBC	HALLMARK_EPITHELIAL_MESENCHYMAL_TRANSITION	200	-5.5|0.2|0.19	Low=9|High=39	0.21	0.053-0.84	0.028	0.015
TCGA-CHOL	HALLMARK_EPITHELIAL_MESENCHYMAL_TRANSITION	200	1.8|0.77|0.67	Low=24|High=12	0.71	0.23-2.2	0.55	0.55
TCGA-BRCA	HALLMARK_ESTROGEN_RESPONSE_EARLY	200	1.2|0.023*|0.55	Low=599|High=489	0.61	0.43-0.85	0.0036	0.0033
MMRF-COMMPASS	HALLMARK_ESTROGEN_RESPONSE_EARLY	200	-1.6|0.091|0.28	Low=217|High=549	1.6	1.1-2.4	0.014	0.013
TCGA-UCEC	HALLMARK_ESTROGEN_RESPONSE_EARLY	200	1.1|0.12|0.59	Low=319|High=222	0.58	0.36-0.91	0.019	0.018
CPTAC-3	HALLMARK_ESTROGEN_RESPONSE_EARLY	200	-1.3|1.6e-08*|0.3	Low=145|High=344	0.28	0.19-0.41	4.2e-10	2.4e-11
TCGA-KIRC	HALLMARK_ESTROGEN_RESPONSE_EARLY	200	-0.46|0.0081*|0.36	Low=192|High=338	0.6	0.44-0.8	0.00071	0.00062
TCGA-LUAD	HALLMARK_ESTROGEN_RESPONSE_EARLY	200	0.45|0.73|0.54	Low=274|High=230	1.2	0.9-1.6	0.2	0.2
TCGA-LGG	HALLMARK_ESTROGEN_RESPONSE_EARLY	200	1.4|0.0023*|0.73	Low=370|High=137	2	1.4-2.9	7.7e-05	5.4e-05
TCGA-THCA	HALLMARK_ESTROGEN_RESPONSE_EARLY	200	-2.5|0.65|0.18	Low=91|High=411	3	0.39-23	0.29	0.27
TCGA-HNSC	HALLMARK_ESTROGEN_RESPONSE_EARLY	200	2.9|0.56|0.84	Low=417|High=81	0.69	0.46-1	0.069	0.067
TCGA-LUSC	HALLMARK_ESTROGEN_RESPONSE_EARLY	200	1.2|0.011*|0.68	Low=336|High=159	1.6	1.2-2.2	0.00065	0.00057
TCGA-PRAD	HALLMARK_ESTROGEN_RESPONSE_EARLY	200	-2.6|0.79|0.24	Low=117|High=376	0.45	0.12-1.7	0.23	0.22
TARGET-ALL-P2	HALLMARK_ESTROGEN_RESPONSE_EARLY	200	0.59|0.00011*|0.63	Low=264|High=158	0.35	0.21-0.57	3.2e-05	1.3e-05
TCGA-SKCM	HALLMARK_ESTROGEN_RESPONSE_EARLY	200	3.9|0.84|0.87	Low=89|High=13	1.8	0.7-4.6	0.23	0.22
TCGA-COAD	HALLMARK_ESTROGEN_RESPONSE_EARLY	200	-2.1|0.48|0.2	Low=92|High=361	1.6	0.94-2.6	0.087	0.085
TCGA-BLCA	HALLMARK_ESTROGEN_RESPONSE_EARLY	200	-1.6|0.56|0.27	Low=111|High=293	1.4	0.95-2	0.094	0.092
TCGA-STAD	HALLMARK_ESTROGEN_RESPONSE_EARLY	200	-4.3|0.99|0.076	Low=28|High=339	0.61	0.36-1.1	0.077	0.074
TCGA-OV	HALLMARK_ESTROGEN_RESPONSE_EARLY	200	1.8|0.31|0.66	Low=245|High=127	1.3	1-1.7	0.05	0.05
TCGA-LIHC	HALLMARK_ESTROGEN_RESPONSE_EARLY	200	0.2|0.021*|0.55	Low=202|High=167	1.7	1.2-2.3	0.0045	0.0041
TCGA-CESC	HALLMARK_ESTROGEN_RESPONSE_EARLY	200	-1.6|0.89|0.26	Low=78|High=226	1.4	0.76-2.5	0.29	0.29
TCGA-KIRP	HALLMARK_ESTROGEN_RESPONSE_EARLY	200	-0.48|0.12|0.4	Low=114|High=173	1.9	1-3.8	0.051	0.047
TCGA-SARC	HALLMARK_ESTROGEN_RESPONSE_EARLY	200	1.2|0.73|0.73	Low=189|High=70	0.71	0.43-1.2	0.17	0.16
TCGA-PCPG	HALLMARK_ESTROGEN_RESPONSE_EARLY	200	-3.2|0.5|0.18	Low=32|High=147	0.28	0.051-1.5	0.13	0.12
TCGA-PAAD	HALLMARK_ESTROGEN_RESPONSE_EARLY	200	-3.1|0.05*|0.15	Low=27|High=150	3	1.4-6.2	0.0038	0.0024
TCGA-READ	HALLMARK_ESTROGEN_RESPONSE_EARLY	200	-1.3|0.84|0.28	Low=46|High=118	0.59	0.26-1.3	0.21	0.2
TCGA-GBM	HALLMARK_ESTROGEN_RESPONSE_EARLY	200	-1.8|0.19|0.25	Low=37|High=114	1.6	1-2.4	0.033	0.032
TCGA-ESCA	HALLMARK_ESTROGEN_RESPONSE_EARLY	200	-4|0.61|0.062	Low=10|High=151	0.34	0.16-0.71	0.0043	0.0027
TARGET-AML	HALLMARK_ESTROGEN_RESPONSE_EARLY	200	-1.6|0.049*|0.34	Low=49|High=96	2	1.1-3.5	0.016	0.014
TCGA-LAML	HALLMARK_ESTROGEN_RESPONSE_EARLY	200	0.62|0.61|0.66	Low=93|High=47	1.4	0.88-2.1	0.17	0.17
TCGA-TGCT	HALLMARK_ESTROGEN_RESPONSE_EARLY	200	-0.75|0.05|0.48	Low=64|High=70	2.7	0.28-26	0.39	0.37
TARGET-WT	HALLMARK_ESTROGEN_RESPONSE_EARLY	200	-1.5|0.31|0.27	Low=34|High=90	0.56	0.32-1	0.053	0.05
CGCI-HTMCP-CC	HALLMARK_ESTROGEN_RESPONSE_EARLY	200	0.13|0.97|0.5	Low=61|High=60	1.2	0.77-1.9	0.41	0.41
TCGA-THYM	HALLMARK_ESTROGEN_RESPONSE_EARLY	200	1.1|0.0074*|0.53	Low=63|High=55	4.8	2021-01-23	0.05	0.03
CGCI-BLGSP	HALLMARK_ESTROGEN_RESPONSE_EARLY	200	-1.5|0.56|0.44	Low=47|High=59	0.68	0.39-1.2	0.19	0.19
TARGET-ALL-P3	HALLMARK_ESTROGEN_RESPONSE_EARLY	200	-0.63|0.013*|0.39	Low=30|High=47	3.3	1.3-8	0.01	0.0067
TARGET-OS	HALLMARK_ESTROGEN_RESPONSE_EARLY	200	1.8|0.95|0.78	Low=67|High=19	0.59	0.2-1.7	0.33	0.32
TCGA-MESO	HALLMARK_ESTROGEN_RESPONSE_EARLY	200	0.14|0.0098*|0.5	Low=42|High=42	2.1	1.3-3.5	0.0021	0.0017
TCGA-UVM	HALLMARK_ESTROGEN_RESPONSE_EARLY	200	2.5|0.071|0.72	Low=58|High=22	2.8	1.2-6.3	0.015	0.011
TCGA-ACC	HALLMARK_ESTROGEN_RESPONSE_EARLY	200	-0.63|0.45|0.38	Low=30|High=49	1.7	0.77-3.8	0.19	0.18
TCGA-KICH	HALLMARK_ESTROGEN_RESPONSE_EARLY	200	-1|0.48|0.33	Low=21|High=43	1.9	0.39-9	0.43	0.43
TARGET-RT	HALLMARK_ESTROGEN_RESPONSE_EARLY	200	-3.1|0.36|0.23	Low=13|High=43	2.4	0.92-6.3	0.073	0.065
TCGA-UCS	HALLMARK_ESTROGEN_RESPONSE_EARLY	200	-0.5|0.43|0.45	Low=25|High=31	1.8	0.89-3.6	0.1	0.099
TCGA-DLBC	HALLMARK_ESTROGEN_RESPONSE_EARLY	200	-6.2|0.88|0.062	Low=3|High=45	0.21	0.04-1.1	0.066	0.045
TCGA-CHOL	HALLMARK_ESTROGEN_RESPONSE_EARLY	200	-0.5|0.097|0.47	Low=17|High=19	0.42	0.16-1.1	0.083	0.074
TCGA-BRCA	HALLMARK_ESTROGEN_RESPONSE_LATE	200	1.3|0.0014*|0.64	Low=699|High=389	0.48	0.32-0.7	0.00017	0.00012
MMRF-COMMPASS	HALLMARK_ESTROGEN_RESPONSE_LATE	200	1.2|0.00092*|0.7	Low=533|High=233	1.9	1.4-2.6	5.5e-05	4.1e-05
TCGA-UCEC	HALLMARK_ESTROGEN_RESPONSE_LATE	200	0.3|0.6|0.49	Low=267|High=274	0.74	0.49-1.1	0.15	0.15
CPTAC-3	HALLMARK_ESTROGEN_RESPONSE_LATE	200	-1.9|2.6e-06*|0.29	Low=144|High=345	0.34	0.23-0.5	8.9e-08	2e-08
TCGA-KIRC	HALLMARK_ESTROGEN_RESPONSE_LATE	200	0.63|0.91|0.63	Low=335|High=195	0.84	0.61-1.2	0.28	0.28
TCGA-LUAD	HALLMARK_ESTROGEN_RESPONSE_LATE	200	-0.25|0.011*|0.42	Low=210|High=294	1.6	1.2-2.2	0.0021	0.0019
TCGA-LGG	HALLMARK_ESTROGEN_RESPONSE_LATE	200	0.58|2.5e-10*|0.64	Low=326|High=181	3.4	2.4-4.9	2.4e-11	1.3e-12
TCGA-THCA	HALLMARK_ESTROGEN_RESPONSE_LATE	200	0.86|0.92|0.59	Low=294|High=208	0.59	0.21-1.7	0.33	0.33
TCGA-HNSC	HALLMARK_ESTROGEN_RESPONSE_LATE	200	1.9|0.093|0.76	Low=378|High=120	0.62	0.43-0.88	0.0069	0.0064
TCGA-LUSC	HALLMARK_ESTROGEN_RESPONSE_LATE	200	0.012|0.015*|0.49	Low=242|High=253	1.5	1.2-2	0.0025	0.0024
TCGA-PRAD	HALLMARK_ESTROGEN_RESPONSE_LATE	200	-4.7|0.97|0.087	Low=43|High=450	2	0.22-17	0.55	0.54
TARGET-ALL-P2	HALLMARK_ESTROGEN_RESPONSE_LATE	200	-2|5.9e-05*|0.21	Low=90|High=332	0.34	0.23-0.51	1.1e-07	2.5e-08
TCGA-SKCM	HALLMARK_ESTROGEN_RESPONSE_LATE	200	-0.48|0.82|0.4	Low=41|High=61	1.4	0.64-3.1	0.39	0.39
TCGA-COAD	HALLMARK_ESTROGEN_RESPONSE_LATE	200	-0.75|0.65|0.33	Low=148|High=305	1.3	0.88-2.1	0.17	0.17
TCGA-BLCA	HALLMARK_ESTROGEN_RESPONSE_LATE	200	-0.22|0.91|0.44	Low=176|High=228	1.2	0.86-1.6	0.33	0.33
TCGA-STAD	HALLMARK_ESTROGEN_RESPONSE_LATE	200	-1.2|0.94|0.25	Low=90|High=277	0.82	0.57-1.2	0.28	0.28
TCGA-OV	HALLMARK_ESTROGEN_RESPONSE_LATE	200	3.6|0.9|0.91	Low=338|High=34	0.62	0.37-1.1	0.077	0.074
TCGA-LIHC	HALLMARK_ESTROGEN_RESPONSE_LATE	200	-1.5|0.022*|0.36	Low=133|High=236	1.7	1.2-2.6	0.0048	0.0043
TCGA-CESC	HALLMARK_ESTROGEN_RESPONSE_LATE	200	0.86|0.046*|0.63	Low=192|High=112	0.51	0.3-0.85	0.0098	0.0085
TCGA-KIRP	HALLMARK_ESTROGEN_RESPONSE_LATE	200	-0.19|0.084|0.43	Low=122|High=165	2.1	1.1-3.9	0.028	0.024
TCGA-SARC	HALLMARK_ESTROGEN_RESPONSE_LATE	200	-1.4|0.49|0.29	Low=76|High=183	0.7	0.46-1.1	0.093	0.092
TCGA-PCPG	HALLMARK_ESTROGEN_RESPONSE_LATE	200	-2.7|0.47|0.18	Low=32|High=147	0.27	0.05-1.4	0.13	0.11
TCGA-PAAD	HALLMARK_ESTROGEN_RESPONSE_LATE	200	-2.8|0.086|0.13	Low=23|High=154	3.7	1.5-9.2	0.0047	0.0025
TCGA-READ	HALLMARK_ESTROGEN_RESPONSE_LATE	200	-2.9|0.88|0.061	Low=10|High=154	0.29	0.1-0.86	0.025	0.018
TCGA-GBM	HALLMARK_ESTROGEN_RESPONSE_LATE	200	-0.65|0.0014*|0.39	Low=59|High=92	2	1.4-3	0.00024	0.00019
TCGA-ESCA	HALLMARK_ESTROGEN_RESPONSE_LATE	200	-2.5|0.59|0.099	Low=16|High=145	0.44	0.22-0.87	0.018	0.015
TARGET-AML	HALLMARK_ESTROGEN_RESPONSE_LATE	200	-2|0.019*|0.29	Low=42|High=103	2.5	1.3-4.8	0.0049	0.0036
TCGA-LAML	HALLMARK_ESTROGEN_RESPONSE_LATE	200	0.4|0.39|0.61	Low=86|High=54	1.4	0.93-2.2	0.1	0.098
TCGA-TGCT	HALLMARK_ESTROGEN_RESPONSE_LATE	200	-0.014|0.44|0.58	Low=78|High=56	1.6	0.23-12	0.62	0.62
TARGET-WT	HALLMARK_ESTROGEN_RESPONSE_LATE	200	0.15|0.64|0.53	Low=66|High=58	0.7	0.39-1.2	0.21	0.21
CGCI-HTMCP-CC	HALLMARK_ESTROGEN_RESPONSE_LATE	200	-2.6|0.55|0.12	Low=15|High=106	0.53	0.29-0.97	0.041	0.038
TCGA-THYM	HALLMARK_ESTROGEN_RESPONSE_LATE	200	-0.26|0.017*|0.49	Low=58|High=60	4.2	0.86-20	0.076	0.054
CGCI-BLGSP	HALLMARK_ESTROGEN_RESPONSE_LATE	200	-0.78|0.17|0.43	Low=46|High=60	0.54	0.3-0.97	0.038	0.035
TARGET-ALL-P3	HALLMARK_ESTROGEN_RESPONSE_LATE	200	0.72|0.021*|0.66	Low=51|High=26	2.8	1.4-5.9	0.0057	0.004
TARGET-OS	HALLMARK_ESTROGEN_RESPONSE_LATE	200	-0.43|0.83|0.44	Low=38|High=48	1.4	0.64-3	0.4	0.4
TCGA-MESO	HALLMARK_ESTROGEN_RESPONSE_LATE	200	0.35|0.016*|0.57	Low=48|High=36	2.2	1.3-3.5	0.0018	0.0015
TCGA-UVM	HALLMARK_ESTROGEN_RESPONSE_LATE	200	-1.7|0.015*|0.36	Low=29|High=51	4.3	1.3-14	0.019	0.01
TCGA-ACC	HALLMARK_ESTROGEN_RESPONSE_LATE	200	-1.1|0.018*|0.28	Low=22|High=57	4.6	1.4-15	0.013	0.0066
TCGA-KICH	HALLMARK_ESTROGEN_RESPONSE_LATE	200	-1.1|0.26|0.27	Low=17|High=47	3.2	0.4-26	0.27	0.25
TARGET-RT	HALLMARK_ESTROGEN_RESPONSE_LATE	200	-2.1|0.27|0.29	Low=16|High=40	2.1	0.92-5	0.078	0.071
TCGA-UCS	HALLMARK_ESTROGEN_RESPONSE_LATE	200	-0.74|0.33|0.41	Low=23|High=33	1.7	0.84-3.5	0.14	0.13
TCGA-DLBC	HALLMARK_ESTROGEN_RESPONSE_LATE	200	0.68|0.64|0.58	Low=28|High=20	0.38	0.077-1.9	0.25	0.23
TCGA-CHOL	HALLMARK_ESTROGEN_RESPONSE_LATE	200	-1.1|0.76|0.36	Low=13|High=23	0.76	0.29-2	0.57	0.57
TCGA-BRCA	HALLMARK_FATTY_ACID_METABOLISM	158	-1|0.91|0.33	Low=354|High=734	0.82	0.59-1.1	0.24	0.24
MMRF-COMMPASS	HALLMARK_FATTY_ACID_METABOLISM	158	1.5|0.055|0.65	Low=497|High=269	1.5	1.1-2.1	0.0099	0.0094
TCGA-UCEC	HALLMARK_FATTY_ACID_METABOLISM	158	0.31|0.072|0.47	Low=256|High=285	0.59	0.39-0.9	0.015	0.014
CPTAC-3	HALLMARK_FATTY_ACID_METABOLISM	158	-0.33|3.6e-08*|0.48	Low=236|High=253	0.28	0.18-0.44	2.3e-08	3e-09
TCGA-KIRC	HALLMARK_FATTY_ACID_METABOLISM	158	0.68|4.8e-07*|0.54	Low=286|High=244	0.42	0.3-0.58	1.3e-07	5.2e-08
TCGA-LUAD	HALLMARK_FATTY_ACID_METABOLISM	158	0.97|0.28|0.69	Low=347|High=157	1.3	1-1.8	0.054	0.053
TCGA-LGG	HALLMARK_FATTY_ACID_METABOLISM	158	1.1|0.0074*|0.69	Low=349|High=158	2.1	1.4-3	0.00015	0.00011
TCGA-THCA	HALLMARK_FATTY_ACID_METABOLISM	158	-1.3|0.85|0.34	Low=171|High=331	0.57	0.21-1.6	0.27	0.27
TCGA-HNSC	HALLMARK_FATTY_ACID_METABOLISM	158	-2.7|0.54|0.21	Low=106|High=392	1.3	0.96-1.9	0.085	0.084
TCGA-LUSC	HALLMARK_FATTY_ACID_METABOLISM	158	-1.8|0.65|0.22	Low=108|High=387	0.77	0.56-1	0.096	0.095
TCGA-PRAD	HALLMARK_FATTY_ACID_METABOLISM	158	0.56|0.48|0.57	Low=279|High=214	0.34	0.072-1.6	0.17	0.15
TARGET-ALL-P2	HALLMARK_FATTY_ACID_METABOLISM	158	-1.1|3.2e-10*|0.37	Low=158|High=264	0.26	0.17-0.39	2e-10	7.8e-12
TCGA-SKCM	HALLMARK_FATTY_ACID_METABOLISM	158	-2.5|0.58|0.2	Low=20|High=82	2	0.7-5.9	0.2	0.19
TCGA-COAD	HALLMARK_FATTY_ACID_METABOLISM	158	0.57|0.21|0.55	Low=248|High=205	0.67	0.45-1	0.049	0.047
TCGA-BLCA	HALLMARK_FATTY_ACID_METABOLISM	158	1.8|0.64|0.75	Low=303|High=101	0.74	0.52-1.1	0.11	0.1
TCGA-STAD	HALLMARK_FATTY_ACID_METABOLISM	158	-1.8|1|0.27	Low=98|High=269	0.91	0.64-1.3	0.61	0.61
TCGA-OV	HALLMARK_FATTY_ACID_METABOLISM	158	-0.94|0.0098*|0.38	Low=141|High=231	0.66	0.5-0.85	0.0018	0.0016
TCGA-LIHC	HALLMARK_FATTY_ACID_METABOLISM	158	2.8|0.094|0.82	Low=303|High=66	1.9	1.3-2.9	0.0013	0.0011
TCGA-CESC	HALLMARK_FATTY_ACID_METABOLISM	158	0.9|0.048*|0.62	Low=189|High=115	0.52	0.31-0.88	0.014	0.013
TCGA-KIRP	HALLMARK_FATTY_ACID_METABOLISM	158	1.2|0.16|0.61	Low=176|High=111	0.48	0.24-0.96	0.037	0.033
TCGA-SARC	HALLMARK_FATTY_ACID_METABOLISM	158	-1.5|0.24|0.24	Low=63|High=196	0.59	0.39-0.91	0.017	0.016
TCGA-PCPG	HALLMARK_FATTY_ACID_METABOLISM	158	-0.65|0.55|0.41	Low=73|High=106	0.35	0.063-1.9	0.23	0.21
TCGA-PAAD	HALLMARK_FATTY_ACID_METABOLISM	158	4.2|0.65|0.94	Low=166|High=11	2.7	1.4-5.2	0.004	0.0028
TCGA-READ	HALLMARK_FATTY_ACID_METABOLISM	158	0.51|0.38|0.54	Low=88|High=76	0.51	0.22-1.2	0.11	0.11
TCGA-GBM	HALLMARK_FATTY_ACID_METABOLISM	158	0.95|0.62|0.7	Low=105|High=46	1.4	0.92-2	0.13	0.12
TCGA-ESCA	HALLMARK_FATTY_ACID_METABOLISM	158	1|0.12|0.65	Low=104|High=57	1.8	1.1-2.9	0.027	0.025
TARGET-AML	HALLMARK_FATTY_ACID_METABOLISM	158	-0.86|0.004*|0.4	Low=58|High=87	2.4	1.4-4.1	0.0018	0.0013
TCGA-LAML	HALLMARK_FATTY_ACID_METABOLISM	158	2.4|0.018*|0.82	Low=115|High=25	2.9	1.8-4.7	1.7e-05	7e-06
TCGA-TGCT	HALLMARK_FATTY_ACID_METABOLISM	158	-0.29|0.64|0.43	Low=58|High=76	1.1	0.14-8.1	0.96	0.96
TARGET-WT	HALLMARK_FATTY_ACID_METABOLISM	158	0.32|0.71|0.6	Low=75|High=49	1.4	0.8-2.4	0.24	0.23
CGCI-HTMCP-CC	HALLMARK_FATTY_ACID_METABOLISM	158	1.4|0.029*|0.68	Low=82|High=39	0.44	0.25-0.78	0.0049	0.0038
TCGA-THYM	HALLMARK_FATTY_ACID_METABOLISM	158	1.1|0.012*|0.69	Low=82|High=36	4.5	1.1-18	0.035	0.021
CGCI-BLGSP	HALLMARK_FATTY_ACID_METABOLISM	158	0.53|0.077|0.62	Low=66|High=40	0.5	0.27-0.94	0.032	0.029
TARGET-ALL-P3	HALLMARK_FATTY_ACID_METABOLISM	158	0.024|0.88|0.47	Low=36|High=41	0.72	0.35-1.5	0.39	0.39
TARGET-OS	HALLMARK_FATTY_ACID_METABOLISM	158	2.9|0.83|0.84	Low=72|High=14	0.48	0.14-1.6	0.22	0.21
TCGA-MESO	HALLMARK_FATTY_ACID_METABOLISM	158	0.23|0.0069*|0.49	Low=41|High=43	0.44	0.27-0.71	0.00083	0.00062
TCGA-UVM	HALLMARK_FATTY_ACID_METABOLISM	158	0.14|0.023*|0.46	Low=37|High=43	3.7	1.3-11	0.018	0.011
TCGA-ACC	HALLMARK_FATTY_ACID_METABOLISM	158	1.6|0.039*|0.58	Low=46|High=33	2.4	1.1-5.2	0.02	0.017
TCGA-KICH	HALLMARK_FATTY_ACID_METABOLISM	158	2.3|0.0051*|0.78	Low=50|High=14	5.9	1.6-22	0.0084	0.0029
TARGET-RT	HALLMARK_FATTY_ACID_METABOLISM	158	0.47|0.042*|0.48	Low=27|High=29	2.3	1.1-4.9	0.028	0.024
TCGA-UCS	HALLMARK_FATTY_ACID_METABOLISM	158	-0.34|0.1|0.43	Low=24|High=32	2.1	1-4.2	0.044	0.04
TCGA-DLBC	HALLMARK_FATTY_ACID_METABOLISM	158	-2.9|0.8|0.12	Low=6|High=42	0.24	0.045-1.2	0.086	0.062
TCGA-CHOL	HALLMARK_FATTY_ACID_METABOLISM	158	-1.2|0.56|0.39	Low=14|High=22	1.8	0.64-5.1	0.26	0.26
TCGA-BRCA	HALLMARK_G2M_CHECKPOINT	200	-1.1|0.44|0.46	Low=498|High=590	1.3	0.93-1.8	0.12	0.12
MMRF-COMMPASS	HALLMARK_G2M_CHECKPOINT	200	0.69|7.5e-09*|0.6	Low=461|High=305	2.7	1.9-3.7	3.6e-09	8.1e-10
TCGA-UCEC	HALLMARK_G2M_CHECKPOINT	200	0.42|0.081|0.48	Low=258|High=283	1.6	1.1-2.5	0.023	0.021
CPTAC-3	HALLMARK_G2M_CHECKPOINT	200	-1.3|0.058|0.41	Low=202|High=287	1.7	1.1-2.6	0.016	0.015
TCGA-KIRC	HALLMARK_G2M_CHECKPOINT	200	4.2|0.0065*|0.82	Low=436|High=94	2.1	1.5-2.9	1.4e-05	8.7e-06
TCGA-LUAD	HALLMARK_G2M_CHECKPOINT	200	-2.1|0.0012*|0.41	Low=209|High=295	1.8	1.3-2.4	0.00024	0.00019
TCGA-LGG	HALLMARK_G2M_CHECKPOINT	200	3.4|4.5e-05*|0.75	Low=382|High=125	2.5	1.7-3.5	6.6e-07	2.8e-07
TCGA-THCA	HALLMARK_G2M_CHECKPOINT	200	4.7|0.39|0.81	Low=406|High=96	2.2	0.75-6.2	0.15	0.14
TCGA-HNSC	HALLMARK_G2M_CHECKPOINT	200	6.1|0.11|0.78	Low=387|High=111	0.57	0.39-0.84	0.0048	0.0043
TCGA-LUSC	HALLMARK_G2M_CHECKPOINT	200	-0.68|0.089|0.42	Low=206|High=289	0.7	0.54-0.92	0.011	0.011
TCGA-PRAD	HALLMARK_G2M_CHECKPOINT	200	3.6|0.033*|0.76	Low=375|High=118	5	1.2-21	0.028	0.014
TARGET-ALL-P2	HALLMARK_G2M_CHECKPOINT	200	-0.094|5.7e-15*|0.45	Low=188|High=234	0.16	0.098-0.27	9.2e-13	3.8e-16
TCGA-SKCM	HALLMARK_G2M_CHECKPOINT	200	0.56|0.049*|0.47	Low=48|High=54	2.7	1.2-6	0.018	0.014
TCGA-COAD	HALLMARK_G2M_CHECKPOINT	200	0.71|0.18|0.51	Low=230|High=223	0.66	0.44-0.97	0.036	0.035
TCGA-BLCA	HALLMARK_G2M_CHECKPOINT	200	10|0.88|0.95	Low=385|High=19	2.2	1.3-3.9	0.0062	0.0049
TCGA-STAD	HALLMARK_G2M_CHECKPOINT	200	6.1|0.3|0.79	Low=289|High=78	0.59	0.38-0.94	0.025	0.023
TCGA-OV	HALLMARK_G2M_CHECKPOINT	200	-1.4|0.41|0.44	Low=164|High=208	0.79	0.61-1	0.079	0.078
TCGA-LIHC	HALLMARK_G2M_CHECKPOINT	200	-1|0.00019*|0.49	Low=181|High=188	2.1	1.5-3	5.1e-05	3.5e-05
TCGA-CESC	HALLMARK_G2M_CHECKPOINT	200	1|0.044*|0.54	Low=163|High=141	0.54	0.33-0.87	0.011	0.0098
TCGA-KIRP	HALLMARK_G2M_CHECKPOINT	200	7.1|4.6e-06*|0.89	Low=254|High=33	11	5.7-20	2.5e-13	7.4e-20
TCGA-SARC	HALLMARK_G2M_CHECKPOINT	200	-2.3|0.014*|0.38	Low=98|High=161	2	1.3-3.1	0.0032	0.0026
TCGA-PCPG	HALLMARK_G2M_CHECKPOINT	200	8.8|0.12|0.94	Low=168|High=11	5.5	0.96-32	0.056	0.034
TCGA-PAAD	HALLMARK_G2M_CHECKPOINT	200	0.37|0.011*|0.52	Low=92|High=85	1.9	1.2-2.9	0.003	0.0026
TCGA-READ	HALLMARK_G2M_CHECKPOINT	200	2.6|0.11|0.63	Low=104|High=60	0.4	0.16-1	0.052	0.044
TCGA-GBM	HALLMARK_G2M_CHECKPOINT	200	0.52|0.95|0.51	Low=77|High=74	0.84	0.59-1.2	0.36	0.35
TCGA-ESCA	HALLMARK_G2M_CHECKPOINT	200	3.6|0.94|0.66	Low=107|High=54	1.3	0.76-2.1	0.37	0.37
TARGET-AML	HALLMARK_G2M_CHECKPOINT	200	2.4|0.022*|0.61	Low=88|High=57	2	1.3-3.2	0.004	0.0033
TCGA-LAML	HALLMARK_G2M_CHECKPOINT	200	-7.1|0.98|0.13	Low=18|High=122	1.6	0.75-3.2	0.24	0.23
TCGA-TGCT	HALLMARK_G2M_CHECKPOINT	200	4.9|0.87|0.84	Low=112|High=22	3.9e-09	0-Inf	1	0.32
TARGET-WT	HALLMARK_G2M_CHECKPOINT	200	3.6|0.18|0.68	Low=84|High=40	1.8	1-3.1	0.042	0.039
CGCI-HTMCP-CC	HALLMARK_G2M_CHECKPOINT	200	-1.4|0.39|0.34	Low=41|High=80	0.65	0.41-1	0.075	0.073
TCGA-THYM	HALLMARK_G2M_CHECKPOINT	200	-1.4|0.00041*|0.38	Low=45|High=73	0.058	0.0073-0.47	0.0076	0.00029
CGCI-BLGSP	HALLMARK_G2M_CHECKPOINT	200	-1.8|0.76|0.31	Low=33|High=73	0.72	0.41-1.3	0.27	0.27
TARGET-ALL-P3	HALLMARK_G2M_CHECKPOINT	200	-3.8|0.97|0.27	Low=21|High=56	0.71	0.32-1.6	0.39	0.38
TARGET-OS	HALLMARK_G2M_CHECKPOINT	200	-0.63|0.8|0.52	Low=45|High=41	1.4	0.65-2.9	0.4	0.4
TCGA-MESO	HALLMARK_G2M_CHECKPOINT	200	-0.18|2.2e-05*|0.49	Low=41|High=43	3.5	2.1-5.9	1.9e-06	5.3e-07
TCGA-UVM	HALLMARK_G2M_CHECKPOINT	200	2.4|0.26|0.64	Low=51|High=29	2	0.89-4.6	0.091	0.085
TCGA-ACC	HALLMARK_G2M_CHECKPOINT	200	1.4|1.6e-08*|0.62	Low=49|High=30	12	4.8-28	6.4e-08	6e-11
TCGA-KICH	HALLMARK_G2M_CHECKPOINT	200	6.9|0.00027*|0.89	Low=57|High=7	18	4.7-69	2.5e-05	8.9e-09
TARGET-RT	HALLMARK_G2M_CHECKPOINT	200	2.4|0.81|0.64	Low=36|High=20	0.73	0.34-1.5	0.4	0.4
TCGA-UCS	HALLMARK_G2M_CHECKPOINT	200	5.2|0.57|0.86	Low=48|High=8	0.41	0.12-1.4	0.15	0.14
TCGA-DLBC	HALLMARK_G2M_CHECKPOINT	200	-5.8|0.84|0.21	Low=10|High=38	0.44	0.1-1.9	0.26	0.25
TCGA-CHOL	HALLMARK_G2M_CHECKPOINT	200	0.5|0.36|0.67	Low=24|High=12	2	0.78-5.1	0.15	0.14
TCGA-BRCA	HALLMARK_GLYCOLYSIS	200	-0.51|0.25|0.43	Low=463|High=625	1.4	0.98-1.9	0.065	0.064
MMRF-COMMPASS	HALLMARK_GLYCOLYSIS	200	3.1|3.8e-05*|0.8	Low=611|High=155	2.4	1.8-3.4	7.3e-08	2.6e-08
TCGA-UCEC	HALLMARK_GLYCOLYSIS	200	2|0.95|0.71	Low=383|High=158	1.2	0.79-1.9	0.35	0.35
CPTAC-3	HALLMARK_GLYCOLYSIS	200	0.17|0.023*|0.51	Low=251|High=238	0.55	0.37-0.84	0.0048	0.0043
TCGA-KIRC	HALLMARK_GLYCOLYSIS	200	2.6|0.076|0.81	Low=430|High=100	1.7	1.2-2.4	0.0018	0.0016
TCGA-LUAD	HALLMARK_GLYCOLYSIS	200	0.47|1e-04*|0.54	Low=272|High=232	1.9	1.4-2.5	2.3e-05	1.7e-05
TCGA-LGG	HALLMARK_GLYCOLYSIS	200	0.53|1.4e-11*|0.69	Low=348|High=159	3.8	2.7-5.4	2.3e-13	3.8e-15
TCGA-THCA	HALLMARK_GLYCOLYSIS	200	2.2|0.029*|0.82	Low=412|High=90	3.7	1.4-9.9	0.01	0.0059
TCGA-HNSC	HALLMARK_GLYCOLYSIS	200	-0.057|0.018*|0.45	Low=225|High=273	1.5	1.1-2	0.0034	0.0032
TCGA-LUSC	HALLMARK_GLYCOLYSIS	200	0.24|0.15|0.54	Low=268|High=227	1.3	1-1.8	0.031	0.03
TCGA-PRAD	HALLMARK_GLYCOLYSIS	200	3.3|0.23|0.9	Low=445|High=48	3.2	0.81-12	0.096	0.079
TARGET-ALL-P2	HALLMARK_GLYCOLYSIS	200	-1.8|3.3e-12*|0.29	Low=123|High=299	0.22	0.14-0.32	1e-13	3.8e-16
TCGA-SKCM	HALLMARK_GLYCOLYSIS	200	3.4|0.14|0.85	Low=87|High=15	3.2	1.4-7.3	0.0063	0.0039
TCGA-COAD	HALLMARK_GLYCOLYSIS	200	-2.9|0.31|0.12	Low=54|High=399	2.8	1.2-6.5	0.015	0.011
TCGA-BLCA	HALLMARK_GLYCOLYSIS	200	0.88|0.24|0.58	Low=235|High=169	1.3	1-1.8	0.051	0.05
TCGA-STAD	HALLMARK_GLYCOLYSIS	200	-0.93|0.97|0.34	Low=126|High=241	1.2	0.82-1.6	0.41	0.41
TCGA-OV	HALLMARK_GLYCOLYSIS	200	-1.1|0.15|0.34	Low=125|High=247	0.73	0.56-0.96	0.023	0.023
TCGA-LIHC	HALLMARK_GLYCOLYSIS	200	3.4|3.6e-05*|0.79	Low=292|High=77	3.3	2.2-4.8	7.6e-10	7.5e-11
TCGA-CESC	HALLMARK_GLYCOLYSIS	200	-1.6|0.13|0.26	Low=80|High=224	2	1.1-3.6	0.028	0.026
TCGA-KIRP	HALLMARK_GLYCOLYSIS	200	2|0.0013*|0.74	Low=211|High=76	3.1	1.7-5.7	0.00016	6.7e-05
TCGA-SARC	HALLMARK_GLYCOLYSIS	200	-1.6|0.11|0.29	Low=74|High=185	1.7	1.1-2.8	0.023	0.021
TCGA-PCPG	HALLMARK_GLYCOLYSIS	200	-0.45|0.75|0.39	Low=70|High=109	1.2	0.23-6.7	0.81	0.81
TCGA-PAAD	HALLMARK_GLYCOLYSIS	200	1|0.079|0.55	Low=98|High=79	1.6	1.1-2.5	0.018	0.017
TCGA-READ	HALLMARK_GLYCOLYSIS	200	2.4|0.77|0.87	Low=143|High=21	2.6	0.87-7.8	0.086	0.075
TCGA-GBM	HALLMARK_GLYCOLYSIS	200	-2.7|0.036*|0.16	Low=24|High=127	2.2	1.3-3.7	0.0026	0.0021
TCGA-ESCA	HALLMARK_GLYCOLYSIS	200	1.7|0.36|0.78	Low=125|High=36	1.8	1-3.2	0.038	0.036
TARGET-AML	HALLMARK_GLYCOLYSIS	200	-0.37|0.0087*|0.43	Low=63|High=82	2.2	1.3-3.7	0.003	0.0024
TCGA-LAML	HALLMARK_GLYCOLYSIS	200	-0.56|0.87|0.39	Low=54|High=86	1.3	0.82-2	0.28	0.27
TCGA-TGCT	HALLMARK_GLYCOLYSIS	200	2.2|0.62|0.63	Low=84|High=50	1.1	0.14-8.3	0.95	0.95
TARGET-WT	HALLMARK_GLYCOLYSIS	200	2.1|1|0.76	Low=94|High=30	1.2	0.64-2.2	0.57	0.57
CGCI-HTMCP-CC	HALLMARK_GLYCOLYSIS	200	-0.84|0.41|0.31	Low=38|High=83	1.5	0.89-2.5	0.12	0.12
TCGA-THYM	HALLMARK_GLYCOLYSIS	200	2.6|0.12|0.86	Low=102|High=16	6.9	1.5-32	0.014	0.0044
CGCI-BLGSP	HALLMARK_GLYCOLYSIS	200	1.1|0.75|0.68	Low=72|High=34	1.4	0.8-2.5	0.23	0.23
TARGET-ALL-P3	HALLMARK_GLYCOLYSIS	200	3.2|0.43|0.79	Low=61|High=16	2	0.92-4.4	0.081	0.075
TARGET-OS	HALLMARK_GLYCOLYSIS	200	-3.3|0.94|0.14	Low=12|High=74	0.51	0.19-1.3	0.17	0.16
TCGA-MESO	HALLMARK_GLYCOLYSIS	200	-0.42|0.00093*|0.42	Low=35|High=49	2.7	1.6-4.6	0.00013	7.3e-05
TCGA-UVM	HALLMARK_GLYCOLYSIS	200	1.4|8.8e-05*|0.69	Low=55|High=25	5.4	2.3-13	0.00014	2e-05
TCGA-ACC	HALLMARK_GLYCOLYSIS	200	-0.28|0.004*|0.42	Low=33|High=46	3.6	1.5-8.9	0.0055	0.003
TCGA-KICH	HALLMARK_GLYCOLYSIS	200	2.2|0.00043*|0.75	Low=48|High=16	7.9	1932-02-01	0.0038	0.00063
TARGET-RT	HALLMARK_GLYCOLYSIS	200	0.48|0.0059*|0.43	Low=24|High=32	3.1	1.4-6.8	0.0047	0.003
TCGA-UCS	HALLMARK_GLYCOLYSIS	200	0.044|0.068|0.57	Low=32|High=24	2.4	1.2-4.9	0.013	0.011
TCGA-DLBC	HALLMARK_GLYCOLYSIS	200	0.45|0.33|0.54	Low=26|High=22	0.28	0.054-1.5	0.13	0.11
TCGA-CHOL	HALLMARK_GLYCOLYSIS	200	-0.21|0.57|0.47	Low=17|High=19	1.7	0.65-4.5	0.28	0.27
TCGA-BRCA	HALLMARK_HEDGEHOG_SIGNALING	36	0.53|0.8|0.6	Low=656|High=432	1.2	0.88-1.7	0.25	0.25
MMRF-COMMPASS	HALLMARK_HEDGEHOG_SIGNALING	36	1.3|0.058|0.84	Low=640|High=126	2	1.3-2.8	0.0004	0.00031
TCGA-UCEC	HALLMARK_HEDGEHOG_SIGNALING	36	1.9|0.31|0.88	Low=474|High=67	2.1	1.2-3.5	0.0058	0.0048
CPTAC-3	HALLMARK_HEDGEHOG_SIGNALING	36	1.6|3.5e-11*|0.82	Low=399|High=90	5.9	4-8.9	4.7e-18	1.1e-22
TCGA-KIRC	HALLMARK_HEDGEHOG_SIGNALING	36	0.61|0.0049*|0.59	Low=313|High=217	0.56	0.4-0.79	0.00073	0.00062
TCGA-LUAD	HALLMARK_HEDGEHOG_SIGNALING	36	-0.48|0.84|0.38	Low=190|High=314	0.85	0.64-1.1	0.28	0.28
TCGA-LGG	HALLMARK_HEDGEHOG_SIGNALING	36	-1|0.43|0.21	Low=105|High=402	0.63	0.42-0.96	0.03	0.028
TCGA-THCA	HALLMARK_HEDGEHOG_SIGNALING	36	0.013|0.033*|0.49	Low=248|High=254	3.1	1-9.6	0.05	0.039
TCGA-HNSC	HALLMARK_HEDGEHOG_SIGNALING	36	-0.47|0.87|0.39	Low=193|High=305	0.84	0.64-1.1	0.21	0.21
TCGA-LUSC	HALLMARK_HEDGEHOG_SIGNALING	36	2.1|0.31|0.85	Low=423|High=72	0.57	0.37-0.89	0.014	0.013
TCGA-PRAD	HALLMARK_HEDGEHOG_SIGNALING	36	-0.1|0.46|0.44	Low=216|High=277	0.38	0.097-1.5	0.16	0.15
TARGET-ALL-P2	HALLMARK_HEDGEHOG_SIGNALING	36	-1.2|0.00034*|0.2	Low=86|High=336	0.36	0.24-0.54	7.7e-07	2.6e-07
TCGA-SKCM	HALLMARK_HEDGEHOG_SIGNALING	36	1.1|0.65|0.72	Low=73|High=29	0.54	0.22-1.3	0.18	0.18
TCGA-COAD	HALLMARK_HEDGEHOG_SIGNALING	36	1.4|0.2|0.75	Low=341|High=112	1.7	1.1-2.6	0.015	0.014
TCGA-BLCA	HALLMARK_HEDGEHOG_SIGNALING	36	0.53|0.0094*|0.65	Low=261|High=143	1.6	1.2-2.2	0.0011	0.00095
TCGA-STAD	HALLMARK_HEDGEHOG_SIGNALING	36	1.3|0.083|0.74	Low=270|High=97	1.6	1.1-2.3	0.0061	0.0056
TCGA-OV	HALLMARK_HEDGEHOG_SIGNALING	36	-1.1|0.11|0.29	Low=108|High=264	1.4	1.1-1.9	0.014	0.014
TCGA-LIHC	HALLMARK_HEDGEHOG_SIGNALING	36	-0.47|0.056|0.45	Low=166|High=203	1.6	1.1-2.3	0.013	0.012
TCGA-CESC	HALLMARK_HEDGEHOG_SIGNALING	36	-1.1|0.66|0.27	Low=82|High=222	1.5	0.83-2.5	0.19	0.19
TCGA-KIRP	HALLMARK_HEDGEHOG_SIGNALING	36	0.61|0.058|0.64	Low=183|High=104	2	1.1-3.6	0.022	0.02
TCGA-SARC	HALLMARK_HEDGEHOG_SIGNALING	36	1.3|0.72|0.8	Low=207|High=52	1.4	0.9-2.3	0.13	0.13
TCGA-PCPG	HALLMARK_HEDGEHOG_SIGNALING	36	0.95|0.21|0.66	Low=118|High=61	2.8e-09	0-Inf	1	0.083
TCGA-PAAD	HALLMARK_HEDGEHOG_SIGNALING	36	-0.92|0.11|0.31	Low=54|High=123	0.58	0.38-0.9	0.014	0.013
TCGA-READ	HALLMARK_HEDGEHOG_SIGNALING	36	0.89|0.18|0.69	Low=113|High=51	2	0.94-4.5	0.072	0.066
TCGA-GBM	HALLMARK_HEDGEHOG_SIGNALING	36	1.8|1|0.82	Low=124|High=27	1.2	0.78-1.9	0.4	0.4
TCGA-ESCA	HALLMARK_HEDGEHOG_SIGNALING	36	2|0.58|0.84	Low=135|High=26	0.46	0.2-1.1	0.068	0.061
TARGET-AML	HALLMARK_HEDGEHOG_SIGNALING	36	-1.4|0.02*|0.29	Low=42|High=103	2.4	1.3-4.5	0.0055	0.0041
TCGA-LAML	HALLMARK_HEDGEHOG_SIGNALING	36	-1.4|0.89|0.18	Low=25|High=115	0.69	0.41-1.2	0.16	0.16
TCGA-TGCT	HALLMARK_HEDGEHOG_SIGNALING	36	0.79|0.0028*|0.69	Low=92|High=42	5.3	0.54-52	0.15	0.11
TARGET-WT	HALLMARK_HEDGEHOG_SIGNALING	36	0.56|0.35|0.6	Low=74|High=50	0.61	0.34-1.1	0.11	0.1
CGCI-HTMCP-CC	HALLMARK_HEDGEHOG_SIGNALING	36	1.7|0.4|0.83	Low=101|High=20	2	1.1-3.5	0.018	0.016
TCGA-THYM	HALLMARK_HEDGEHOG_SIGNALING	36	-2.2|0.8|0.19	Low=23|High=95	1.9	0.24-15	0.55	0.54
CGCI-BLGSP	HALLMARK_HEDGEHOG_SIGNALING	36	1.3|0.3|0.75	Low=80|High=26	0.54	0.27-1.1	0.085	0.08
TARGET-ALL-P3	HALLMARK_HEDGEHOG_SIGNALING	36	0.6|0.0088*|0.71	Low=55|High=22	3.3	1.6-6.8	0.0015	0.00077
TARGET-OS	HALLMARK_HEDGEHOG_SIGNALING	36	1.4|0.84|0.83	Low=71|High=15	0.48	0.14-1.6	0.22	0.21
TCGA-MESO	HALLMARK_HEDGEHOG_SIGNALING	36	-1.1|0.00014*|0.32	Low=27|High=57	3.9	2.1-7.4	2.6e-05	8e-06
TCGA-UVM	HALLMARK_HEDGEHOG_SIGNALING	36	0.78|0.017*|0.66	Low=53|High=27	2.9	1.3-6.7	0.011	0.0077
TCGA-ACC	HALLMARK_HEDGEHOG_SIGNALING	36	-0.11|0.087|0.49	Low=39|High=40	2.2	1-4.8	0.047	0.042
TCGA-KICH	HALLMARK_HEDGEHOG_SIGNALING	36	2.2|0.83|0.94	Low=60|High=4	3.8	0.47-30	0.21	0.18
TARGET-RT	HALLMARK_HEDGEHOG_SIGNALING	36	-2|0.4|0.18	Low=10|High=46	2.7	0.81-8.9	0.1	0.091
TCGA-UCS	HALLMARK_HEDGEHOG_SIGNALING	36	0.14|0.71|0.45	Low=25|High=31	1.5	0.73-2.9	0.29	0.29
TCGA-DLBC	HALLMARK_HEDGEHOG_SIGNALING	36	-0.42|0.48|0.44	Low=21|High=27	2	0.46-8.8	0.35	0.34
TCGA-CHOL	HALLMARK_HEDGEHOG_SIGNALING	36	1.4|0.7|0.78	Low=28|High=8	0.47	0.11-2	0.31	0.3
TCGA-BRCA	HALLMARK_HEME_METABOLISM	200	-0.22|0.76|0.41	Low=447|High=641	1.2	0.88-1.7	0.24	0.24
MMRF-COMMPASS	HALLMARK_HEME_METABOLISM	200	1.3|0.16|0.7	Low=538|High=228	1.5	1.1-2	0.023	0.022
TCGA-UCEC	HALLMARK_HEME_METABOLISM	200	-0.99|0.34|0.3	Low=163|High=378	1.5	0.94-2.4	0.087	0.085
CPTAC-3	HALLMARK_HEME_METABOLISM	200	-1.4|0.51|0.22	Low=107|High=382	1.7	0.94-3	0.078	0.074
TCGA-KIRC	HALLMARK_HEME_METABOLISM	200	0.51|0.00025*|0.48	Low=255|High=275	0.53	0.39-0.72	5.4e-05	4e-05
TCGA-LUAD	HALLMARK_HEME_METABOLISM	200	0.51|0.0098*|0.56	Low=282|High=222	0.61	0.45-0.83	0.0016	0.0014
TCGA-LGG	HALLMARK_HEME_METABOLISM	200	0.62|5.7e-05*|0.59	Low=300|High=207	2.3	1.6-3.3	5.8e-06	3.2e-06
TCGA-THCA	HALLMARK_HEME_METABOLISM	200	3.9|0.46|0.93	Low=465|High=37	3.8	1.1-13	0.039	0.026
TCGA-HNSC	HALLMARK_HEME_METABOLISM	200	2.8|0.22|0.82	Low=410|High=88	0.59	0.39-0.89	0.011	0.01
TCGA-LUSC	HALLMARK_HEME_METABOLISM	200	0.14|0.12|0.49	Low=243|High=252	1.4	1-1.8	0.025	0.025
TCGA-PRAD	HALLMARK_HEME_METABOLISM	200	0.079|0.04*|0.4	Low=195|High=298	3.9	0.8-19	0.092	0.071
TARGET-ALL-P2	HALLMARK_HEME_METABOLISM	200	-3.2|2.6e-06*|0.22	Low=93|High=329	0.31	0.21-0.45	3e-09	3.5e-10
TCGA-SKCM	HALLMARK_HEME_METABOLISM	200	3.2|0.84|0.85	Low=87|High=15	1.9	0.72-5.2	0.19	0.18
TCGA-COAD	HALLMARK_HEME_METABOLISM	200	-2.1|0.98|0.19	Low=88|High=365	1.2	0.76-2	0.38	0.38
TCGA-BLCA	HALLMARK_HEME_METABOLISM	200	-0.69|0.32|0.34	Low=136|High=268	1.4	0.98-1.9	0.066	0.064
TCGA-STAD	HALLMARK_HEME_METABOLISM	200	1.3|0.54|0.67	Low=246|High=121	1.3	0.93-1.8	0.12	0.12
TCGA-OV	HALLMARK_HEME_METABOLISM	200	1|0.53|0.59	Low=219|High=153	1.3	0.96-1.6	0.099	0.098
TCGA-LIHC	HALLMARK_HEME_METABOLISM	200	0.48|0.0016*|0.56	Low=207|High=162	1.9	1.4-2.7	0.00025	0.00019
TCGA-CESC	HALLMARK_HEME_METABOLISM	200	1.9|0.46|0.73	Low=223|High=81	0.59	0.33-1.1	0.081	0.077
TCGA-KIRP	HALLMARK_HEME_METABOLISM	200	2.7|0.26|0.78	Low=223|High=64	1.9	1-3.7	0.042	0.038
TCGA-SARC	HALLMARK_HEME_METABOLISM	200	2|0.63|0.73	Low=190|High=69	0.71	0.44-1.1	0.16	0.16
TCGA-PCPG	HALLMARK_HEME_METABOLISM	200	-1|0.44|0.35	Low=63|High=116	0.32	0.058-1.8	0.2	0.18
TCGA-PAAD	HALLMARK_HEME_METABOLISM	200	0.33|0.16|0.47	Low=83|High=94	0.64	0.43-0.96	0.033	0.032
TCGA-READ	HALLMARK_HEME_METABOLISM	200	0.76|0.44|0.57	Low=93|High=71	0.53	0.23-1.2	0.12	0.12
TCGA-GBM	HALLMARK_HEME_METABOLISM	200	-2.5|0.95|0.15	Low=22|High=129	1.4	0.82-2.2	0.24	0.23
TCGA-ESCA	HALLMARK_HEME_METABOLISM	200	-0.43|0.43|0.42	Low=67|High=94	1.5	0.9-2.6	0.12	0.11
TARGET-AML	HALLMARK_HEME_METABOLISM	200	-1.6|0.022*|0.44	Low=64|High=81	2	1.2-3.3	0.0072	0.0061
TCGA-LAML	HALLMARK_HEME_METABOLISM	200	-4.3|0.9|0.27	Low=38|High=102	1.3	0.8-2.1	0.29	0.29
TCGA-TGCT	HALLMARK_HEME_METABOLISM	200	1.4|0.37|0.66	Low=88|High=46	3e-09	0-Inf	1	0.18
TARGET-WT	HALLMARK_HEME_METABOLISM	200	1.7|0.75|0.73	Low=91|High=33	1.5	0.82-2.7	0.19	0.18
CGCI-HTMCP-CC	HALLMARK_HEME_METABOLISM	200	-0.085|1|0.43	Low=52|High=69	1.1	0.72-1.8	0.57	0.57
TCGA-THYM	HALLMARK_HEME_METABOLISM	200	3|0.51|0.76	Low=90|High=28	1.8	0.46-7.4	0.39	0.39
CGCI-BLGSP	HALLMARK_HEME_METABOLISM	200	-2.3|0.013*|0.25	Low=26|High=80	0.35	0.19-0.63	0.00053	0.00029
TARGET-ALL-P3	HALLMARK_HEME_METABOLISM	200	-4.6|0.54|0.14	Low=11|High=66	0.44	0.19-1	0.063	0.056
TARGET-OS	HALLMARK_HEME_METABOLISM	200	2.4|0.93|0.79	Low=68|High=18	0.57	0.2-1.7	0.3	0.3
TCGA-MESO	HALLMARK_HEME_METABOLISM	200	0.42|0.33|0.51	Low=43|High=41	0.67	0.42-1.1	0.095	0.093
TCGA-UVM	HALLMARK_HEME_METABOLISM	200	3.2|0.23|0.69	Low=55|High=25	2.2	0.96-5	0.062	0.056
TCGA-ACC	HALLMARK_HEME_METABOLISM	200	2.6|0.54|0.71	Low=56|High=23	1.7	0.77-3.7	0.19	0.18
TCGA-KICH	HALLMARK_HEME_METABOLISM	200	1.7|0.00014*|0.66	Low=42|High=22	9.4	1.9-46	0.0056	0.0008
TARGET-RT	HALLMARK_HEME_METABOLISM	200	-0.82|0.4|0.34	Low=19|High=37	1.8	0.79-4.3	0.16	0.15
TCGA-UCS	HALLMARK_HEME_METABOLISM	200	3.1|0.46|0.84	Low=47|High=9	2.6	1.2-5.9	0.019	0.014
TCGA-DLBC	HALLMARK_HEME_METABOLISM	200	0.84|0.43|0.62	Low=30|High=18	1.9	0.47-7.7	0.37	0.36
TCGA-CHOL	HALLMARK_HEME_METABOLISM	200	1.2|0.72|0.67	Low=24|High=12	0.6	0.19-1.8	0.37	0.37
TCGA-BRCA	HALLMARK_HYPOXIA	200	0.67|0.36|0.59	Low=642|High=446	0.73	0.52-1	0.067	0.066
MMRF-COMMPASS	HALLMARK_HYPOXIA	200	0.83|0.032*|0.67	Low=510|High=256	1.6	1.2-2.2	0.0034	0.0031
TCGA-UCEC	HALLMARK_HYPOXIA	200	0.89|0.58|0.61	Low=330|High=211	1.3	0.89-2	0.16	0.16
CPTAC-3	HALLMARK_HYPOXIA	200	0.13|0.15|0.56	Low=273|High=216	1.5	1-2.3	0.04	0.039
TCGA-KIRC	HALLMARK_HYPOXIA	200	-1.6|0.4|0.21	Low=112|High=418	0.7	0.5-0.99	0.041	0.04
TCGA-LUAD	HALLMARK_HYPOXIA	200	-0.48|0.012*|0.39	Low=199|High=305	1.6	1.2-2.2	0.0026	0.0024
TCGA-LGG	HALLMARK_HYPOXIA	200	0.086|8e-09*|0.6	Low=302|High=205	3	2.1-4.3	3.1e-09	5e-10
TCGA-THCA	HALLMARK_HYPOXIA	200	3.7|0.14|0.88	Low=443|High=59	3.4	1.2-9.7	0.025	0.017
TCGA-HNSC	HALLMARK_HYPOXIA	200	-2.1|0.085|0.24	Low=120|High=378	1.6	1.2-2.3	0.0059	0.0055
TCGA-LUSC	HALLMARK_HYPOXIA	200	-1.1|0.09|0.34	Low=166|High=329	1.5	1.1-2	0.014	0.014
TCGA-PRAD	HALLMARK_HYPOXIA	200	4.2|0.76|0.85	Low=421|High=72	1e-08	0-Inf	1	0.14
TARGET-ALL-P2	HALLMARK_HYPOXIA	200	-0.52|4e-06*|0.46	Low=193|High=229	0.36	0.24-0.55	1.7e-06	5.8e-07
TCGA-SKCM	HALLMARK_HYPOXIA	200	-5.2|0.86|0.098	Low=10|High=92	2.3	0.54-10	0.25	0.24
TCGA-COAD	HALLMARK_HYPOXIA	200	-4|0.2|0.14	Low=65|High=388	2.2	1.2-4.3	0.014	0.012
TCGA-BLCA	HALLMARK_HYPOXIA	200	2.2|0.53|0.75	Low=301|High=103	1.3	0.95-1.8	0.098	0.097
TCGA-STAD	HALLMARK_HYPOXIA	200	0.83|0.0034*|0.59	Low=215|High=152	1.8	1.3-2.4	0.00072	0.00061
TCGA-OV	HALLMARK_HYPOXIA	200	0.11|0.15|0.51	Low=189|High=183	1.3	1-1.7	0.028	0.027
TCGA-LIHC	HALLMARK_HYPOXIA	200	0.49|4e-04*|0.64	Low=237|High=132	2.1	1.5-2.9	3.3e-05	2.2e-05
TCGA-CESC	HALLMARK_HYPOXIA	200	0.0024|0.00046*|0.5	Low=153|High=151	2.5	1.5-4.1	0.00022	0.00013
TCGA-KIRP	HALLMARK_HYPOXIA	200	2.3|0.0066*|0.75	Low=215|High=72	2.8	1.6-5.2	0.00064	0.00036
TCGA-SARC	HALLMARK_HYPOXIA	200	1.5|0.27|0.73	Low=190|High=69	1.6	1-2.4	0.033	0.031
TCGA-PCPG	HALLMARK_HYPOXIA	200	-3.1|0.42|0.23	Low=41|High=138	0.28	0.056-1.4	0.13	0.11
TCGA-PAAD	HALLMARK_HYPOXIA	200	-2.4|0.17|0.2	Low=36|High=141	2	1.1-3.5	0.02	0.018
TCGA-READ	HALLMARK_HYPOXIA	200	-1.3|0.62|0.38	Low=63|High=101	1.7	0.69-3.9	0.26	0.25
TCGA-GBM	HALLMARK_HYPOXIA	200	1.8|0.061|0.66	Low=100|High=51	1.7	1.2-2.6	0.0041	0.0037
TCGA-ESCA	HALLMARK_HYPOXIA	200	0.75|0.98|0.63	Low=101|High=60	1.3	0.74-2.2	0.38	0.38
TARGET-AML	HALLMARK_HYPOXIA	200	-1.8|0.026*|0.26	Low=37|High=108	2.7	1.3-5.5	0.0052	0.0036
TCGA-LAML	HALLMARK_HYPOXIA	200	0.57|0.77|0.64	Low=90|High=50	1.3	0.86-2	0.21	0.21
TCGA-TGCT	HALLMARK_HYPOXIA	200	6.5|0.19|0.93	Low=124|High=10	2.7	0.25-28	0.42	0.4
TARGET-WT	HALLMARK_HYPOXIA	200	0.42|0.34|0.56	Low=70|High=54	0.62	0.34-1.1	0.1	0.1
CGCI-HTMCP-CC	HALLMARK_HYPOXIA	200	0.48|0.017*|0.55	Low=67|High=54	2	1.3-3.2	0.0032	0.0027
TCGA-THYM	HALLMARK_HYPOXIA	200	1|0.018*|0.6	Low=71|High=47	3.8	0.95-16	0.059	0.043
CGCI-BLGSP	HALLMARK_HYPOXIA	200	-1.1|0.09|0.45	Low=48|High=58	0.51	0.29-0.91	0.022	0.02
TARGET-ALL-P3	HALLMARK_HYPOXIA	200	2.6|0.39|0.88	Low=68|High=9	3.3	1.3-8.4	0.011	0.0071
TARGET-OS	HALLMARK_HYPOXIA	200	0.2|0.22|0.58	Low=50|High=36	1.9	0.92-4	0.084	0.079
TCGA-MESO	HALLMARK_HYPOXIA	200	-0.52|0.0059*|0.38	Low=32|High=52	2.3	1.4-3.9	0.0013	0.00098
TCGA-UVM	HALLMARK_HYPOXIA	200	2.5|0.023*|0.72	Low=58|High=22	2.9	1.3-6.5	0.012	0.009
TCGA-ACC	HALLMARK_HYPOXIA	200	2.8|0.24|0.72	Low=57|High=22	2.1	1-4.6	0.05	0.044
TCGA-KICH	HALLMARK_HYPOXIA	200	0.69|0.02*|0.61	Low=39|High=25	3.8	0.95-15	0.06	0.043
TARGET-RT	HALLMARK_HYPOXIA	200	2.3|0.24|0.73	Low=41|High=15	2.5	1.2-5.4	0.019	0.015
TCGA-UCS	HALLMARK_HYPOXIA	200	1.6|0.29|0.7	Low=39|High=17	2	0.97-4.2	0.059	0.054
TCGA-DLBC	HALLMARK_HYPOXIA	200	-1.3|0.34|0.4	Low=19|High=29	0.32	0.074-1.4	0.12	0.1
TCGA-CHOL	HALLMARK_HYPOXIA	200	-0.78|0.8|0.39	Low=14|High=22	0.66	0.26-1.7	0.39	0.38
TCGA-BRCA	HALLMARK_IL2_STAT5_SIGNALING	199	-1.2|0.05*|0.41	Low=447|High=641	0.65	0.47-0.89	0.008	0.0075
MMRF-COMMPASS	HALLMARK_IL2_STAT5_SIGNALING	199	-0.14|0.0035*|0.53	Low=409|High=357	1.7	1.3-2.4	0.00082	0.0007
TCGA-UCEC	HALLMARK_IL2_STAT5_SIGNALING	199	-0.54|0.41|0.42	Low=226|High=315	0.7	0.46-1.1	0.086	0.084
CPTAC-3	HALLMARK_IL2_STAT5_SIGNALING	199	-1.2|0.0047*|0.34	Low=165|High=324	0.49	0.33-0.74	0.00054	0.00041
TCGA-KIRC	HALLMARK_IL2_STAT5_SIGNALING	199	-2.2|0.57|0.22	Low=119|High=411	0.74	0.52-1	0.076	0.074
TCGA-LUAD	HALLMARK_IL2_STAT5_SIGNALING	199	1.5|0.13|0.65	Low=328|High=176	0.67	0.48-0.93	0.016	0.015
TCGA-LGG	HALLMARK_IL2_STAT5_SIGNALING	199	-0.67|1.3e-10*|0.51	Low=261|High=246	3.6	2.4-5.3	4.1e-10	2.6e-11
TCGA-THCA	HALLMARK_IL2_STAT5_SIGNALING	199	3.2|0.68|0.78	Low=390|High=112	1.7	0.58-4.8	0.35	0.34
TCGA-HNSC	HALLMARK_IL2_STAT5_SIGNALING	199	-0.69|0.22|0.42	Low=210|High=288	0.75	0.57-0.98	0.036	0.035
TCGA-LUSC	HALLMARK_IL2_STAT5_SIGNALING	199	1.1|0.084|0.61	Low=304|High=191	1.4	1.1-1.9	0.011	0.011
TCGA-PRAD	HALLMARK_IL2_STAT5_SIGNALING	199	-0.54|0.17|0.47	Low=231|High=262	0.25	0.053-1.2	0.081	0.06
TARGET-ALL-P2	HALLMARK_IL2_STAT5_SIGNALING	199	-1.2|0.019*|0.38	Low=162|High=260	0.55	0.37-0.81	0.0025	0.0022
TCGA-SKCM	HALLMARK_IL2_STAT5_SIGNALING	199	2.9|0.68|0.8	Low=82|High=20	0.44	0.15-1.3	0.14	0.13
TCGA-COAD	HALLMARK_IL2_STAT5_SIGNALING	199	-0.82|0.86|0.41	Low=186|High=267	0.79	0.53-1.2	0.23	0.23
TCGA-BLCA	HALLMARK_IL2_STAT5_SIGNALING	199	-2.5|0.34|0.26	Low=106|High=298	1.5	1-2.1	0.049	0.048
TCGA-STAD	HALLMARK_IL2_STAT5_SIGNALING	199	-2.3|0.43|0.28	Low=101|High=266	1.4	0.96-2.1	0.08	0.079
TCGA-OV	HALLMARK_IL2_STAT5_SIGNALING	199	-1.4|0.29|0.35	Low=129|High=243	0.76	0.58-0.99	0.041	0.041
TCGA-LIHC	HALLMARK_IL2_STAT5_SIGNALING	199	-0.57|0.01*|0.5	Low=184|High=185	1.7	1.2-2.5	0.0023	0.002
TCGA-CESC	HALLMARK_IL2_STAT5_SIGNALING	199	1.4|0.67|0.66	Low=200|High=104	0.69	0.41-1.2	0.16	0.16
TCGA-KIRP	HALLMARK_IL2_STAT5_SIGNALING	199	-0.24|0.0093*|0.48	Low=137|High=150	2.4	1.3-4.6	0.0058	0.0044
TCGA-SARC	HALLMARK_IL2_STAT5_SIGNALING	199	-0.35|0.026*|0.47	Low=123|High=136	0.56	0.38-0.84	0.0053	0.0047
TCGA-PCPG	HALLMARK_IL2_STAT5_SIGNALING	199	-3|0.89|0.28	Low=50|High=129	0.46	0.088-2.4	0.35	0.34
TCGA-PAAD	HALLMARK_IL2_STAT5_SIGNALING	199	-4.9|0.26|0.11	Low=20|High=157	2.5	1.2-5.5	0.02	0.016
TCGA-READ	HALLMARK_IL2_STAT5_SIGNALING	199	-4.1|0.42|0.14	Low=23|High=141	0.34	0.14-0.81	0.015	0.011
TCGA-GBM	HALLMARK_IL2_STAT5_SIGNALING	199	1.6|0.048*|0.69	Low=104|High=47	1.9	1.3-2.8	0.0014	0.0012
TCGA-ESCA	HALLMARK_IL2_STAT5_SIGNALING	199	-4|0.51|0.12	Low=19|High=142	0.47	0.25-0.86	0.015	0.013
TARGET-AML	HALLMARK_IL2_STAT5_SIGNALING	199	-3.7|0.28|0.19	Low=27|High=118	2.3	1.1-5.1	0.035	0.03
TCGA-LAML	HALLMARK_IL2_STAT5_SIGNALING	199	-1|0.016*|0.39	Low=55|High=85	2	1.2-3.1	0.0037	0.0031
TCGA-TGCT	HALLMARK_IL2_STAT5_SIGNALING	199	0.29|0.0094*|0.52	Low=70|High=64	630000000	0-Inf	1	0.075
TARGET-WT	HALLMARK_IL2_STAT5_SIGNALING	199	0.09|0.15|0.52	Low=64|High=60	0.56	0.32-0.99	0.048	0.045
CGCI-HTMCP-CC	HALLMARK_IL2_STAT5_SIGNALING	199	2.3|0.87|0.78	Low=94|High=27	0.72	0.39-1.3	0.3	0.29
TCGA-THYM	HALLMARK_IL2_STAT5_SIGNALING	199	2.8|0.038*|0.8	Low=94|High=24	4.2	1.1-16	0.033	0.02
CGCI-BLGSP	HALLMARK_IL2_STAT5_SIGNALING	199	-0.37|0.011*|0.55	Low=58|High=48	0.42	0.23-0.75	0.0036	0.0027
TARGET-ALL-P3	HALLMARK_IL2_STAT5_SIGNALING	199	1.8|0.21|0.7	Low=54|High=23	2	0.94-4.2	0.072	0.066
TARGET-OS	HALLMARK_IL2_STAT5_SIGNALING	199	-0.37|0.37|0.51	Low=44|High=42	0.56	0.26-1.2	0.13	0.13
TCGA-MESO	HALLMARK_IL2_STAT5_SIGNALING	199	-0.4|0.025*|0.45	Low=38|High=46	2	1.2-3.3	0.0051	0.0043
TCGA-UVM	HALLMARK_IL2_STAT5_SIGNALING	199	1.9|0.018*|0.7	Low=56|High=24	3.2	1.4-7.2	0.006	0.0038
TCGA-ACC	HALLMARK_IL2_STAT5_SIGNALING	199	0.61|0.71|0.67	Low=53|High=26	1.6	0.77-3.5	0.2	0.2
TCGA-KICH	HALLMARK_IL2_STAT5_SIGNALING	199	-1.8|0.059|0.34	Low=22|High=42	4.7	0.59-38	0.14	0.11
TARGET-RT	HALLMARK_IL2_STAT5_SIGNALING	199	-0.11|0.33|0.43	Low=24|High=32	1.9	0.92-4	0.082	0.077
TCGA-UCS	HALLMARK_IL2_STAT5_SIGNALING	199	-4.1|0.77|0.12	Low=7|High=49	0.56	0.24-1.3	0.18	0.18
TCGA-DLBC	HALLMARK_IL2_STAT5_SIGNALING	199	-4.2|0.96|0.17	Low=8|High=40	0.39	0.076-2	0.27	0.25
TCGA-CHOL	HALLMARK_IL2_STAT5_SIGNALING	199	-0.021|0.52|0.56	Low=20|High=16	0.66	0.24-1.8	0.41	0.41
TCGA-BRCA	HALLMARK_IL6_JAK_STAT3_SIGNALING	87	-1.7|0.092|0.38	Low=414|High=674	0.66	0.48-0.91	0.012	0.011
MMRF-COMMPASS	HALLMARK_IL6_JAK_STAT3_SIGNALING	87	0.73|0.24|0.7	Low=539|High=227	1.5	2021-01-02	0.029	0.028
TCGA-UCEC	HALLMARK_IL6_JAK_STAT3_SIGNALING	87	-3.1|0.87|0.19	Low=102|High=439	0.71	0.44-1.1	0.15	0.15
CPTAC-3	HALLMARK_IL6_JAK_STAT3_SIGNALING	87	-0.86|0.81|0.4	Low=196|High=293	0.78	0.53-1.2	0.23	0.23
TCGA-KIRC	HALLMARK_IL6_JAK_STAT3_SIGNALING	87	2.7|0.013*|0.77	Low=410|High=120	1.8	1.3-2.5	0.00032	0.00026
TCGA-LUAD	HALLMARK_IL6_JAK_STAT3_SIGNALING	87	2.3|0.074|0.72	Low=361|High=143	0.6	0.42-0.87	0.0063	0.0057
TCGA-LGG	HALLMARK_IL6_JAK_STAT3_SIGNALING	87	0.22|8.5e-07*|0.61	Low=307|High=200	2.6	1.8-3.8	1.1e-07	3.7e-08
TCGA-THCA	HALLMARK_IL6_JAK_STAT3_SIGNALING	87	-2.5|0.75|0.31	Low=156|High=346	0.52	0.19-1.4	0.2	0.19
TCGA-HNSC	HALLMARK_IL6_JAK_STAT3_SIGNALING	87	-1.8|0.19|0.3	Low=148|High=350	0.72	0.54-0.95	0.021	0.02
TCGA-LUSC	HALLMARK_IL6_JAK_STAT3_SIGNALING	87	1.9|0.05*|0.7	Low=346|High=149	1.6	1.2-2.1	0.0024	0.0022
TCGA-PRAD	HALLMARK_IL6_JAK_STAT3_SIGNALING	87	-1.5|0.069|0.4	Low=195|High=298	0.2	0.042-0.97	0.045	0.027
TARGET-ALL-P2	HALLMARK_IL6_JAK_STAT3_SIGNALING	87	-1.4|0.0053*|0.31	Low=132|High=290	0.49	0.33-0.72	0.00035	0.00026
TCGA-SKCM	HALLMARK_IL6_JAK_STAT3_SIGNALING	87	2|0.49|0.72	Low=73|High=29	0.51	0.21-1.3	0.15	0.14
TCGA-COAD	HALLMARK_IL6_JAK_STAT3_SIGNALING	87	3.1|0.49|0.77	Low=350|High=103	1.5	0.96-2.3	0.077	0.075
TCGA-BLCA	HALLMARK_IL6_JAK_STAT3_SIGNALING	87	3.2|0.5|0.78	Low=315|High=89	0.72	0.49-1.1	0.09	0.088
TCGA-STAD	HALLMARK_IL6_JAK_STAT3_SIGNALING	87	-2.3|0.55|0.29	Low=105|High=262	1.4	0.92-2	0.12	0.12
TCGA-OV	HALLMARK_IL6_JAK_STAT3_SIGNALING	87	-0.41|0.3|0.45	Low=167|High=205	0.81	0.62-1	0.1	0.1
TCGA-LIHC	HALLMARK_IL6_JAK_STAT3_SIGNALING	87	-0.97|0.084|0.48	Low=177|High=192	1.5	1.1-2.2	0.021	0.02
TCGA-CESC	HALLMARK_IL6_JAK_STAT3_SIGNALING	87	2.9|0.65|0.81	Low=246|High=58	0.57	0.28-1.1	0.11	0.11
TCGA-KIRP	HALLMARK_IL6_JAK_STAT3_SIGNALING	87	2.9|0.026*|0.77	Low=220|High=67	2.6	1.4-4.8	0.002	0.0013
TCGA-SARC	HALLMARK_IL6_JAK_STAT3_SIGNALING	87	-0.28|0.008*|0.5	Low=129|High=130	0.53	0.35-0.79	0.002	0.0017
TCGA-PCPG	HALLMARK_IL6_JAK_STAT3_SIGNALING	87	-4.6|0.16|0.14	Low=25|High=154	0.15	0.028-0.8	0.026	0.014
TCGA-PAAD	HALLMARK_IL6_JAK_STAT3_SIGNALING	87	-3.1|0.16|0.18	Low=32|High=145	2.1	1.1-3.8	0.018	0.016
TCGA-READ	HALLMARK_IL6_JAK_STAT3_SIGNALING	87	-3.7|0.14|0.16	Low=27|High=137	0.36	0.16-0.82	0.014	0.011
TCGA-GBM	HALLMARK_IL6_JAK_STAT3_SIGNALING	87	-0.23|0.19|0.48	Low=72|High=79	1.5	1-2.1	0.034	0.033
TCGA-ESCA	HALLMARK_IL6_JAK_STAT3_SIGNALING	87	-0.16|0.31|0.53	Low=85|High=76	1.5	0.93-2.5	0.096	0.093
TARGET-AML	HALLMARK_IL6_JAK_STAT3_SIGNALING	87	-2.1|0.64|0.27	Low=39|High=106	1.5	0.84-2.6	0.18	0.17
TCGA-LAML	HALLMARK_IL6_JAK_STAT3_SIGNALING	87	1|0.022*|0.66	Low=93|High=47	2	1.3-3.1	0.0013	0.001
TCGA-TGCT	HALLMARK_IL6_JAK_STAT3_SIGNALING	87	2|0.02*|0.71	Low=95|High=39	4.8	0.43-53	0.2	0.16
TARGET-WT	HALLMARK_IL6_JAK_STAT3_SIGNALING	87	-0.47|0.21|0.48	Low=59|High=65	0.59	0.34-1	0.065	0.062
CGCI-HTMCP-CC	HALLMARK_IL6_JAK_STAT3_SIGNALING	87	1.4|0.38|0.63	Low=76|High=45	0.67	0.4-1.1	0.13	0.12
TCGA-THYM	HALLMARK_IL6_JAK_STAT3_SIGNALING	87	2.7|0.025*|0.82	Low=97|High=21	4.8	1.3-18	0.021	0.011
CGCI-BLGSP	HALLMARK_IL6_JAK_STAT3_SIGNALING	87	-0.75|0.00039*|0.49	Low=52|High=54	0.31	0.17-0.57	0.00014	6.4e-05
TARGET-ALL-P3	HALLMARK_IL6_JAK_STAT3_SIGNALING	87	0.77|0.95|0.62	Low=48|High=29	0.72	0.33-1.6	0.41	0.41
TARGET-OS	HALLMARK_IL6_JAK_STAT3_SIGNALING	87	0.45|0.039*|0.57	Low=49|High=37	0.35	0.15-0.83	0.017	0.013
TCGA-MESO	HALLMARK_IL6_JAK_STAT3_SIGNALING	87	0.44|0.71|0.58	Low=49|High=35	1.3	0.84-2.2	0.21	0.21
TCGA-UVM	HALLMARK_IL6_JAK_STAT3_SIGNALING	87	0.78|0.00031*|0.69	Low=55|High=25	5	2.2-12	0.00019	3.5e-05
TCGA-ACC	HALLMARK_IL6_JAK_STAT3_SIGNALING	87	15|0.95|0.97	Low=77|High=2	7.8	1.8-35	0.0071	0.0014
TCGA-KICH	HALLMARK_IL6_JAK_STAT3_SIGNALING	87	-1.6|0.36|0.44	Low=28|High=36	1.9	0.46-7.4	0.38	0.37
TARGET-RT	HALLMARK_IL6_JAK_STAT3_SIGNALING	87	-1.2|0.19|0.36	Low=20|High=36	2.2	1-4.8	0.05	0.045
TCGA-UCS	HALLMARK_IL6_JAK_STAT3_SIGNALING	87	5.2|0.71|0.89	Low=50|High=6	2.8	1-7.7	0.043	0.035
TCGA-DLBC	HALLMARK_IL6_JAK_STAT3_SIGNALING	87	2.2|0.91|0.71	Low=34|High=14	1.4	0.32-5.8	0.67	0.67
TCGA-CHOL	HALLMARK_IL6_JAK_STAT3_SIGNALING	87	0.033|0.52|0.53	Low=19|High=17	0.66	0.24-1.8	0.41	0.41
TCGA-BRCA	HALLMARK_INFLAMMATORY_RESPONSE	200	-0.34|0.03*|0.5	Low=541|High=547	0.64	0.46-0.89	0.0075	0.007
MMRF-COMMPASS	HALLMARK_INFLAMMATORY_RESPONSE	200	-0.67|0.12|0.54	Low=413|High=353	1.4	2021-01-02	0.027	0.026
TCGA-UCEC	HALLMARK_INFLAMMATORY_RESPONSE	200	1.4|0.48|0.64	Low=344|High=197	0.67	0.42-1.1	0.096	0.094
CPTAC-3	HALLMARK_INFLAMMATORY_RESPONSE	200	-1.8|0.73|0.33	Low=160|High=329	0.75	0.5-1.1	0.17	0.17
TCGA-KIRC	HALLMARK_INFLAMMATORY_RESPONSE	200	3.6|0.069|0.78	Low=412|High=118	1.6	1.2-2.2	0.0037	0.0034
TCGA-LUAD	HALLMARK_INFLAMMATORY_RESPONSE	200	2|0.2|0.63	Low=320|High=184	0.71	0.51-0.97	0.032	0.032
TCGA-LGG	HALLMARK_INFLAMMATORY_RESPONSE	200	-1.4|8.8e-07*|0.46	Low=231|High=276	2.7	1.8-4.1	6.8e-07	2.3e-07
TCGA-THCA	HALLMARK_INFLAMMATORY_RESPONSE	200	8.1|0.24|0.9	Low=451|High=51	3.7	1.2-12	0.024	0.015
TCGA-HNSC	HALLMARK_INFLAMMATORY_RESPONSE	200	-2.4|0.28|0.31	Low=155|High=343	0.74	0.56-0.98	0.034	0.033
TCGA-LUSC	HALLMARK_INFLAMMATORY_RESPONSE	200	3.6|0.018*|0.74	Low=364|High=131	1.7	1.3-2.2	0.0005	0.00043
TCGA-PRAD	HALLMARK_INFLAMMATORY_RESPONSE	200	-1.6|0.16|0.44	Low=217|High=276	0.24	0.051-1.2	0.076	0.055
TARGET-ALL-P2	HALLMARK_INFLAMMATORY_RESPONSE	200	0.98|0.031*|0.65	Low=274|High=148	0.52	0.33-0.82	0.005	0.0042
TCGA-SKCM	HALLMARK_INFLAMMATORY_RESPONSE	200	0.86|0.85|0.59	Low=60|High=42	0.65	0.3-1.4	0.28	0.28
TCGA-COAD	HALLMARK_INFLAMMATORY_RESPONSE	200	-1.3|0.51|0.41	Low=185|High=268	0.73	0.49-1.1	0.12	0.11
TCGA-BLCA	HALLMARK_INFLAMMATORY_RESPONSE	200	-3.2|0.88|0.33	Low=134|High=270	1.2	0.87-1.7	0.26	0.26
TCGA-STAD	HALLMARK_INFLAMMATORY_RESPONSE	200	2.9|0.18|0.7	Low=256|High=111	1.5	1.1-2.1	0.024	0.023
TCGA-OV	HALLMARK_INFLAMMATORY_RESPONSE	200	-1.5|0.2|0.39	Low=144|High=228	0.78	0.6-1	0.061	0.06
TCGA-LIHC	HALLMARK_INFLAMMATORY_RESPONSE	200	-2.4|0.13|0.43	Low=158|High=211	1.5	1-2.1	0.032	0.031
TCGA-CESC	HALLMARK_INFLAMMATORY_RESPONSE	200	3.4|0.65|0.8	Low=242|High=62	0.61	0.32-1.2	0.14	0.13
TCGA-KIRP	HALLMARK_INFLAMMATORY_RESPONSE	200	-0.26|0.093|0.52	Low=148|High=139	2	1.1-3.6	0.033	0.03
TCGA-SARC	HALLMARK_INFLAMMATORY_RESPONSE	200	-1.4|0.01*|0.43	Low=112|High=147	0.54	0.36-0.81	0.0026	0.0023
TCGA-PCPG	HALLMARK_INFLAMMATORY_RESPONSE	200	-5.5|0.26|0.18	Low=32|High=147	0.21	0.04-1.1	0.063	0.044
TCGA-PAAD	HALLMARK_INFLAMMATORY_RESPONSE	200	-6.7|0.066|0.11	Low=20|High=157	4.1	1.6-10	0.0025	0.0011
TCGA-READ	HALLMARK_INFLAMMATORY_RESPONSE	200	-3.5|0.63|0.29	Low=47|High=117	0.55	0.25-1.2	0.14	0.14
TCGA-GBM	HALLMARK_INFLAMMATORY_RESPONSE	200	3.7|0.15|0.74	Low=112|High=39	1.7	1.2-2.6	0.0073	0.0066
TCGA-ESCA	HALLMARK_INFLAMMATORY_RESPONSE	200	-1.6|0.61|0.4	Low=64|High=97	1.4	0.84-2.4	0.2	0.2
TARGET-AML	HALLMARK_INFLAMMATORY_RESPONSE	200	-4.9|0.41|0.12	Low=17|High=128	3.4	1.1-11	0.038	0.027
TCGA-LAML	HALLMARK_INFLAMMATORY_RESPONSE	200	2.6|0.3|0.76	Low=106|High=34	1.6	1-2.6	0.038	0.036
TCGA-TGCT	HALLMARK_INFLAMMATORY_RESPONSE	200	0.58|0.0032*|0.58	Low=78|High=56	890000000	0-Inf	1	0.039
TARGET-WT	HALLMARK_INFLAMMATORY_RESPONSE	200	-3.3|0.67|0.29	Low=36|High=88	0.66	0.37-1.2	0.16	0.16
CGCI-HTMCP-CC	HALLMARK_INFLAMMATORY_RESPONSE	200	-4.7|0.66|0.2	Low=24|High=97	0.69	0.41-1.2	0.16	0.16
TCGA-THYM	HALLMARK_INFLAMMATORY_RESPONSE	200	4.2|0.045*|0.82	Low=97|High=21	3.9	2021-01-15	0.045	0.031
CGCI-BLGSP	HALLMARK_INFLAMMATORY_RESPONSE	200	-1.2|0.0074*|0.51	Low=54|High=52	0.4	0.23-0.73	0.0024	0.0017
TARGET-ALL-P3	HALLMARK_INFLAMMATORY_RESPONSE	200	-1.1|0.49|0.44	Low=34|High=43	1.7	0.81-3.7	0.16	0.15
TARGET-OS	HALLMARK_INFLAMMATORY_RESPONSE	200	-0.74|0.4|0.53	Low=46|High=40	0.55	0.26-1.2	0.14	0.13
TCGA-MESO	HALLMARK_INFLAMMATORY_RESPONSE	200	0.65|0.66|0.63	Low=53|High=31	1.4	0.86-2.2	0.18	0.18
TCGA-UVM	HALLMARK_INFLAMMATORY_RESPONSE	200	2.5|0.0046*|0.72	Low=58|High=22	3.7	1.6-8.4	0.002	0.00094
TCGA-ACC	HALLMARK_INFLAMMATORY_RESPONSE	200	-2.3|0.7|0.34	Low=27|High=52	0.63	0.3-1.3	0.23	0.23
TCGA-KICH	HALLMARK_INFLAMMATORY_RESPONSE	200	-4|0.28|0.25	Low=16|High=48	3.1	0.39-25	0.28	0.26
TARGET-RT	HALLMARK_INFLAMMATORY_RESPONSE	200	-1.6|0.46|0.36	Low=20|High=36	1.6	0.76-3.5	0.2	0.2
TCGA-UCS	HALLMARK_INFLAMMATORY_RESPONSE	200	-2|0.7|0.45	Low=25|High=31	0.73	0.37-1.4	0.36	0.36
TCGA-DLBC	HALLMARK_INFLAMMATORY_RESPONSE	200	8.1|0.97|0.92	Low=44|High=4	1.5	0.18-13	0.7	0.7
TCGA-CHOL	HALLMARK_INFLAMMATORY_RESPONSE	200	-0.54|0.28|0.5	Low=18|High=18	0.49	0.18-1.3	0.15	0.14
TCGA-BRCA	HALLMARK_INTERFERON_ALPHA_RESPONSE	97	0.3|0.031*|0.57	Low=622|High=466	0.61	0.44-0.86	0.005	0.0045
MMRF-COMMPASS	HALLMARK_INTERFERON_ALPHA_RESPONSE	97	3.1|0.43|0.8	Low=610|High=156	0.63	0.4-0.98	0.042	0.04
TCGA-UCEC	HALLMARK_INTERFERON_ALPHA_RESPONSE	97	0.48|0.63|0.57	Low=308|High=233	1.3	0.87-2	0.2	0.2
CPTAC-3	HALLMARK_INTERFERON_ALPHA_RESPONSE	97	-3.4|0.00025*|0.29	Low=142|High=347	0.41	0.27-0.61	9.6e-06	4.7e-06
TCGA-KIRC	HALLMARK_INTERFERON_ALPHA_RESPONSE	97	3.4|0.048*|0.79	Low=417|High=113	1.7	1.2-2.3	0.0015	0.0014
TCGA-LUAD	HALLMARK_INTERFERON_ALPHA_RESPONSE	97	-1.7|0.72|0.38	Low=190|High=314	1.2	0.9-1.6	0.21	0.21
TCGA-LGG	HALLMARK_INTERFERON_ALPHA_RESPONSE	97	0.4|5.7e-09*|0.67	Low=338|High=169	3.3	2.3-4.7	1e-10	7.8e-12
TCGA-THCA	HALLMARK_INTERFERON_ALPHA_RESPONSE	97	-0.56|0.16|0.52	Low=259|High=243	0.34	0.11-1.1	0.061	0.05
TCGA-HNSC	HALLMARK_INTERFERON_ALPHA_RESPONSE	97	2.3|0.36|0.65	Low=325|High=173	0.76	0.57-1	0.065	0.064
TCGA-LUSC	HALLMARK_INTERFERON_ALPHA_RESPONSE	97	-1.2|0.69|0.44	Low=217|High=278	1.2	0.91-1.6	0.2	0.2
TCGA-PRAD	HALLMARK_INTERFERON_ALPHA_RESPONSE	97	-2.2|0.91|0.34	Low=169|High=324	0.53	0.15-2	0.34	0.34
TARGET-ALL-P2	HALLMARK_INTERFERON_ALPHA_RESPONSE	97	-2.7|8.2e-05*|0.23	Low=95|High=327	0.35	0.24-0.52	2.1e-07	5.7e-08
TCGA-SKCM	HALLMARK_INTERFERON_ALPHA_RESPONSE	97	-0.52|0.36|0.53	Low=54|High=48	0.53	0.25-1.2	0.11	0.11
TCGA-COAD	HALLMARK_INTERFERON_ALPHA_RESPONSE	97	-4.1|0.25|0.21	Low=94|High=359	0.6	0.39-0.92	0.018	0.017
TCGA-BLCA	HALLMARK_INTERFERON_ALPHA_RESPONSE	97	1.2|0.14|0.62	Low=250|High=154	0.7	0.51-0.95	0.024	0.023
TCGA-STAD	HALLMARK_INTERFERON_ALPHA_RESPONSE	97	0.062|1|0.53	Low=194|High=173	0.88	0.63-1.2	0.45	0.45
TCGA-OV	HALLMARK_INTERFERON_ALPHA_RESPONSE	97	2|0.0072*|0.62	Low=229|High=143	0.65	0.49-0.86	0.0022	0.0021
TCGA-LIHC	HALLMARK_INTERFERON_ALPHA_RESPONSE	97	2|0.075|0.67	Low=246|High=123	1.6	1.1-2.2	0.011	0.01
TCGA-CESC	HALLMARK_INTERFERON_ALPHA_RESPONSE	97	4.8|0.14|0.78	Low=236|High=68	0.44	0.23-0.87	0.017	0.014
TCGA-KIRP	HALLMARK_INTERFERON_ALPHA_RESPONSE	97	2.9|0.092|0.79	Low=227|High=60	2.7	1.4-5.3	0.0032	0.0021
TCGA-SARC	HALLMARK_INTERFERON_ALPHA_RESPONSE	97	-2.6|0.0047*|0.37	Low=95|High=164	0.51	0.34-0.75	0.00076	0.0006
TCGA-PCPG	HALLMARK_INTERFERON_ALPHA_RESPONSE	97	-3.5|0.18|0.28	Low=51|High=128	0.22	0.04-1.3	0.09	0.067
TCGA-PAAD	HALLMARK_INTERFERON_ALPHA_RESPONSE	97	-6.9|0.038*|0.11	Low=20|High=157	5.1	1.8-14	0.0017	0.00052
TCGA-READ	HALLMARK_INTERFERON_ALPHA_RESPONSE	97	-2.7|0.05*|0.3	Low=49|High=115	0.38	0.17-0.82	0.014	0.01
TCGA-GBM	HALLMARK_INTERFERON_ALPHA_RESPONSE	97	-3.9|0.29|0.25	Low=38|High=113	1.6	1-2.4	0.048	0.046
TCGA-ESCA	HALLMARK_INTERFERON_ALPHA_RESPONSE	97	-3.5|0.68|0.26	Low=42|High=119	1.5	0.83-2.7	0.18	0.18
TARGET-AML	HALLMARK_INTERFERON_ALPHA_RESPONSE	97	-0.64|0.03*|0.48	Low=69|High=76	1.9	1.2-3.1	0.01	0.0091
TCGA-LAML	HALLMARK_INTERFERON_ALPHA_RESPONSE	97	-2.6|0.038*|0.33	Low=46|High=94	2	1.2-3.2	0.0065	0.0056
TCGA-TGCT	HALLMARK_INTERFERON_ALPHA_RESPONSE	97	11|0.059|0.95	Low=127|High=7	9.7	0.88-110	0.063	0.022
TARGET-WT	HALLMARK_INTERFERON_ALPHA_RESPONSE	97	0.45|0.8|0.65	Low=80|High=44	1.4	0.77-2.4	0.29	0.29
CGCI-HTMCP-CC	HALLMARK_INTERFERON_ALPHA_RESPONSE	97	-1.3|0.05*|0.4	Low=49|High=72	0.56	0.35-0.9	0.016	0.015
TCGA-THYM	HALLMARK_INTERFERON_ALPHA_RESPONSE	97	0.52|0.012*|0.64	Low=76|High=42	4.8	1.2-19	0.028	0.015
CGCI-BLGSP	HALLMARK_INTERFERON_ALPHA_RESPONSE	97	-2.1|0.00015*|0.39	Low=41|High=65	0.31	0.17-0.55	6.5e-05	2.4e-05
TARGET-ALL-P3	HALLMARK_INTERFERON_ALPHA_RESPONSE	97	-4.2|0.33|0.17	Low=13|High=64	0.4	0.18-0.92	0.03	0.025
TARGET-OS	HALLMARK_INTERFERON_ALPHA_RESPONSE	97	-1.2|0.004*|0.49	Low=42|High=44	0.29	0.13-0.66	0.003	0.0016
TCGA-MESO	HALLMARK_INTERFERON_ALPHA_RESPONSE	97	8.3|0.052|0.85	Low=71|High=13	0.36	0.17-0.77	0.0083	0.0062
TCGA-UVM	HALLMARK_INTERFERON_ALPHA_RESPONSE	97	-0.22|0.024*|0.62	Low=50|High=30	2.7	1.2-6.3	0.017	0.013
TCGA-ACC	HALLMARK_INTERFERON_ALPHA_RESPONSE	97	5.3|0.67|0.89	Low=70|High=9	2.4	0.91-6.4	0.075	0.066
TCGA-KICH	HALLMARK_INTERFERON_ALPHA_RESPONSE	97	-2.8|0.51|0.31	Low=20|High=44	1.8	0.38-8.7	0.46	0.45
TARGET-RT	HALLMARK_INTERFERON_ALPHA_RESPONSE	97	-2.5|0.8|0.39	Low=22|High=34	1.4	0.67-3	0.36	0.36
TCGA-UCS	HALLMARK_INTERFERON_ALPHA_RESPONSE	97	-6|1|0.14	Low=8|High=48	0.82	0.33-2	0.67	0.67
TCGA-DLBC	HALLMARK_INTERFERON_ALPHA_RESPONSE	97	4.3|0.8|0.85	Low=41|High=7	2.5	0.48-13	0.28	0.26
TCGA-CHOL	HALLMARK_INTERFERON_ALPHA_RESPONSE	97	5.4|0.064|0.83	Low=30|High=6	3.5e-09	0-Inf	1	0.02
TCGA-BRCA	HALLMARK_INTERFERON_GAMMA_RESPONSE	200	1.2|0.011*|0.6	Low=658|High=430	0.57	0.4-0.8	0.0015	0.0013
MMRF-COMMPASS	HALLMARK_INTERFERON_GAMMA_RESPONSE	200	-2.4|0.37|0.3	Low=230|High=536	0.72	0.52-1	0.053	0.052
TCGA-UCEC	HALLMARK_INTERFERON_GAMMA_RESPONSE	200	12|0.99|0.95	Low=515|High=26	1.8	0.83-3.9	0.13	0.13
CPTAC-3	HALLMARK_INTERFERON_GAMMA_RESPONSE	200	-2.5|0.0013*|0.38	Low=186|High=303	0.47	0.31-0.7	0.00022	0.00016
TCGA-KIRC	HALLMARK_INTERFERON_GAMMA_RESPONSE	200	5.1|0.081|0.8	Low=424|High=106	1.6	1.2-2.3	0.0035	0.0032
TCGA-LUAD	HALLMARK_INTERFERON_GAMMA_RESPONSE	200	6.6|0.97|0.83	Low=417|High=87	0.79	0.53-1.2	0.25	0.25
TCGA-LGG	HALLMARK_INTERFERON_GAMMA_RESPONSE	200	0.34|3.3e-08*|0.66	Low=337|High=170	3	2.1-4.3	7.9e-10	1.1e-10
TCGA-THCA	HALLMARK_INTERFERON_GAMMA_RESPONSE	200	-7.9|0.43|0.15	Low=75|High=427	0.3	0.1-0.87	0.026	0.018
TCGA-HNSC	HALLMARK_INTERFERON_GAMMA_RESPONSE	200	1.7|0.28|0.58	Low=290|High=208	0.78	0.59-1	0.071	0.07
TCGA-LUSC	HALLMARK_INTERFERON_GAMMA_RESPONSE	200	-1.6|0.37|0.44	Low=219|High=276	1.3	0.96-1.7	0.091	0.09
TCGA-PRAD	HALLMARK_INTERFERON_GAMMA_RESPONSE	200	-2.5|0.51|0.38	Low=187|High=306	0.38	0.095-1.5	0.17	0.16
TARGET-ALL-P2	HALLMARK_INTERFERON_GAMMA_RESPONSE	200	-2.2|0.05|0.31	Low=130|High=292	0.56	0.38-0.84	0.0045	0.004
TCGA-SKCM	HALLMARK_INTERFERON_GAMMA_RESPONSE	200	0.13|0.16|0.55	Low=56|High=46	0.44	0.2-0.97	0.043	0.037
TCGA-COAD	HALLMARK_INTERFERON_GAMMA_RESPONSE	200	4.5|0.8|0.75	Low=340|High=113	1.3	0.87-2.1	0.19	0.19
TCGA-BLCA	HALLMARK_INTERFERON_GAMMA_RESPONSE	200	8.7|0.26|0.86	Low=346|High=58	0.56	0.35-0.9	0.016	0.015
TCGA-STAD	HALLMARK_INTERFERON_GAMMA_RESPONSE	200	1|0.86|0.57	Low=210|High=157	1.2	0.86-1.7	0.29	0.29
TCGA-OV	HALLMARK_INTERFERON_GAMMA_RESPONSE	200	1.9|0.021*|0.58	Low=217|High=155	0.68	0.52-0.89	0.0054	0.0051
TCGA-LIHC	HALLMARK_INTERFERON_GAMMA_RESPONSE	200	5.3|0.87|0.8	Low=295|High=74	1.3	0.87-2	0.2	0.2
TCGA-CESC	HALLMARK_INTERFERON_GAMMA_RESPONSE	200	3.9|0.099|0.72	Low=218|High=86	0.5	0.28-0.88	0.017	0.015
TCGA-KIRP	HALLMARK_INTERFERON_GAMMA_RESPONSE	200	6.2|0.26|0.85	Low=243|High=44	2.4	1.2-4.7	0.014	0.012
TCGA-SARC	HALLMARK_INTERFERON_GAMMA_RESPONSE	200	-4|0.0033*|0.32	Low=84|High=175	0.47	0.31-0.69	0.00018	0.00012
TCGA-PCPG	HALLMARK_INTERFERON_GAMMA_RESPONSE	200	-3.3|0.48|0.36	Low=64|High=115	0.3	0.053-1.8	0.18	0.16
TCGA-PAAD	HALLMARK_INTERFERON_GAMMA_RESPONSE	200	-7.3|0.027*|0.13	Low=23|High=154	4.4	1.8-11	0.0015	0.00059
TCGA-READ	HALLMARK_INTERFERON_GAMMA_RESPONSE	200	-3.6|0.054|0.32	Low=52|High=112	0.37	0.17-0.81	0.012	0.0091
TCGA-GBM	HALLMARK_INTERFERON_GAMMA_RESPONSE	200	-4.5|0.17|0.26	Low=39|High=112	1.6	1.1-2.5	0.024	0.023
TCGA-ESCA	HALLMARK_INTERFERON_GAMMA_RESPONSE	200	-5.9|0.37|0.19	Low=31|High=130	1.9	0.94-3.7	0.072	0.068
TARGET-AML	HALLMARK_INTERFERON_GAMMA_RESPONSE	200	-4|0.043*|0.26	Low=37|High=108	2.5	1.3-4.8	0.0085	0.0065
TCGA-LAML	HALLMARK_INTERFERON_GAMMA_RESPONSE	200	-6.3|0.048*|0.15	Low=21|High=119	3.6	1.6-8.2	0.0027	0.0013
TCGA-TGCT	HALLMARK_INTERFERON_GAMMA_RESPONSE	200	2.2|0.052|0.63	Low=84|High=50	3.4	0.3-37	0.32	0.29
TARGET-WT	HALLMARK_INTERFERON_GAMMA_RESPONSE	200	-6.3|0.92|0.097	Low=12|High=112	2.5	0.62-10	0.2	0.18
CGCI-HTMCP-CC	HALLMARK_INTERFERON_GAMMA_RESPONSE	200	-0.48|0.034*|0.45	Low=55|High=66	0.55	0.34-0.88	0.013	0.012
TCGA-THYM	HALLMARK_INTERFERON_GAMMA_RESPONSE	200	0.77|0.016*|0.63	Low=74|High=44	4.5	1.1-18	0.034	0.021
CGCI-BLGSP	HALLMARK_INTERFERON_GAMMA_RESPONSE	200	-3.5|0.00014*|0.28	Low=30|High=76	0.25	0.14-0.44	2.1e-06	3.2e-07
TARGET-ALL-P3	HALLMARK_INTERFERON_GAMMA_RESPONSE	200	-5.2|0.68|0.19	Low=15|High=62	0.51	0.22-1.2	0.11	0.099
TARGET-OS	HALLMARK_INTERFERON_GAMMA_RESPONSE	200	-0.39|0.0079*|0.55	Low=47|High=39	0.29	0.12-0.69	0.0048	0.0027
TCGA-MESO	HALLMARK_INTERFERON_GAMMA_RESPONSE	200	5.3|0.051|0.8	Low=67|High=17	0.4	0.21-0.77	0.0065	0.0051
TCGA-UVM	HALLMARK_INTERFERON_GAMMA_RESPONSE	200	2|0.011*|0.68	Low=54|High=26	3.1	1.3-7	0.0082	0.0055
TCGA-ACC	HALLMARK_INTERFERON_GAMMA_RESPONSE	200	-1.6|0.91|0.39	Low=31|High=48	0.7	0.33-1.5	0.35	0.35
TCGA-KICH	HALLMARK_INTERFERON_GAMMA_RESPONSE	200	2.4|0.38|0.64	Low=41|High=23	0.24	0.03-1.9	0.18	0.14
TARGET-RT	HALLMARK_INTERFERON_GAMMA_RESPONSE	200	-2.8|0.72|0.38	Low=21|High=35	1.7	0.77-3.5	0.19	0.19
TCGA-UCS	HALLMARK_INTERFERON_GAMMA_RESPONSE	200	-0.9|0.87|0.57	Low=32|High=24	0.68	0.34-1.4	0.27	0.27
TCGA-DLBC	HALLMARK_INTERFERON_GAMMA_RESPONSE	200	13|0.76|0.96	Low=46|High=2	4.5	0.52-38	0.17	0.14
TCGA-CHOL	HALLMARK_INTERFERON_GAMMA_RESPONSE	200	1.8|0.34|0.58	Low=21|High=15	0.51	0.18-1.4	0.2	0.19
TCGA-BRCA	HALLMARK_KRAS_SIGNALING_DN	200	-0.36|0.013*|0.48	Low=526|High=562	0.61	0.44-0.84	0.0025	0.0023
MMRF-COMMPASS	HALLMARK_KRAS_SIGNALING_DN	200	0.68|0.071|0.67	Low=514|High=252	1.5	1.1-2.1	0.0099	0.0094
TCGA-UCEC	HALLMARK_KRAS_SIGNALING_DN	200	-0.32|5.1e-05*|0.5	Low=268|High=273	2.6	1.6-4	3e-05	1.5e-05
CPTAC-3	HALLMARK_KRAS_SIGNALING_DN	200	0.51|6.9e-06*|0.61	Low=300|High=189	2.7	1.8-4.1	1.2e-06	4.3e-07
TCGA-KIRC	HALLMARK_KRAS_SIGNALING_DN	200	0.22|0.039*|0.57	Low=301|High=229	1.5	1.1-2	0.007	0.0066
TCGA-LUAD	HALLMARK_KRAS_SIGNALING_DN	200	-0.65|0.078|0.44	Low=220|High=284	0.69	0.52-0.93	0.013	0.013
TCGA-LGG	HALLMARK_KRAS_SIGNALING_DN	200	-0.87|0.059|0.42	Low=211|High=296	1.6	1.1-2.3	0.012	0.012
TCGA-THCA	HALLMARK_KRAS_SIGNALING_DN	200	0.77|0.18|0.67	Low=334|High=168	2.2	0.81-5.8	0.12	0.11
TCGA-HNSC	HALLMARK_KRAS_SIGNALING_DN	200	-0.79|0.034*|0.43	Low=213|High=285	0.68	0.52-0.89	0.005	0.0047
TCGA-LUSC	HALLMARK_KRAS_SIGNALING_DN	200	-0.0076|0.89|0.53	Low=260|High=235	1.2	0.88-1.5	0.3	0.3
TCGA-PRAD	HALLMARK_KRAS_SIGNALING_DN	200	-2.8|0.46|0.19	Low=95|High=398	0.35	0.098-1.3	0.11	0.098
TARGET-ALL-P2	HALLMARK_KRAS_SIGNALING_DN	200	-1.3|0.00019*|0.47	Low=197|High=225	0.43	0.29-0.65	5.4e-05	3.2e-05
TCGA-SKCM	HALLMARK_KRAS_SIGNALING_DN	200	-1.5|0.43|0.28	Low=29|High=73	1.9	0.78-4.7	0.16	0.15
TCGA-COAD	HALLMARK_KRAS_SIGNALING_DN	200	1.6|0.14|0.78	Low=355|High=98	1.8	1.2-2.7	0.0092	0.0083
TCGA-BLCA	HALLMARK_KRAS_SIGNALING_DN	200	-0.98|0.39|0.39	Low=156|High=248	1.3	0.95-1.8	0.096	0.095
TCGA-STAD	HALLMARK_KRAS_SIGNALING_DN	200	1.9|0.44|0.77	Low=282|High=85	1.4	1-2.1	0.047	0.045
TCGA-OV	HALLMARK_KRAS_SIGNALING_DN	200	2.4|0.88|0.83	Low=308|High=64	0.8	0.56-1.2	0.24	0.24
TCGA-LIHC	HALLMARK_KRAS_SIGNALING_DN	200	0.77|0.15|0.69	Low=255|High=114	1.5	1.1-2.2	0.017	0.016
TCGA-CESC	HALLMARK_KRAS_SIGNALING_DN	200	0.88|0.03*|0.65	Low=197|High=107	0.47	0.28-0.81	0.0059	0.0048
TCGA-KIRP	HALLMARK_KRAS_SIGNALING_DN	200	-0.17|0.013*|0.52	Low=148|High=139	2.4	1.3-4.4	0.0057	0.0044
TCGA-SARC	HALLMARK_KRAS_SIGNALING_DN	200	2.6|0.79|0.85	Low=219|High=40	1.6	0.93-2.6	0.094	0.092
TCGA-PCPG	HALLMARK_KRAS_SIGNALING_DN	200	-1.8|0.72|0.22	Low=39|High=140	0.37	0.07-2	0.24	0.23
TCGA-PAAD	HALLMARK_KRAS_SIGNALING_DN	200	0.8|0.061|0.62	Low=109|High=68	0.57	0.36-0.9	0.016	0.015
TCGA-READ	HALLMARK_KRAS_SIGNALING_DN	200	1.8|0.091|0.76	Low=124|High=40	2.4	1.1-5.3	0.024	0.02
TCGA-GBM	HALLMARK_KRAS_SIGNALING_DN	200	0.61|0.56|0.6	Low=91|High=60	1.3	0.91-1.9	0.14	0.14
TCGA-ESCA	HALLMARK_KRAS_SIGNALING_DN	200	-1.3|0.16|0.37	Low=60|High=101	0.57	0.34-0.93	0.026	0.024
TARGET-AML	HALLMARK_KRAS_SIGNALING_DN	200	-2.5|0.0033*|0.31	Low=45|High=100	2.9	1.5-5.5	0.0013	0.00075
TCGA-LAML	HALLMARK_KRAS_SIGNALING_DN	200	-2.5|0.29|0.19	Low=27|High=113	2	1.1-3.8	0.032	0.029
TCGA-TGCT	HALLMARK_KRAS_SIGNALING_DN	200	0.16|0.19|0.59	Low=79|High=55	2.5e-09	0-Inf	1	0.12
TARGET-WT	HALLMARK_KRAS_SIGNALING_DN	200	-1.3|0.4|0.28	Low=35|High=89	0.6	0.34-1.1	0.08	0.077
CGCI-HTMCP-CC	HALLMARK_KRAS_SIGNALING_DN	200	-0.011|0.76|0.56	Low=68|High=53	0.74	0.45-1.2	0.21	0.21
TCGA-THYM	HALLMARK_KRAS_SIGNALING_DN	200	1|0.09|0.64	Low=75|High=43	2.7	0.72-10	0.14	0.13
CGCI-BLGSP	HALLMARK_KRAS_SIGNALING_DN	200	3.1|0.95|0.83	Low=88|High=18	1.4	0.74-2.7	0.29	0.29
TARGET-ALL-P3	HALLMARK_KRAS_SIGNALING_DN	200	-0.37|0.0062*|0.56	Low=43|High=34	3.1	1.4-6.7	0.0039	0.0024
TARGET-OS	HALLMARK_KRAS_SIGNALING_DN	200	-2.9|0.89|0.21	Low=18|High=68	0.62	0.27-1.4	0.25	0.25
TCGA-MESO	HALLMARK_KRAS_SIGNALING_DN	200	-1.7|0.67|0.31	Low=26|High=58	1.4	0.83-2.4	0.2	0.19
TCGA-UVM	HALLMARK_KRAS_SIGNALING_DN	200	1.1|0.058|0.7	Low=56|High=24	2.5	1.1-5.8	0.027	0.022
TCGA-ACC	HALLMARK_KRAS_SIGNALING_DN	200	2.3|0.045*|0.82	Low=65|High=14	3.2	1.5-7	0.0035	0.002
TCGA-KICH	HALLMARK_KRAS_SIGNALING_DN	200	4.5|0.73|0.97	Low=62|High=2	4.2	0.51-34	0.18	0.15
TARGET-RT	HALLMARK_KRAS_SIGNALING_DN	200	-1.8|0.29|0.29	Low=16|High=40	2.1	0.91-5	0.081	0.074
TCGA-UCS	HALLMARK_KRAS_SIGNALING_DN	200	0.56|0.93|0.61	Low=34|High=22	0.78	0.38-1.6	0.5	0.5
TCGA-DLBC	HALLMARK_KRAS_SIGNALING_DN	200	-0.91|0.71|0.44	Low=21|High=27	1.6	0.38-6.8	0.52	0.52
TCGA-CHOL	HALLMARK_KRAS_SIGNALING_DN	200	2.3|0.73|0.86	Low=31|High=5	0.33	0.044-2.5	0.28	0.26
TCGA-BRCA	HALLMARK_KRAS_SIGNALING_UP	200	0.021|0.071|0.51	Low=558|High=530	0.67	0.48-0.93	0.016	0.015
MMRF-COMMPASS	HALLMARK_KRAS_SIGNALING_UP	200	0.011|0.00049*|0.58	Low=443|High=323	1.9	1.4-2.6	7.8e-05	5.9e-05
TCGA-UCEC	HALLMARK_KRAS_SIGNALING_UP	200	-0.41|0.73|0.46	Low=251|High=290	1.3	0.84-1.9	0.25	0.25
CPTAC-3	HALLMARK_KRAS_SIGNALING_UP	200	-4.8|0.45|0.07	Low=34|High=455	9	1.3-65	0.029	0.0079
TCGA-KIRC	HALLMARK_KRAS_SIGNALING_UP	200	-1.3|0.26|0.3	Low=161|High=369	0.72	0.53-0.99	0.04	0.039
TCGA-LUAD	HALLMARK_KRAS_SIGNALING_UP	200	2.1|0.31|0.67	Low=340|High=164	0.72	0.51-1	0.047	0.046
TCGA-LGG	HALLMARK_KRAS_SIGNALING_UP	200	-0.027|1.1e-07*|0.58	Low=292|High=215	2.8	1.9-4	6.9e-08	1.9e-08
TCGA-THCA	HALLMARK_KRAS_SIGNALING_UP	200	5.3|0.095|0.88	Low=441|High=61	4.3	1.5-13	0.0069	0.0032
TCGA-HNSC	HALLMARK_KRAS_SIGNALING_UP	200	1.6|0.33|0.64	Low=321|High=177	0.77	0.58-1	0.067	0.067
TCGA-LUSC	HALLMARK_KRAS_SIGNALING_UP	200	0.72|0.084|0.56	Low=276|High=219	1.4	1.1-1.8	0.015	0.015
TCGA-PRAD	HALLMARK_KRAS_SIGNALING_UP	200	0.57|0.48|0.54	Low=268|High=225	0.34	0.071-1.6	0.17	0.15
TARGET-ALL-P2	HALLMARK_KRAS_SIGNALING_UP	200	-2.7|0.023*|0.2	Low=85|High=337	0.45	0.3-0.69	0.00022	0.00015
TCGA-SKCM	HALLMARK_KRAS_SIGNALING_UP	200	3|0.85|0.74	Low=75|High=27	0.59	0.24-1.5	0.25	0.24
TCGA-COAD	HALLMARK_KRAS_SIGNALING_UP	200	-1.7|0.41|0.35	Low=159|High=294	0.71	0.48-1.1	0.088	0.086
TCGA-BLCA	HALLMARK_KRAS_SIGNALING_UP	200	-3.5|0.31|0.21	Low=85|High=319	1.6	1.1-2.5	0.029	0.027
TCGA-STAD	HALLMARK_KRAS_SIGNALING_UP	200	4.1|0.078|0.85	Low=311|High=56	2.2	1.4-3.3	0.00018	0.00013
TCGA-OV	HALLMARK_KRAS_SIGNALING_UP	200	-1.2|0.77|0.37	Low=136|High=236	0.84	0.64-1.1	0.19	0.19
TCGA-LIHC	HALLMARK_KRAS_SIGNALING_UP	200	-1.3|0.042*|0.45	Low=165|High=204	1.6	1.1-2.3	0.011	0.01
TCGA-CESC	HALLMARK_KRAS_SIGNALING_UP	200	-4.2|0.61|0.12	Low=38|High=266	2.7	0.99-7.5	0.053	0.043
TCGA-KIRP	HALLMARK_KRAS_SIGNALING_UP	200	-0.0086|0.15|0.51	Low=147|High=140	1.8	0.98-3.2	0.059	0.056
TCGA-SARC	HALLMARK_KRAS_SIGNALING_UP	200	-0.27|0.042*|0.46	Low=120|High=139	0.59	0.4-0.89	0.011	0.01
TCGA-PCPG	HALLMARK_KRAS_SIGNALING_UP	200	-4.3|0.51|0.2	Low=36|High=143	0.29	0.053-1.5	0.14	0.13
TCGA-PAAD	HALLMARK_KRAS_SIGNALING_UP	200	-3|0.47|0.2	Low=35|High=142	1.6	0.94-2.9	0.082	0.079
TCGA-READ	HALLMARK_KRAS_SIGNALING_UP	200	-2.9|0.49|0.27	Low=44|High=120	0.53	0.24-1.2	0.13	0.12
TCGA-GBM	HALLMARK_KRAS_SIGNALING_UP	200	2.7|0.13|0.77	Low=116|High=35	2	1.3-3	0.0016	0.0013
TCGA-ESCA	HALLMARK_KRAS_SIGNALING_UP	200	-1.5|0.88|0.43	Low=69|High=92	1.3	0.78-2.2	0.32	0.32
TARGET-AML	HALLMARK_KRAS_SIGNALING_UP	200	1.9|0.19|0.7	Low=101|High=44	1.7	1.1-2.8	0.029	0.027
TCGA-LAML	HALLMARK_KRAS_SIGNALING_UP	200	0.15|0.73|0.54	Low=76|High=64	1.3	0.84-2	0.25	0.25
TCGA-TGCT	HALLMARK_KRAS_SIGNALING_UP	200	-0.48|0.054|0.46	Low=62|High=72	3.8	0.36-39	0.27	0.24
TARGET-WT	HALLMARK_KRAS_SIGNALING_UP	200	0.18|0.53|0.52	Low=65|High=59	0.66	0.38-1.2	0.16	0.16
CGCI-HTMCP-CC	HALLMARK_KRAS_SIGNALING_UP	200	0.99|0.94|0.64	Low=77|High=44	0.82	0.5-1.3	0.44	0.43
TCGA-THYM	HALLMARK_KRAS_SIGNALING_UP	200	-0.87|0.072|0.5	Low=59|High=59	3.6	0.74-17	0.11	0.09
CGCI-BLGSP	HALLMARK_KRAS_SIGNALING_UP	200	-2|0.014*|0.38	Low=40|High=66	0.42	0.23-0.74	0.0029	0.0022
TARGET-ALL-P3	HALLMARK_KRAS_SIGNALING_UP	200	2.2|0.064|0.79	Low=61|High=16	3	1.4-6.6	0.005	0.0032
TARGET-OS	HALLMARK_KRAS_SIGNALING_UP	200	0.57|0.55|0.6	Low=52|High=34	0.54	0.24-1.2	0.14	0.14
TCGA-MESO	HALLMARK_KRAS_SIGNALING_UP	200	-1|0.16|0.36	Low=30|High=54	1.8	1.1-2.9	0.029	0.027
TCGA-UVM	HALLMARK_KRAS_SIGNALING_UP	200	2.8|0.013*|0.71	Low=57|High=23	3.1	1.4-7	0.0071	0.0046
TCGA-ACC	HALLMARK_KRAS_SIGNALING_UP	200	0.92|0.47|0.71	Low=56|High=23	1.8	0.83-3.8	0.14	0.13
TCGA-KICH	HALLMARK_KRAS_SIGNALING_UP	200	-3.2|0.21|0.28	Low=18|High=46	3.4	0.43-28	0.24	0.21
TARGET-RT	HALLMARK_KRAS_SIGNALING_UP	200	-2.8|0.8|0.25	Low=14|High=42	1.5	0.66-3.6	0.32	0.32
TCGA-UCS	HALLMARK_KRAS_SIGNALING_UP	200	2.5|0.75|0.79	Low=44|High=12	1.9	0.85-4	0.12	0.11
TCGA-DLBC	HALLMARK_KRAS_SIGNALING_UP	200	-0.31|0.96|0.5	Low=24|High=24	1.2	0.29-4.7	0.83	0.83
TCGA-CHOL	HALLMARK_KRAS_SIGNALING_UP	200	-0.24|0.52|0.53	Low=19|High=17	0.56	0.21-1.5	0.25	0.25
TCGA-BRCA	HALLMARK_MITOTIC_SPINDLE	199	2.3|0.37|0.67	Low=731|High=357	0.72	0.51-1	0.072	0.071
MMRF-COMMPASS	HALLMARK_MITOTIC_SPINDLE	199	0.76|2.9e-05*|0.57	Low=433|High=333	2.1	1.5-2.9	8.3e-06	5.2e-06
TCGA-UCEC	HALLMARK_MITOTIC_SPINDLE	199	-3.2|0.14|0.27	Low=148|High=393	1.8	1.1-3.1	0.027	0.025
CPTAC-3	HALLMARK_MITOTIC_SPINDLE	199	1.3|7.8e-05*|0.61	Low=296|High=193	2.4	1.6-3.6	1.6e-05	8.6e-06
TCGA-KIRC	HALLMARK_MITOTIC_SPINDLE	199	2.9|0.36|0.66	Low=350|High=180	0.73	0.52-1	0.066	0.065
TCGA-LUAD	HALLMARK_MITOTIC_SPINDLE	199	0.094|0.017*|0.47	Low=235|High=269	1.6	1.2-2.1	0.0032	0.003
TCGA-LGG	HALLMARK_MITOTIC_SPINDLE	199	3.5|7.9e-05*|0.81	Low=412|High=95	3.1	2.1-4.5	7.9e-09	1.3e-09
TCGA-THCA	HALLMARK_MITOTIC_SPINDLE	199	-4.3|0.58|0.18	Low=91|High=411	3.2	0.43-24	0.26	0.23
TCGA-HNSC	HALLMARK_MITOTIC_SPINDLE	199	5.6|0.13|0.83	Low=414|High=84	0.53	0.34-0.81	0.0038	0.0033
TCGA-LUSC	HALLMARK_MITOTIC_SPINDLE	199	2.3|0.79|0.66	Low=329|High=166	1.2	0.91-1.6	0.2	0.2
TCGA-PRAD	HALLMARK_MITOTIC_SPINDLE	199	2|0.033*|0.57	Low=283|High=210	3.3	0.85-13	0.086	0.069
TARGET-ALL-P2	HALLMARK_MITOTIC_SPINDLE	199	0.38|3.3e-17*|0.4	Low=170|High=252	0.15	0.094-0.24	6.3e-15	3.2e-19
TCGA-SKCM	HALLMARK_MITOTIC_SPINDLE	199	3.3|0.13|0.68	Low=69|High=33	2.1	1-4.5	0.047	0.042
TCGA-COAD	HALLMARK_MITOTIC_SPINDLE	199	5.1|0.9|0.86	Low=388|High=65	0.61	0.31-1.2	0.16	0.15
TCGA-BLCA	HALLMARK_MITOTIC_SPINDLE	199	-4.7|0.97|0.19	Low=78|High=326	1.3	0.84-1.9	0.26	0.26
TCGA-STAD	HALLMARK_MITOTIC_SPINDLE	199	1.1|0.57|0.55	Low=202|High=165	0.79	0.57-1.1	0.16	0.15
TCGA-OV	HALLMARK_MITOTIC_SPINDLE	199	5.3|0.53|0.83	Low=308|High=64	1.5	1.1-2.1	0.021	0.021
TCGA-LIHC	HALLMARK_MITOTIC_SPINDLE	199	-2.4|0.0071*|0.39	Low=145|High=224	1.8	1.2-2.6	0.0018	0.0015
TCGA-CESC	HALLMARK_MITOTIC_SPINDLE	199	1.8|0.38|0.57	Low=173|High=131	0.67	0.41-1.1	0.091	0.088
TCGA-KIRP	HALLMARK_MITOTIC_SPINDLE	199	3.7|0.018*|0.68	Low=196|High=91	2.4	1.3-4.3	0.0047	0.0036
TCGA-SARC	HALLMARK_MITOTIC_SPINDLE	199	0.45|0.011*|0.49	Low=127|High=132	1.9	1.2-2.8	0.0033	0.0028
TCGA-PCPG	HALLMARK_MITOTIC_SPINDLE	199	11|0.3|0.98	Low=175|High=4	8.7	0.97-78	0.054	0.02
TCGA-PAAD	HALLMARK_MITOTIC_SPINDLE	199	1.6|0.064|0.55	Low=97|High=80	1.7	1.1-2.6	0.012	0.011
TCGA-READ	HALLMARK_MITOTIC_SPINDLE	199	0.68|0.044*|0.49	Low=81|High=83	0.36	0.16-0.82	0.015	0.011
TCGA-GBM	HALLMARK_MITOTIC_SPINDLE	199	2.8|0.63|0.65	Low=98|High=53	0.8	0.54-1.2	0.26	0.26
TCGA-ESCA	HALLMARK_MITOTIC_SPINDLE	199	1.1|0.31|0.55	Low=89|High=72	0.62	0.36-1	0.07	0.067
TARGET-AML	HALLMARK_MITOTIC_SPINDLE	199	-3.5|0.019*|0.32	Low=46|High=99	2.4	1.3-4.4	0.0041	0.0031
TCGA-LAML	HALLMARK_MITOTIC_SPINDLE	199	-1|0.95|0.34	Low=47|High=93	1.3	0.8-2	0.32	0.32
TCGA-TGCT	HALLMARK_MITOTIC_SPINDLE	199	-3.6|0.75|0.23	Low=31|High=103	0.93	0.097-9	0.95	0.95
TARGET-WT	HALLMARK_MITOTIC_SPINDLE	199	2.5|0.38|0.56	Low=70|High=54	1.5	0.87-2.6	0.14	0.14
CGCI-HTMCP-CC	HALLMARK_MITOTIC_SPINDLE	199	4.9|0.52|0.84	Low=102|High=19	2.2	1.2-4.1	0.014	0.011
TCGA-THYM	HALLMARK_MITOTIC_SPINDLE	199	-2|0.019*|0.29	Low=34|High=84	0.16	0.039-0.65	0.01	0.0035
CGCI-BLGSP	HALLMARK_MITOTIC_SPINDLE	199	-1.9|0.032*|0.21	Low=22|High=84	0.34	0.19-0.63	0.00053	0.00029
TARGET-ALL-P3	HALLMARK_MITOTIC_SPINDLE	199	0.88|0.36|0.6	Low=46|High=31	1.7	0.82-3.6	0.15	0.15
TARGET-OS	HALLMARK_MITOTIC_SPINDLE	199	-0.032|0.64|0.47	Low=40|High=46	0.63	0.31-1.3	0.22	0.22
TCGA-MESO	HALLMARK_MITOTIC_SPINDLE	199	-0.89|0.00011*|0.37	Low=31|High=53	3.4	1.9-5.9	2.6e-05	1e-05
TCGA-UVM	HALLMARK_MITOTIC_SPINDLE	199	5.5|0.093|0.75	Low=60|High=20	2.5	1.1-5.7	0.032	0.027
TCGA-ACC	HALLMARK_MITOTIC_SPINDLE	199	0.92|5.3e-05*|0.56	Low=44|High=35	5.5	2.4-13	6.1e-05	1.1e-05
TCGA-KICH	HALLMARK_MITOTIC_SPINDLE	199	2.4|0.00041*|0.64	Low=41|High=23	8.5	1.7-41	0.0081	0.0016
TARGET-RT	HALLMARK_MITOTIC_SPINDLE	199	5.4|0.29|0.8	Low=45|High=11	0.36	0.11-1.2	0.097	0.084
TCGA-UCS	HALLMARK_MITOTIC_SPINDLE	199	1.9|0.71|0.66	Low=37|High=19	0.63	0.3-1.4	0.24	0.24
TCGA-DLBC	HALLMARK_MITOTIC_SPINDLE	199	2.4|0.53|0.6	Low=29|High=19	1.9	0.46-7.5	0.39	0.38
TCGA-CHOL	HALLMARK_MITOTIC_SPINDLE	199	4.7|0.62|0.83	Low=30|High=6	2	0.7-5.9	0.19	0.18
TCGA-BRCA	HALLMARK_MTORC1_SIGNALING	200	4.3|0.35|0.83	Low=900|High=188	1.5	1.1-2.2	0.025	0.024
MMRF-COMMPASS	HALLMARK_MTORC1_SIGNALING	200	3.2|5.5e-07*|0.8	Low=612|High=154	2.8	2.1-3.9	1.7e-10	2.4e-11
TCGA-UCEC	HALLMARK_MTORC1_SIGNALING	200	-1.3|0.057|0.35	Low=192|High=349	1.8	1.1-2.9	0.014	0.013
CPTAC-3	HALLMARK_MTORC1_SIGNALING	200	1.9|0.76|0.68	Low=331|High=158	0.74	0.47-1.2	0.19	0.18
TCGA-KIRC	HALLMARK_MTORC1_SIGNALING	200	4.8|0.014*|0.92	Low=487|High=43	3.3	2.2-4.9	3.7e-09	4.1e-10
TCGA-LUAD	HALLMARK_MTORC1_SIGNALING	200	1.7|0.0027*|0.67	Low=338|High=166	1.8	1.3-2.3	0.00019	0.00015
TCGA-LGG	HALLMARK_MTORC1_SIGNALING	200	2.2|7.6e-08*|0.78	Low=396|High=111	3.9	2.7-5.6	3.3e-13	6.3e-15
TCGA-THCA	HALLMARK_MTORC1_SIGNALING	200	1.7|0.026*|0.68	Low=343|High=159	3.1	1.1-8.3	0.026	0.019
TCGA-HNSC	HALLMARK_MTORC1_SIGNALING	200	-4.2|0.026*|0.14	Low=70|High=428	2.7	1.6-4.5	0.00026	0.00015
TCGA-LUSC	HALLMARK_MTORC1_SIGNALING	200	-0.032|0.94|0.45	Low=224|High=271	0.88	0.67-1.2	0.34	0.34
TCGA-PRAD	HALLMARK_MTORC1_SIGNALING	200	2.5|0.0081*|0.77	Low=381|High=112	4.5	1.3-16	0.02	0.011
TARGET-ALL-P2	HALLMARK_MTORC1_SIGNALING	200	-1.2|1.4e-14*|0.38	Low=162|High=260	0.18	0.12-0.29	1.5e-13	1.4e-16
TCGA-SKCM	HALLMARK_MTORC1_SIGNALING	200	0.8|0.019*|0.47	Low=48|High=54	3.1	1.3-7.2	0.0082	0.0056
TCGA-COAD	HALLMARK_MTORC1_SIGNALING	200	-1.3|0.92|0.34	Low=152|High=301	0.8	0.53-1.2	0.26	0.26
TCGA-BLCA	HALLMARK_MTORC1_SIGNALING	200	-3.3|0.42|0.2	Low=80|High=324	1.5	1-2.3	0.045	0.044
TCGA-STAD	HALLMARK_MTORC1_SIGNALING	200	-1.6|0.78|0.31	Low=112|High=255	0.8	0.57-1.1	0.22	0.22
TCGA-OV	HALLMARK_MTORC1_SIGNALING	200	0.43|0.098|0.52	Low=193|High=179	0.74	0.57-0.96	0.026	0.025
TCGA-LIHC	HALLMARK_MTORC1_SIGNALING	200	4.1|4.7e-06*|0.78	Low=287|High=82	3.5	2.4-5	4.1e-11	2.3e-12
TCGA-CESC	HALLMARK_MTORC1_SIGNALING	200	0.096|0.21|0.47	Low=144|High=160	1.6	0.97-2.5	0.065	0.063
TCGA-KIRP	HALLMARK_MTORC1_SIGNALING	200	2.6|8.5e-05*|0.76	Low=219|High=68	4.4	2.4-8	1.8e-06	1.9e-07
TCGA-SARC	HALLMARK_MTORC1_SIGNALING	200	-0.97|0.005*|0.42	Low=108|High=151	2	1.3-3	0.0015	0.0012
TCGA-PCPG	HALLMARK_MTORC1_SIGNALING	200	4.8|0.83|0.91	Low=162|High=17	1.3	0.15-12	0.79	0.79
TCGA-PAAD	HALLMARK_MTORC1_SIGNALING	200	-1.5|0.042*|0.3	Low=53|High=124	2.1	1.2-3.5	0.0062	0.0051
TCGA-READ	HALLMARK_MTORC1_SIGNALING	200	0.52|0.17|0.48	Low=78|High=86	0.45	0.2-1	0.053	0.047
TCGA-GBM	HALLMARK_MTORC1_SIGNALING	200	-0.34|0.48|0.45	Low=68|High=83	1.3	0.93-2	0.12	0.12
TCGA-ESCA	HALLMARK_MTORC1_SIGNALING	200	-3.7|0.77|0.16	Low=26|High=135	1.6	0.82-3.2	0.16	0.16
TARGET-AML	HALLMARK_MTORC1_SIGNALING	200	-3.3|0.0013*|0.29	Low=42|High=103	3.5	1.7-7	0.00054	0.00023
TCGA-LAML	HALLMARK_MTORC1_SIGNALING	200	1|0.012*|0.61	Low=85|High=55	1.9	1.3-3	0.002	0.0017
TCGA-TGCT	HALLMARK_MTORC1_SIGNALING	200	1.5|0.0062*|0.64	Low=86|High=48	4.5	0.46-43	0.2	0.16
TARGET-WT	HALLMARK_MTORC1_SIGNALING	200	0.12|0.31|0.55	Low=68|High=56	1.6	0.9-2.7	0.11	0.11
CGCI-HTMCP-CC	HALLMARK_MTORC1_SIGNALING	200	-1.2|0.76|0.33	Low=40|High=81	0.72	0.45-1.2	0.18	0.18
TCGA-THYM	HALLMARK_MTORC1_SIGNALING	200	0.52|0.39|0.47	Low=56|High=62	0.36	0.088-1.5	0.15	0.14
CGCI-BLGSP	HALLMARK_MTORC1_SIGNALING	200	2|0.11|0.7	Low=74|High=32	0.43	0.2-0.91	0.028	0.023
TARGET-ALL-P3	HALLMARK_MTORC1_SIGNALING	200	0.045|0.55|0.48	Low=37|High=40	0.6	0.29-1.3	0.18	0.18
TARGET-OS	HALLMARK_MTORC1_SIGNALING	200	2.2|0.54|0.62	Low=53|High=33	1.6	0.77-3.3	0.2	0.2
TCGA-MESO	HALLMARK_MTORC1_SIGNALING	200	-0.73|0.001*|0.45	Low=38|High=46	2.6	1.6-4.3	0.00019	0.00011
TCGA-UVM	HALLMARK_MTORC1_SIGNALING	200	4.8|0.0098*|0.78	Low=62|High=18	3.5	1.5-7.9	0.0029	0.0015
TCGA-ACC	HALLMARK_MTORC1_SIGNALING	200	3.6|7.3e-06*|0.67	Low=53|High=26	6.2	2.8-14	5e-06	2.1e-07
TCGA-KICH	HALLMARK_MTORC1_SIGNALING	200	1.8|0.00029*|0.66	Low=42|High=22	8.8	1.8-42	0.0069	0.0011
TARGET-RT	HALLMARK_MTORC1_SIGNALING	200	0.18|0.064|0.45	Low=25|High=31	2.2	1-4.7	0.041	0.036
TCGA-UCS	HALLMARK_MTORC1_SIGNALING	200	0.94|0.25|0.59	Low=33|High=23	1.9	0.96-3.7	0.067	0.063
TCGA-DLBC	HALLMARK_MTORC1_SIGNALING	200	-6.5|0.42|0.15	Low=7|High=41	0.22	0.05-1	0.052	0.034
TCGA-CHOL	HALLMARK_MTORC1_SIGNALING	200	-3.8|0.32|0.19	Low=7|High=29	2.9	0.66-13	0.16	0.14
TCGA-BRCA	HALLMARK_MYC_TARGETS_V1	200	0.43|0.085|0.57	Low=619|High=469	1.5	1.1-2	0.016	0.015
MMRF-COMMPASS	HALLMARK_MYC_TARGETS_V1	200	5|5.4e-05*|0.84	Low=647|High=119	2.9	2021-02-04	1.5e-09	2.5e-10
TCGA-UCEC	HALLMARK_MYC_TARGETS_V1	200	-0.18|0.12|0.43	Low=230|High=311	1.6	1-2.5	0.036	0.034
CPTAC-3	HALLMARK_MYC_TARGETS_V1	200	-0.67|0.048*|0.53	Low=258|High=231	0.57	0.38-0.87	0.0098	0.0089
TCGA-KIRC	HALLMARK_MYC_TARGETS_V1	200	4.1|0.053|0.82	Low=434|High=96	1.8	1.3-2.5	0.00067	0.00056
TCGA-LUAD	HALLMARK_MYC_TARGETS_V1	200	3.7|0.0068*|0.71	Low=360|High=144	1.7	1.3-2.3	0.00041	0.00035
TCGA-LGG	HALLMARK_MYC_TARGETS_V1	200	9.4|0.51|0.92	Low=465|High=42	2.3	1.4-4.1	0.0022	0.0016
TCGA-THCA	HALLMARK_MYC_TARGETS_V1	200	4.3|0.55|0.82	Low=411|High=91	1.1e-08	0-Inf	1	0.064
TCGA-HNSC	HALLMARK_MYC_TARGETS_V1	200	-2.8|0.15|0.32	Low=161|High=337	1.4	1-1.9	0.027	0.026
TCGA-LUSC	HALLMARK_MYC_TARGETS_V1	200	1.6|0.2|0.55	Low=274|High=221	0.75	0.57-0.99	0.042	0.041
TCGA-PRAD	HALLMARK_MYC_TARGETS_V1	200	5|0.0046*|0.8	Low=392|High=101	5.6	1.6-20	0.0084	0.0031
TARGET-ALL-P2	HALLMARK_MYC_TARGETS_V1	200	-2.6|1.8e-07*|0.38	Low=160|High=262	0.32	0.22-0.48	4.9e-08	9.5e-09
TCGA-SKCM	HALLMARK_MYC_TARGETS_V1	200	1.3|0.019*|0.49	Low=50|High=52	3.1	1.4-7	0.0058	0.0038
TCGA-COAD	HALLMARK_MYC_TARGETS_V1	200	3.9|0.83|0.71	Low=323|High=130	0.75	0.47-1.2	0.2	0.2
TCGA-BLCA	HALLMARK_MYC_TARGETS_V1	200	1.3|0.98|0.55	Low=223|High=181	1.1	0.84-1.5	0.43	0.43
TCGA-STAD	HALLMARK_MYC_TARGETS_V1	200	-0.47|0.46|0.46	Low=168|High=199	0.77	0.56-1.1	0.12	0.12
TCGA-OV	HALLMARK_MYC_TARGETS_V1	200	-2.9|0.047*|0.26	Low=96|High=276	0.64	0.48-0.84	0.0015	0.0014
TCGA-LIHC	HALLMARK_MYC_TARGETS_V1	200	1.8|1.3e-05*|0.64	Low=235|High=134	2.5	1.8-3.6	3.1e-07	1.2e-07
TCGA-CESC	HALLMARK_MYC_TARGETS_V1	200	1.6|0.5|0.6	Low=183|High=121	0.68	0.42-1.1	0.13	0.12
TCGA-KIRP	HALLMARK_MYC_TARGETS_V1	200	1.6|0.00085*|0.61	Low=175|High=112	3	1.7-5.5	0.00033	0.00016
TCGA-SARC	HALLMARK_MYC_TARGETS_V1	200	-0.63|0.024*|0.47	Low=121|High=138	1.7	1.2-2.6	0.0071	0.0064
TCGA-PCPG	HALLMARK_MYC_TARGETS_V1	200	4.5|0.47|0.83	Low=148|High=31	1.8	0.29-11	0.52	0.52
TCGA-PAAD	HALLMARK_MYC_TARGETS_V1	200	-1.3|0.028*|0.36	Low=63|High=114	1.9	1.2-3	0.0078	0.0068
TCGA-READ	HALLMARK_MYC_TARGETS_V1	200	2.4|0.026*|0.6	Low=98|High=66	0.28	0.11-0.75	0.012	0.0071
TCGA-GBM	HALLMARK_MYC_TARGETS_V1	200	1|0.52|0.55	Low=83|High=68	0.77	0.53-1.1	0.16	0.16
TCGA-ESCA	HALLMARK_MYC_TARGETS_V1	200	3.1|0.054|0.66	Low=106|High=55	2.1	1.2-3.5	0.0054	0.0045
TARGET-AML	HALLMARK_MYC_TARGETS_V1	200	-4.3|0.031*|0.26	Low=38|High=107	2.6	1.3-5.1	0.005	0.0036
TCGA-LAML	HALLMARK_MYC_TARGETS_V1	200	4.3|0.39|0.71	Low=99|High=41	1.5	0.97-2.3	0.065	0.063
TCGA-TGCT	HALLMARK_MYC_TARGETS_V1	200	4.2|0.18|0.7	Low=94|High=40	2.4e-09	0-Inf	1	0.12
TARGET-WT	HALLMARK_MYC_TARGETS_V1	200	-1.4|0.28|0.38	Low=47|High=77	1.7	0.92-3.2	0.093	0.089
CGCI-HTMCP-CC	HALLMARK_MYC_TARGETS_V1	200	5|0.33|0.81	Low=98|High=23	2	1.1-3.4	0.017	0.015
TCGA-THYM	HALLMARK_MYC_TARGETS_V1	200	-0.043|0.026*|0.44	Low=52|High=66	0.17	0.036-0.84	0.03	0.015
CGCI-BLGSP	HALLMARK_MYC_TARGETS_V1	200	-5.7|0.63|0.22	Low=23|High=83	1.6	0.79-3.4	0.18	0.18
TARGET-ALL-P3	HALLMARK_MYC_TARGETS_V1	200	6.4|0.63|0.83	Low=64|High=13	0.41	0.12-1.4	0.15	0.13
TARGET-OS	HALLMARK_MYC_TARGETS_V1	200	5|0.98|0.79	Low=68|High=18	0.67	0.25-1.8	0.42	0.41
TCGA-MESO	HALLMARK_MYC_TARGETS_V1	200	-2.6|0.012*|0.31	Low=26|High=58	2.3	1.3-3.9	0.0032	0.0025
TCGA-UVM	HALLMARK_MYC_TARGETS_V1	200	4.7|0.1|0.79	Low=63|High=17	2.6	1.1-6.2	0.025	0.02
TCGA-ACC	HALLMARK_MYC_TARGETS_V1	200	1.9|1e-05*|0.59	Low=47|High=32	6.2	2.7-14	1.6e-05	1.4e-06
TCGA-KICH	HALLMARK_MYC_TARGETS_V1	200	1.3|0.0023*|0.61	Low=39|High=25	5.9	1.2-28	0.028	0.012
TARGET-RT	HALLMARK_MYC_TARGETS_V1	200	3.6|0.94|0.73	Low=41|High=15	1.3	0.63-2.8	0.46	0.45
TCGA-UCS	HALLMARK_MYC_TARGETS_V1	200	1|0.99|0.52	Low=29|High=27	0.86	0.44-1.7	0.67	0.67
TCGA-DLBC	HALLMARK_MYC_TARGETS_V1	200	2.4|0.23|0.6	Low=29|High=19	2.6e-09	0-Inf	1	0.051
TCGA-CHOL	HALLMARK_MYC_TARGETS_V1	200	0.037|0.79|0.5	Low=18|High=18	1.7	0.64-4.8	0.28	0.27
TCGA-BRCA	HALLMARK_MYC_TARGETS_V2	58	0.049|0.55|0.55	Low=597|High=491	1.3	0.92-1.7	0.15	0.15
MMRF-COMMPASS	HALLMARK_MYC_TARGETS_V2	58	-0.41|0.00042*|0.48	Low=369|High=397	1.9	1.4-2.7	0.00013	9.5e-05
TCGA-UCEC	HALLMARK_MYC_TARGETS_V2	58	-0.61|0.0093*|0.43	Low=235|High=306	2	1.3-3.2	0.0027	0.0022
CPTAC-3	HALLMARK_MYC_TARGETS_V2	58	-3.9|0.27|0.2	Low=96|High=393	1.9	1-3.3	0.038	0.035
TCGA-KIRC	HALLMARK_MYC_TARGETS_V2	58	0.21|0.00037*|0.58	Low=305|High=225	1.9	1.4-2.5	5.4e-05	4.1e-05
TCGA-LUAD	HALLMARK_MYC_TARGETS_V2	58	0.98|0.0041*|0.6	Low=303|High=201	1.7	1.2-2.2	0.00062	0.00054
TCGA-LGG	HALLMARK_MYC_TARGETS_V2	58	-0.082|0.071|0.52	Low=265|High=242	1.5	1.1-2.2	0.017	0.017
TCGA-THCA	HALLMARK_MYC_TARGETS_V2	58	4.8|0.36|0.95	Low=479|High=23	5.3	1.5-18	0.0096	0.0038
TCGA-HNSC	HALLMARK_MYC_TARGETS_V2	58	-3.3|0.13|0.18	Low=92|High=406	1.7	1.1-2.4	0.0087	0.0081
TCGA-LUSC	HALLMARK_MYC_TARGETS_V2	58	3.5|0.29|0.83	Low=412|High=83	0.6	0.4-0.9	0.015	0.014
TCGA-PRAD	HALLMARK_MYC_TARGETS_V2	58	2.4|0.0014*|0.77	Low=379|High=114	6.6	1.7-26	0.0068	0.002
TARGET-ALL-P2	HALLMARK_MYC_TARGETS_V2	58	-0.99|1.3e-11*|0.41	Low=172|High=250	0.23	0.15-0.35	3.4e-11	5e-13
TCGA-SKCM	HALLMARK_MYC_TARGETS_V2	58	0.45|0.27|0.56	Low=57|High=45	1.9	0.88-4	0.1	0.097
TCGA-COAD	HALLMARK_MYC_TARGETS_V2	58	4.3|0.87|0.9	Low=409|High=44	1.6	0.94-2.9	0.083	0.08
TCGA-BLCA	HALLMARK_MYC_TARGETS_V2	58	2.1|0.69|0.71	Low=285|High=119	1.3	0.92-1.7	0.15	0.15
TCGA-STAD	HALLMARK_MYC_TARGETS_V2	58	0.55|0.36|0.52	Low=191|High=176	0.75	0.54-1	0.091	0.09
TCGA-OV	HALLMARK_MYC_TARGETS_V2	58	-0.0075|0.11|0.5	Low=185|High=187	0.75	0.58-0.98	0.035	0.035
TCGA-LIHC	HALLMARK_MYC_TARGETS_V2	58	2.4|1e-05*|0.73	Low=268|High=101	2.8	2-4.1	8.3e-09	1.8e-09
TCGA-CESC	HALLMARK_MYC_TARGETS_V2	58	2.4|0.89|0.75	Low=228|High=76	1.3	0.79-2.2	0.29	0.29
TCGA-KIRP	HALLMARK_MYC_TARGETS_V2	58	1.1|3e-04*|0.7	Low=202|High=85	3.4	1.9-6.2	5e-05	1.6e-05
TCGA-SARC	HALLMARK_MYC_TARGETS_V2	58	-0.2|0.0031*|0.53	Low=137|High=122	2	1.3-3	0.00083	0.00066
TCGA-PCPG	HALLMARK_MYC_TARGETS_V2	58	1.9|0.6|0.74	Low=132|High=47	1.5	0.27-8	0.66	0.66
TCGA-PAAD	HALLMARK_MYC_TARGETS_V2	58	-0.47|0.043*|0.43	Low=76|High=101	1.7	1.1-2.7	0.012	0.011
TCGA-READ	HALLMARK_MYC_TARGETS_V2	58	-0.37|0.031*|0.43	Low=71|High=93	0.34	0.15-0.78	0.01	0.0073
TCGA-GBM	HALLMARK_MYC_TARGETS_V2	58	-0.093|0.45|0.48	Low=72|High=79	0.74	0.51-1.1	0.092	0.091
TCGA-ESCA	HALLMARK_MYC_TARGETS_V2	58	0.66|0.72|0.56	Low=90|High=71	1.3	0.81-2.2	0.26	0.26
TARGET-AML	HALLMARK_MYC_TARGETS_V2	58	1.2|0.048*|0.58	Low=84|High=61	1.8	1.1-2.9	0.013	0.012
TCGA-LAML	HALLMARK_MYC_TARGETS_V2	58	1.9|0.25|0.63	Low=88|High=52	1.5	0.99-2.3	0.057	0.055
TCGA-TGCT	HALLMARK_MYC_TARGETS_V2	58	2.4|0.13|0.64	Low=86|High=48	2.3e-09	0-Inf	1	0.1
TARGET-WT	HALLMARK_MYC_TARGETS_V2	58	-0.47|0.83|0.42	Low=52|High=72	1.3	0.75-2.4	0.32	0.32
CGCI-HTMCP-CC	HALLMARK_MYC_TARGETS_V2	58	1.1|0.57|0.63	Low=76|High=45	1.4	0.87-2.3	0.16	0.16
TCGA-THYM	HALLMARK_MYC_TARGETS_V2	58	-3.9|0.13|0.19	Low=22|High=96	0.19	0.048-0.78	0.021	0.0099
CGCI-BLGSP	HALLMARK_MYC_TARGETS_V2	58	-1.7|0.43|0.26	Low=28|High=78	1.8	0.86-3.7	0.12	0.12
TARGET-ALL-P3	HALLMARK_MYC_TARGETS_V2	58	4.3|0.77|0.9	Low=69|High=8	0.37	0.088-1.6	0.18	0.17
TARGET-OS	HALLMARK_MYC_TARGETS_V2	58	0.98|0.92|0.67	Low=58|High=28	0.68	0.3-1.5	0.35	0.35
TCGA-MESO	HALLMARK_MYC_TARGETS_V2	58	-1.2|0.0064*|0.39	Low=33|High=51	2.3	1.4-3.8	0.0013	0.00092
TCGA-UVM	HALLMARK_MYC_TARGETS_V2	58	-0.91|0.029*|0.34	Low=27|High=53	3.6	1.2-11	0.023	0.016
TCGA-ACC	HALLMARK_MYC_TARGETS_V2	58	2.4|5.3e-05*|0.7	Low=55|High=24	5.9	2.7-13	6.7e-06	4.6e-07
TCGA-KICH	HALLMARK_MYC_TARGETS_V2	58	0.45|0.013*|0.64	Low=41|High=23	4.3	1.1-17	0.039	0.025
TARGET-RT	HALLMARK_MYC_TARGETS_V2	58	5.3|0.63|0.93	Low=52|High=4	0.23	0.031-1.7	0.15	0.12
TCGA-UCS	HALLMARK_MYC_TARGETS_V2	58	-0.39|0.14|0.46	Low=26|High=30	1.9	0.95-3.9	0.069	0.064
TCGA-DLBC	HALLMARK_MYC_TARGETS_V2	58	-5|0.3|0.1	Low=5|High=43	0.23	0.055-0.99	0.049	0.033
TCGA-CHOL	HALLMARK_MYC_TARGETS_V2	58	2|0.77|0.83	Low=30|High=6	1.9	0.65-5.3	0.25	0.24
TCGA-BRCA	HALLMARK_MYOGENESIS	200	0.01|0.2|0.53	Low=575|High=513	0.71	0.51-0.98	0.04	0.039
MMRF-COMMPASS	HALLMARK_MYOGENESIS	200	0.41|0.022*|0.59	Low=450|High=316	1.6	1.2-2.2	0.0037	0.0034
TCGA-UCEC	HALLMARK_MYOGENESIS	200	1.6|0.081|0.72	Low=391|High=150	1.7	1.1-2.6	0.012	0.011
CPTAC-3	HALLMARK_MYOGENESIS	200	0.39|3.8e-07*|0.62	Low=303|High=186	3	2-4.6	8.4e-08	1.8e-08
TCGA-KIRC	HALLMARK_MYOGENESIS	200	-1|0.82|0.37	Low=197|High=333	0.84	0.62-1.1	0.25	0.25
TCGA-LUAD	HALLMARK_MYOGENESIS	200	1.7|0.36|0.68	Low=342|High=162	0.72	0.52-1	0.057	0.056
TCGA-LGG	HALLMARK_MYOGENESIS	200	1.7|8.1e-05*|0.75	Low=382|High=125	2.7	1.9-3.8	1.5e-07	4.6e-08
TCGA-THCA	HALLMARK_MYOGENESIS	200	-1.9|0.098|0.27	Low=135|High=367	5.7	0.75-43	0.093	0.057
TCGA-HNSC	HALLMARK_MYOGENESIS	200	-0.22|0.36|0.59	Low=296|High=202	1.3	0.97-1.7	0.082	0.081
TCGA-LUSC	HALLMARK_MYOGENESIS	200	-1.9|0.35|0.29	Low=142|High=353	1.3	0.98-1.8	0.063	0.063
TCGA-PRAD	HALLMARK_MYOGENESIS	200	-3.1|0.3|0.32	Low=156|High=337	0.34	0.094-1.2	0.098	0.084
TARGET-ALL-P2	HALLMARK_MYOGENESIS	200	-0.17|0.21|0.58	Low=244|High=178	0.66	0.44-0.99	0.045	0.044
TCGA-SKCM	HALLMARK_MYOGENESIS	200	0.65|0.75|0.58	Low=59|High=43	1.4	0.68-3	0.34	0.34
TCGA-COAD	HALLMARK_MYOGENESIS	200	-4.7|0.098|0.14	Low=62|High=391	2.9	1.4-5.9	0.0049	0.0034
TCGA-BLCA	HALLMARK_MYOGENESIS	200	-0.76|0.011*|0.49	Low=197|High=207	1.6	1.2-2.2	0.0024	0.0022
TCGA-STAD	HALLMARK_MYOGENESIS	200	-0.91|0.11|0.43	Low=158|High=209	1.5	1.1-2.1	0.022	0.021
TCGA-OV	HALLMARK_MYOGENESIS	200	2.2|0.64|0.76	Low=281|High=91	1.3	0.95-1.7	0.11	0.1
TCGA-LIHC	HALLMARK_MYOGENESIS	200	0.75|0.1|0.63	Low=234|High=135	1.5	1.1-2.2	0.018	0.017
TCGA-CESC	HALLMARK_MYOGENESIS	200	1.2|0.9|0.67	Low=205|High=99	1.3	0.78-2	0.34	0.34
TCGA-KIRP	HALLMARK_MYOGENESIS	200	0.062|0.018*|0.5	Low=143|High=144	2.3	1.2-4.2	0.0091	0.0073
TCGA-SARC	HALLMARK_MYOGENESIS	200	-2.2|0.035*|0.3	Low=78|High=181	0.53	0.35-0.79	0.0021	0.0018
TCGA-PCPG	HALLMARK_MYOGENESIS	200	1.4|0.74|0.63	Low=113|High=66	0.34	0.039-2.9	0.32	0.29
TCGA-PAAD	HALLMARK_MYOGENESIS	200	-0.17|0.2|0.45	Low=79|High=98	0.7	0.46-1.1	0.085	0.084
TCGA-READ	HALLMARK_MYOGENESIS	200	1.5|0.15|0.66	Low=109|High=55	2.1	0.98-4.6	0.058	0.052
TCGA-GBM	HALLMARK_MYOGENESIS	200	1.9|0.2|0.74	Low=112|High=39	1.7	1.1-2.5	0.011	0.01
TCGA-ESCA	HALLMARK_MYOGENESIS	200	-3.8|0.55|0.18	Low=29|High=132	0.58	0.33-1	0.051	0.049
TARGET-AML	HALLMARK_MYOGENESIS	200	-1.1|0.013*|0.43	Low=63|High=82	2.1	1.3-3.6	0.0042	0.0034
TCGA-LAML	HALLMARK_MYOGENESIS	200	1.3|0.1|0.7	Low=98|High=42	1.8	1.2-2.8	0.0092	0.0083
TCGA-TGCT	HALLMARK_MYOGENESIS	200	-2.1|0.09|0.43	Low=57|High=77	2.3	0.24-23	0.46	0.45
TARGET-WT	HALLMARK_MYOGENESIS	200	-0.31|0.3|0.66	Low=82|High=42	0.56	0.29-1.1	0.077	0.073
CGCI-HTMCP-CC	HALLMARK_MYOGENESIS	200	-3|0.39|0.19	Low=23|High=98	1.8	0.96-3.3	0.067	0.063
TCGA-THYM	HALLMARK_MYOGENESIS	200	-2.6|0.076|0.31	Low=37|High=81	4.7	0.58-38	0.15	0.11
CGCI-BLGSP	HALLMARK_MYOGENESIS	200	-7.8|0.82|0.066	Low=7|High=99	0.31	0.13-0.74	0.0084	0.0053
TARGET-ALL-P3	HALLMARK_MYOGENESIS	200	2.3|0.074|0.78	Low=60|High=17	2.6	1.2-5.6	0.012	0.0092
TARGET-OS	HALLMARK_MYOGENESIS	200	0.35|0.69|0.72	Low=62|High=24	1.6	0.74-3.5	0.24	0.23
TCGA-MESO	HALLMARK_MYOGENESIS	200	-2.1|0.022*|0.29	Low=24|High=60	2.2	1.3-4	0.0049	0.004
TCGA-UVM	HALLMARK_MYOGENESIS	200	-0.023|0.033*|0.57	Low=46|High=34	2.8	1.2-6.4	0.018	0.014
TCGA-ACC	HALLMARK_MYOGENESIS	200	0.95|0.092|0.65	Low=51|High=28	2.2	1.1-4.7	0.036	0.031
TCGA-KICH	HALLMARK_MYOGENESIS	200	5|0.25|0.94	Low=60|High=4	7.9	1.6-39	0.011	0.0027
TARGET-RT	HALLMARK_MYOGENESIS	200	-0.34|0.12|0.46	Low=26|High=30	2.1	0.99-4.3	0.054	0.049
TCGA-UCS	HALLMARK_MYOGENESIS	200	-3.4|0.71|0.32	Low=18|High=38	1.7	0.71-3.8	0.24	0.24
TCGA-DLBC	HALLMARK_MYOGENESIS	200	0.13|0.85|0.58	Low=28|High=20	1.5	0.36-5.8	0.6	0.59
TCGA-CHOL	HALLMARK_MYOGENESIS	200	-1.8|0.68|0.22	Low=8|High=28	0.66	0.23-1.9	0.44	0.43
TCGA-BRCA	HALLMARK_NOTCH_SIGNALING	32	0.062|0.44|0.49	Low=537|High=551	0.76	0.55-1	0.093	0.092
MMRF-COMMPASS	HALLMARK_NOTCH_SIGNALING	32	-0.63|0.72|0.34	Low=257|High=509	0.78	0.57-1.1	0.14	0.14
TCGA-UCEC	HALLMARK_NOTCH_SIGNALING	32	1|0.19|0.73	Low=394|High=147	1.7	1.1-2.6	0.024	0.023
CPTAC-3	HALLMARK_NOTCH_SIGNALING	32	0.75|6.6e-07*|0.68	Low=332|High=157	3	2-4.5	6.6e-08	1.4e-08
TCGA-KIRC	HALLMARK_NOTCH_SIGNALING	32	0.69|0.097|0.63	Low=332|High=198	0.67	0.48-0.93	0.017	0.016
TCGA-LUAD	HALLMARK_NOTCH_SIGNALING	32	-1.1|0.59|0.21	Low=104|High=400	1.4	0.94-2	0.11	0.11
TCGA-LGG	HALLMARK_NOTCH_SIGNALING	32	1.4|0.0021*|0.82	Low=417|High=90	2.8	1.9-4.2	3.4e-07	1e-07
TCGA-THCA	HALLMARK_NOTCH_SIGNALING	32	-0.28|0.92|0.38	Low=192|High=310	0.62	0.23-1.6	0.34	0.33
TCGA-HNSC	HALLMARK_NOTCH_SIGNALING	32	-0.78|0.73|0.29	Low=146|High=352	1.3	0.92-1.7	0.16	0.16
TCGA-LUSC	HALLMARK_NOTCH_SIGNALING	32	0.73|0.35|0.66	Low=329|High=166	1.3	0.99-1.7	0.058	0.057
TCGA-PRAD	HALLMARK_NOTCH_SIGNALING	32	-1.2|0.64|0.22	Low=109|High=384	0.41	0.12-1.5	0.17	0.16
TARGET-ALL-P2	HALLMARK_NOTCH_SIGNALING	32	-0.86|0.15|0.25	Low=107|High=315	0.6	0.4-0.9	0.013	0.012
TCGA-SKCM	HALLMARK_NOTCH_SIGNALING	32	0.89|0.016*|0.66	Low=67|High=35	2.8	1.3-5.8	0.0063	0.0044
TCGA-COAD	HALLMARK_NOTCH_SIGNALING	32	-1.7|0.45|0.13	Low=61|High=392	1.9	1-3.7	0.049	0.045
TCGA-BLCA	HALLMARK_NOTCH_SIGNALING	32	-0.42|0.25|0.34	Low=139|High=265	1.4	1-1.9	0.05	0.049
TCGA-STAD	HALLMARK_NOTCH_SIGNALING	32	1.4|0.23|0.81	Low=296|High=71	1.6	1.1-2.4	0.012	0.011
TCGA-OV	HALLMARK_NOTCH_SIGNALING	32	0.43|0.41|0.58	Low=214|High=158	1.3	0.98-1.6	0.075	0.074
TCGA-LIHC	HALLMARK_NOTCH_SIGNALING	32	-0.64|0.0053*|0.44	Low=164|High=205	1.8	1.3-2.6	0.0013	0.0011
TCGA-CESC	HALLMARK_NOTCH_SIGNALING	32	-0.26|0.8|0.41	Low=124|High=180	1.3	0.82-2.2	0.25	0.25
TCGA-KIRP	HALLMARK_NOTCH_SIGNALING	32	1.1|0.024*|0.71	Low=203|High=84	2.5	1.4-4.6	0.0027	0.0019
TCGA-SARC	HALLMARK_NOTCH_SIGNALING	32	-1.8|1|0.097	Low=25|High=234	0.66	0.35-1.2	0.2	0.2
TCGA-PCPG	HALLMARK_NOTCH_SIGNALING	32	-1.4|0.31|0.21	Low=38|High=141	0.25	0.05-1.2	0.088	0.065
TCGA-PAAD	HALLMARK_NOTCH_SIGNALING	32	-1.3|0.039*|0.18	Low=32|High=145	2.5	1.3-4.8	0.0043	0.0031
TCGA-READ	HALLMARK_NOTCH_SIGNALING	32	-1.3|0.42|0.16	Low=26|High=138	0.4	0.17-0.92	0.032	0.027
TCGA-GBM	HALLMARK_NOTCH_SIGNALING	32	-1.3|0.93|0.18	Low=27|High=124	1.3	0.83-2.1	0.24	0.23
TCGA-ESCA	HALLMARK_NOTCH_SIGNALING	32	0.91|0.28|0.78	Low=126|High=35	0.42	0.19-0.93	0.032	0.027
TARGET-AML	HALLMARK_NOTCH_SIGNALING	32	-0.15|0.048*|0.49	Low=71|High=74	1.8	1.1-3	0.015	0.013
TCGA-LAML	HALLMARK_NOTCH_SIGNALING	32	1.4|0.34|0.81	Low=114|High=26	1.8	1.1-3	0.015	0.014
TCGA-TGCT	HALLMARK_NOTCH_SIGNALING	32	0.21|0.011*|0.6	Low=80|High=54	3.9	0.41-38	0.24	0.2
TARGET-WT	HALLMARK_NOTCH_SIGNALING	32	1.1|0.074|0.74	Low=92|High=32	0.38	0.17-0.84	0.016	0.013
CGCI-HTMCP-CC	HALLMARK_NOTCH_SIGNALING	32	-0.25|0.59|0.45	Low=54|High=67	1.4	0.86-2.2	0.18	0.18
TCGA-THYM	HALLMARK_NOTCH_SIGNALING	32	-0.17|0.11|0.46	Low=54|High=64	0.23	0.048-1.1	0.069	0.048
CGCI-BLGSP	HALLMARK_NOTCH_SIGNALING	32	-0.72|0.53|0.38	Low=40|High=66	0.67	0.38-1.2	0.18	0.17
TARGET-ALL-P3	HALLMARK_NOTCH_SIGNALING	32	0.49|0.2|0.65	Low=50|High=27	1.9	0.92-4	0.085	0.08
TARGET-OS	HALLMARK_NOTCH_SIGNALING	32	-0.3|0.78|0.41	Low=35|High=51	0.67	0.32-1.4	0.28	0.28
TCGA-MESO	HALLMARK_NOTCH_SIGNALING	32	0.034|0.057|0.49	Low=41|High=43	1.8	1.1-3	0.013	0.011
TCGA-UVM	HALLMARK_NOTCH_SIGNALING	32	0.35|0.00013*|0.57	Low=46|High=34	5.2	2021-02-13	0.00057	0.00013
TCGA-ACC	HALLMARK_NOTCH_SIGNALING	32	0.58|0.0037*|0.66	Low=52|High=27	3.3	1.5-7	0.0021	0.0011
TCGA-KICH	HALLMARK_NOTCH_SIGNALING	32	0.18|0.72|0.55	Low=35|High=29	1.4	0.38-5.2	0.61	0.61
TARGET-RT	HALLMARK_NOTCH_SIGNALING	32	-0.73|0.12|0.36	Low=20|High=36	2.2	0.98-4.7	0.055	0.05
TCGA-UCS	HALLMARK_NOTCH_SIGNALING	32	0.81|1|0.64	Low=36|High=20	0.79	0.38-1.6	0.53	0.52
TCGA-DLBC	HALLMARK_NOTCH_SIGNALING	32	-2.5|0.88|0.083	Low=4|High=44	0.28	0.054-1.4	0.13	0.1
TCGA-CHOL	HALLMARK_NOTCH_SIGNALING	32	1.6|0.95|0.81	Low=29|High=7	1.7	0.54-5.2	0.38	0.37
TCGA-BRCA	HALLMARK_OXIDATIVE_PHOSPHORYLATION	200	1.2|0.03*|0.63	Low=682|High=406	1.6	1.2-2.2	0.0047	0.0043
MMRF-COMMPASS	HALLMARK_OXIDATIVE_PHOSPHORYLATION	200	1.8|0.077|0.61	Low=465|High=301	1.5	1.1-2	0.016	0.016
TCGA-UCEC	HALLMARK_OXIDATIVE_PHOSPHORYLATION	200	3.6|0.69|0.77	Low=414|High=127	1.4	0.89-2.2	0.15	0.15
CPTAC-3	HALLMARK_OXIDATIVE_PHOSPHORYLATION	200	-0.048|0.0027*|0.55	Low=271|High=218	0.47	0.31-0.73	0.00061	0.00046
TCGA-KIRC	HALLMARK_OXIDATIVE_PHOSPHORYLATION	200	3.6|0.0063*|0.77	Low=407|High=123	0.46	0.3-0.7	0.00035	0.00025
TCGA-LUAD	HALLMARK_OXIDATIVE_PHOSPHORYLATION	200	0.47|0.26|0.6	Low=301|High=203	1.3	0.99-1.8	0.061	0.06
TCGA-LGG	HALLMARK_OXIDATIVE_PHOSPHORYLATION	200	-3.8|0.26|0.24	Low=123|High=384	0.62	0.42-0.91	0.016	0.015
TCGA-THCA	HALLMARK_OXIDATIVE_PHOSPHORYLATION	200	-3.4|0.55|0.33	Low=165|High=337	0.5	0.18-1.3	0.17	0.16
TCGA-HNSC	HALLMARK_OXIDATIVE_PHOSPHORYLATION	200	-4.3|0.088|0.23	Low=116|High=382	1.6	1.1-2.2	0.0092	0.0087
TCGA-LUSC	HALLMARK_OXIDATIVE_PHOSPHORYLATION	200	3.1|0.33|0.74	Low=364|High=131	0.72	0.52-0.99	0.043	0.042
TCGA-PRAD	HALLMARK_OXIDATIVE_PHOSPHORYLATION	200	-0.86|0.51|0.41	Low=202|High=291	1.7	0.44-6.5	0.45	0.44
TARGET-ALL-P2	HALLMARK_OXIDATIVE_PHOSPHORYLATION	200	0.92|6.5e-05*|0.57	Low=239|High=183	0.35	0.22-0.57	1.9e-05	7.8e-06
TCGA-SKCM	HALLMARK_OXIDATIVE_PHOSPHORYLATION	200	-0.44|0.16|0.43	Low=44|High=58	2.1	0.96-4.6	0.063	0.057
TCGA-COAD	HALLMARK_OXIDATIVE_PHOSPHORYLATION	200	-2.9|0.52|0.26	Low=118|High=335	0.67	0.44-1	0.066	0.065
TCGA-BLCA	HALLMARK_OXIDATIVE_PHOSPHORYLATION	200	-1.4|0.42|0.34	Low=139|High=265	0.77	0.57-1	0.091	0.09
TCGA-STAD	HALLMARK_OXIDATIVE_PHOSPHORYLATION	200	-5.2|0.76|0.18	Low=66|High=301	0.74	0.51-1.1	0.13	0.13
TCGA-OV	HALLMARK_OXIDATIVE_PHOSPHORYLATION	200	2.3|0.39|0.71	Low=263|High=109	0.76	0.56-1	0.06	0.06
TCGA-LIHC	HALLMARK_OXIDATIVE_PHOSPHORYLATION	200	3.5|0.096|0.82	Low=301|High=68	1.8	1.2-2.7	0.0027	0.0023
TCGA-CESC	HALLMARK_OXIDATIVE_PHOSPHORYLATION	200	-0.2|0.035*|0.51	Low=156|High=148	0.53	0.33-0.85	0.009	0.0079
TCGA-KIRP	HALLMARK_OXIDATIVE_PHOSPHORYLATION	200	-1.4|0.012*|0.4	Low=115|High=172	0.4	0.21-0.73	0.0032	0.0023
TCGA-SARC	HALLMARK_OXIDATIVE_PHOSPHORYLATION	200	0.33|0.28|0.51	Low=133|High=126	0.68	0.45-1	0.064	0.062
TCGA-PCPG	HALLMARK_OXIDATIVE_PHOSPHORYLATION	200	3.7|0.042*|0.78	Low=140|High=39	3.5	0.7-17	0.13	0.1
TCGA-PAAD	HALLMARK_OXIDATIVE_PHOSPHORYLATION	200	3.4|0.53|0.76	Low=134|High=43	0.64	0.38-1.1	0.089	0.086
TCGA-READ	HALLMARK_OXIDATIVE_PHOSPHORYLATION	200	-1.3|0.51|0.38	Low=63|High=101	0.56	0.26-1.2	0.15	0.14
TCGA-GBM	HALLMARK_OXIDATIVE_PHOSPHORYLATION	200	4.9|0.95|0.81	Low=122|High=29	0.78	0.49-1.2	0.29	0.29
TCGA-ESCA	HALLMARK_OXIDATIVE_PHOSPHORYLATION	200	-0.056|0.13|0.5	Low=80|High=81	1.8	1.1-2.9	0.027	0.025
TARGET-AML	HALLMARK_OXIDATIVE_PHOSPHORYLATION	200	-1.1|0.0036*|0.43	Low=63|High=82	2.3	1.4-3.9	0.0015	0.0011
TCGA-LAML	HALLMARK_OXIDATIVE_PHOSPHORYLATION	200	1.9|0.024*|0.69	Low=96|High=44	2.1	1.3-3.2	0.001	0.00078
TCGA-TGCT	HALLMARK_OXIDATIVE_PHOSPHORYLATION	200	3.4|0.36|0.75	Low=101|High=33	2.7e-09	0-Inf	1	0.17
TARGET-WT	HALLMARK_OXIDATIVE_PHOSPHORYLATION	200	-1.6|0.34|0.36	Low=45|High=79	1.6	0.88-3	0.12	0.12
CGCI-HTMCP-CC	HALLMARK_OXIDATIVE_PHOSPHORYLATION	200	3.2|0.24|0.7	Low=85|High=36	0.61	0.36-1	0.072	0.069
TCGA-THYM	HALLMARK_OXIDATIVE_PHOSPHORYLATION	200	5.7|0.66|0.86	Low=102|High=16	1.9	0.4-9.3	0.41	0.41
CGCI-BLGSP	HALLMARK_OXIDATIVE_PHOSPHORYLATION	200	-0.23|0.89|0.48	Low=51|High=55	1.3	0.76-2.4	0.31	0.31
TARGET-ALL-P3	HALLMARK_OXIDATIVE_PHOSPHORYLATION	200	4.8|0.69|0.79	Low=61|High=16	0.5	0.17-1.4	0.2	0.19
TARGET-OS	HALLMARK_OXIDATIVE_PHOSPHORYLATION	200	-2|0.93|0.3	Low=26|High=60	0.69	0.32-1.5	0.35	0.35
TCGA-MESO	HALLMARK_OXIDATIVE_PHOSPHORYLATION	200	1.3|0.0059*|0.52	Low=44|High=40	0.45	0.28-0.74	0.0015	0.0012
TCGA-UVM	HALLMARK_OXIDATIVE_PHOSPHORYLATION	200	3.2|7.4e-07*|0.69	Low=55|High=25	8.9	3.5-23	5.3e-06	4.7e-08
TCGA-ACC	HALLMARK_OXIDATIVE_PHOSPHORYLATION	200	3.7|0.45|0.75	Low=59|High=20	1.8	0.82-3.9	0.15	0.14
TCGA-KICH	HALLMARK_OXIDATIVE_PHOSPHORYLATION	200	4.2|0.0044*|0.8	Low=51|High=13	6.5	1.7-24	0.0059	0.0016
TARGET-RT	HALLMARK_OXIDATIVE_PHOSPHORYLATION	200	-5.2|0.22|0.21	Low=12|High=44	2.7	0.95-7.9	0.061	0.051
TCGA-UCS	HALLMARK_OXIDATIVE_PHOSPHORYLATION	200	-4.3|0.14|0.2	Low=11|High=45	3.2	1.1-9.2	0.032	0.024
TCGA-DLBC	HALLMARK_OXIDATIVE_PHOSPHORYLATION	200	0.48|0.039*|0.5	Low=24|High=24	0.1	0.012-0.89	0.039	0.014
TCGA-CHOL	HALLMARK_OXIDATIVE_PHOSPHORYLATION	200	0.15|0.35|0.56	Low=20|High=16	1.9	0.71-5	0.2	0.19
TCGA-BRCA	HALLMARK_P53_PATHWAY	200	1|0.31|0.64	Low=695|High=393	0.71	0.5-1	0.06	0.058
MMRF-COMMPASS	HALLMARK_P53_PATHWAY	200	-0.21|0.026*|0.46	Low=354|High=412	1.6	1.1-2.2	0.0064	0.006
TCGA-UCEC	HALLMARK_P53_PATHWAY	200	-0.88|0.79|0.36	Low=193|High=348	1.3	0.83-2	0.26	0.26
CPTAC-3	HALLMARK_P53_PATHWAY	200	1.3|0.0023*|0.69	Low=336|High=153	0.34	0.19-0.61	0.00029	0.00014
TCGA-KIRC	HALLMARK_P53_PATHWAY	200	-1.7|0.66|0.21	Low=109|High=421	0.74	0.53-1	0.084	0.083
TCGA-LUAD	HALLMARK_P53_PATHWAY	200	1.6|0.96|0.71	Low=356|High=148	0.86	0.62-1.2	0.37	0.37
TCGA-LGG	HALLMARK_P53_PATHWAY	200	0.39|3e-09*|0.61	Low=308|High=199	3.1	2.2-4.5	5.1e-10	6.1e-11
TCGA-THCA	HALLMARK_P53_PATHWAY	200	-1.9|0.75|0.26	Low=133|High=369	0.5	0.18-1.4	0.18	0.17
TCGA-HNSC	HALLMARK_P53_PATHWAY	200	-2.7|0.43|0.12	Low=61|High=437	1.7	1.1-2.8	0.023	0.022
TCGA-LUSC	HALLMARK_P53_PATHWAY	200	0.96|0.078|0.64	Low=317|High=178	1.5	1.1-1.9	0.0092	0.0088
TCGA-PRAD	HALLMARK_P53_PATHWAY	200	-2.6|0.8|0.23	Low=111|High=382	1.5	0.32-7.4	0.6	0.59
TARGET-ALL-P2	HALLMARK_P53_PATHWAY	200	-0.82|1.4e-08*|0.35	Low=149|High=273	0.3	0.2-0.44	2.6e-09	2.6e-10
TCGA-SKCM	HALLMARK_P53_PATHWAY	200	0.56|0.82|0.51	Low=52|High=50	1.5	0.74-3.2	0.25	0.24
TCGA-COAD	HALLMARK_P53_PATHWAY	200	1.9|0.077|0.76	Low=345|High=108	1.8	1.2-2.7	0.0061	0.0054
TCGA-BLCA	HALLMARK_P53_PATHWAY	200	2.8|0.66|0.82	Low=330|High=74	0.72	0.48-1.1	0.1	0.1
TCGA-STAD	HALLMARK_P53_PATHWAY	200	-0.2|0.23|0.45	Low=165|High=202	0.71	0.52-0.99	0.044	0.043
TCGA-OV	HALLMARK_P53_PATHWAY	200	-0.0015|0.75|0.44	Low=165|High=207	1.2	0.92-1.5	0.19	0.19
TCGA-LIHC	HALLMARK_P53_PATHWAY	200	-1.5|0.00038*|0.41	Low=150|High=219	2.1	1.4-3.1	0.00012	8.5e-05
TCGA-CESC	HALLMARK_P53_PATHWAY	200	0.029|0.043*|0.43	Low=131|High=173	0.54	0.34-0.86	0.009	0.008
TCGA-KIRP	HALLMARK_P53_PATHWAY	200	1.2|0.17|0.56	Low=161|High=126	1.8	0.96-3.2	0.067	0.063
TCGA-SARC	HALLMARK_P53_PATHWAY	200	0.32|0.12|0.55	Low=142|High=117	0.63	0.42-0.95	0.028	0.027
TCGA-PCPG	HALLMARK_P53_PATHWAY	200	0.6|0.42|0.55	Low=99|High=80	0.25	0.03-2.2	0.21	0.18
TCGA-PAAD	HALLMARK_P53_PATHWAY	200	-0.49|0.038*|0.29	Low=51|High=126	2	1.2-3.4	0.0058	0.0048
TCGA-READ	HALLMARK_P53_PATHWAY	200	0.5|0.28|0.59	Low=97|High=67	1.8	0.82-3.8	0.15	0.14
TCGA-GBM	HALLMARK_P53_PATHWAY	200	0.22|0.076|0.51	Low=77|High=74	1.6	1.1-2.2	0.016	0.015
TCGA-ESCA	HALLMARK_P53_PATHWAY	200	-2.1|0.95|0.17	Low=28|High=133	1.4	0.7-2.9	0.33	0.32
TARGET-AML	HALLMARK_P53_PATHWAY	200	0.35|0.0086*|0.48	Low=70|High=75	2.2	1.3-3.6	0.0025	0.002
TCGA-LAML	HALLMARK_P53_PATHWAY	200	1.1|0.017*|0.66	Low=93|High=47	2.1	1.4-3.3	0.00089	0.00069
TCGA-TGCT	HALLMARK_P53_PATHWAY	200	0.54|0.091|0.51	Low=69|High=65	2.4	0.24-24	0.45	0.44
TARGET-WT	HALLMARK_P53_PATHWAY	200	-3|0.73|0.17	Low=21|High=103	0.57	0.29-1.1	0.097	0.093
CGCI-HTMCP-CC	HALLMARK_P53_PATHWAY	200	-0.26|0.94|0.4	Low=48|High=73	0.83	0.52-1.3	0.44	0.44
TCGA-THYM	HALLMARK_P53_PATHWAY	200	-1.5|0.19|0.31	Low=37|High=81	3.7	0.46-29	0.22	0.19
CGCI-BLGSP	HALLMARK_P53_PATHWAY	200	-0.95|0.2|0.46	Low=49|High=57	0.55	0.31-0.97	0.039	0.037
TARGET-ALL-P3	HALLMARK_P53_PATHWAY	200	-2.1|0.83|0.19	Low=15|High=62	1.8	0.61-5	0.3	0.29
TARGET-OS	HALLMARK_P53_PATHWAY	200	0.77|0.87|0.52	Low=45|High=41	0.7	0.33-1.5	0.35	0.34
TCGA-MESO	HALLMARK_P53_PATHWAY	200	-1.8|0.86|0.19	Low=16|High=68	1.6	0.83-3	0.16	0.16
TCGA-UVM	HALLMARK_P53_PATHWAY	200	3.9|0.011*|0.75	Low=60|High=20	3.7	1.6-8.4	0.0019	0.0009
TCGA-ACC	HALLMARK_P53_PATHWAY	200	1.7|0.055|0.7	Low=55|High=24	2.7	1.2-5.7	0.012	0.0091
TCGA-KICH	HALLMARK_P53_PATHWAY	200	-2.1|0.17|0.3	Low=19|High=45	3.7	0.46-29	0.22	0.19
TARGET-RT	HALLMARK_P53_PATHWAY	200	-1.9|0.26|0.25	Low=14|High=42	2.5	0.95-6.5	0.063	0.054
TCGA-UCS	HALLMARK_P53_PATHWAY	200	0.73|0.89|0.61	Low=34|High=22	1.3	0.67-2.7	0.4	0.4
TCGA-DLBC	HALLMARK_P53_PATHWAY	200	4.3|0.34|0.92	Low=44|High=4	4	0.77-21	0.098	0.073
TCGA-CHOL	HALLMARK_P53_PATHWAY	200	-0.83|0.41|0.39	Low=14|High=22	0.53	0.21-1.3	0.18	0.18
TCGA-BRCA	HALLMARK_PANCREAS_BETA_CELLS	40	0.84|0.3|0.81	Low=885|High=203	1.5	1.1-2.2	0.021	0.02
MMRF-COMMPASS	HALLMARK_PANCREAS_BETA_CELLS	40	0.71|0.11|0.76	Low=579|High=187	1.6	1.1-2.2	0.0086	0.0081
TCGA-UCEC	HALLMARK_PANCREAS_BETA_CELLS	40	0.22|0.39|0.65	Low=350|High=191	1.4	0.94-2.2	0.098	0.096
CPTAC-3	HALLMARK_PANCREAS_BETA_CELLS	40	0.56|4.9e-09*|0.71	Low=347|High=142	3.7	2.5-5.5	2e-10	9.2e-12
TCGA-KIRC	HALLMARK_PANCREAS_BETA_CELLS	40	-0.2|0.014*|0.42	Low=225|High=305	0.63	0.46-0.84	0.0021	0.0019
TCGA-LUAD	HALLMARK_PANCREAS_BETA_CELLS	40	-0.38|0.16|0.49	Low=246|High=258	0.73	0.54-0.97	0.033	0.032
TCGA-LGG	HALLMARK_PANCREAS_BETA_CELLS	40	0.52|0.63|0.65	Low=331|High=176	0.75	0.51-1.1	0.14	0.14
TCGA-THCA	HALLMARK_PANCREAS_BETA_CELLS	40	-0.85|0.43|0.34	Low=169|High=333	0.46	0.17-1.2	0.12	0.11
TCGA-HNSC	HALLMARK_PANCREAS_BETA_CELLS	40	-1.5|0.94|0.14	Low=70|High=428	1.3	0.88-1.9	0.18	0.18
TCGA-LUSC	HALLMARK_PANCREAS_BETA_CELLS	40	-0.89|0.31|0.29	Low=146|High=349	1.4	1-1.9	0.053	0.052
TCGA-PRAD	HALLMARK_PANCREAS_BETA_CELLS	40	-0.81|0.23|0.27	Low=133|High=360	3.5	0.44-28	0.24	0.21
TARGET-ALL-P2	HALLMARK_PANCREAS_BETA_CELLS	40	-1.1|6.4e-07*|0.29	Low=123|High=299	0.33	0.22-0.48	2.1e-08	3.9e-09
TCGA-SKCM	HALLMARK_PANCREAS_BETA_CELLS	40	0.22|0.4|0.58	Low=59|High=43	1.8	0.81-3.9	0.15	0.15
TCGA-COAD	HALLMARK_PANCREAS_BETA_CELLS	40	-0.44|0.21|0.43	Low=194|High=259	1.5	1-2.3	0.053	0.051
TCGA-BLCA	HALLMARK_PANCREAS_BETA_CELLS	40	-1.1|0.23|0.21	Low=84|High=320	1.6	1.1-2.5	0.022	0.021
TCGA-STAD	HALLMARK_PANCREAS_BETA_CELLS	40	0.12|0.36|0.62	Low=227|High=140	1.4	0.97-1.9	0.07	0.069
TCGA-OV	HALLMARK_PANCREAS_BETA_CELLS	40	-0.49|0.02*|0.39	Low=145|High=227	0.66	0.51-0.86	0.0019	0.0018
TCGA-LIHC	HALLMARK_PANCREAS_BETA_CELLS	40	-1.2|0.39|0.18	Low=66|High=303	1.6	1-2.6	0.048	0.046
TCGA-CESC	HALLMARK_PANCREAS_BETA_CELLS	40	1.7|0.83|0.91	Low=277|High=27	1.8	0.93-3.6	0.08	0.076
TCGA-KIRP	HALLMARK_PANCREAS_BETA_CELLS	40	1.5|0.035*|0.86	Low=248|High=39	3	1.6-5.7	0.00066	0.00035
TCGA-SARC	HALLMARK_PANCREAS_BETA_CELLS	40	0.56|0.4|0.75	Low=194|High=65	1.5	0.99-2.3	0.053	0.051
TCGA-PCPG	HALLMARK_PANCREAS_BETA_CELLS	40	-1.3|0.83|0.16	Low=28|High=151	1.2	0.14-11	0.85	0.85
TCGA-PAAD	HALLMARK_PANCREAS_BETA_CELLS	40	-0.11|0.07|0.58	Low=103|High=74	0.61	0.39-0.93	0.021	0.02
TCGA-READ	HALLMARK_PANCREAS_BETA_CELLS	40	-1.3|0.92|0.18	Low=29|High=135	0.61	0.25-1.5	0.26	0.26
TCGA-GBM	HALLMARK_PANCREAS_BETA_CELLS	40	-0.081|0.85|0.57	Low=86|High=65	1.2	0.85-1.8	0.27	0.27
TCGA-ESCA	HALLMARK_PANCREAS_BETA_CELLS	40	3|0.98|0.96	Low=155|High=6	3.2	1.2-9	0.025	0.018
TARGET-AML	HALLMARK_PANCREAS_BETA_CELLS	40	-1|0.0042*|0.28	Low=40|High=105	3.2	1.6-6.4	0.0012	0.00065
TCGA-LAML	HALLMARK_PANCREAS_BETA_CELLS	40	0.93|0.27|0.74	Low=104|High=36	1.6	1-2.5	0.042	0.04
TCGA-TGCT	HALLMARK_PANCREAS_BETA_CELLS	40	-0.92|0.62|0.43	Low=58|High=76	1.1	0.14-8.3	0.94	0.94
TARGET-WT	HALLMARK_PANCREAS_BETA_CELLS	40	0.67|0.39|0.77	Low=96|High=28	0.49	0.22-1.1	0.078	0.072
CGCI-HTMCP-CC	HALLMARK_PANCREAS_BETA_CELLS	40	-0.16|0.65|0.59	Low=71|High=50	1.4	0.85-2.2	0.2	0.19
TCGA-THYM	HALLMARK_PANCREAS_BETA_CELLS	40	1.2|0.017*|0.86	Low=101|High=17	5.7	1.5-21	0.0098	0.0035
CGCI-BLGSP	HALLMARK_PANCREAS_BETA_CELLS	40	-0.88|0.49|0.34	Low=36|High=70	0.63	0.35-1.1	0.12	0.12
TARGET-ALL-P3	HALLMARK_PANCREAS_BETA_CELLS	40	0.74|0.17|0.84	Low=65|High=12	2.9	1.3-6.5	0.011	0.0079
TARGET-OS	HALLMARK_PANCREAS_BETA_CELLS	40	-1|0.28|0.29	Low=25|High=61	0.46	0.22-1	0.049	0.044
TCGA-MESO	HALLMARK_PANCREAS_BETA_CELLS	40	-0.74|0.024*|0.33	Low=28|High=56	2.1	1.2-3.6	0.0064	0.0054
TCGA-UVM	HALLMARK_PANCREAS_BETA_CELLS	40	-0.3|0.12|0.55	Low=44|High=36	2.1	0.9-5.1	0.083	0.076
TCGA-ACC	HALLMARK_PANCREAS_BETA_CELLS	40	-0.075|0.00017*|0.51	Low=40|High=39	5	2021-02-13	0.00049	0.00011
TCGA-KICH	HALLMARK_PANCREAS_BETA_CELLS	40	-0.69|0.24|0.31	Low=20|High=44	3.2	0.41-26	0.27	0.24
TARGET-RT	HALLMARK_PANCREAS_BETA_CELLS	40	-0.16|0.4|0.46	Low=26|High=30	1.7	0.81-3.5	0.16	0.16
TCGA-UCS	HALLMARK_PANCREAS_BETA_CELLS	40	1.1|0.23|0.75	Low=42|High=14	2.2	1.1-4.5	0.032	0.028
TCGA-DLBC	HALLMARK_PANCREAS_BETA_CELLS	40	-0.73|0.33|0.38	Low=18|High=30	0.33	0.076-1.4	0.13	0.11
TCGA-CHOL	HALLMARK_PANCREAS_BETA_CELLS	40	-0.68|0.52|0.53	Low=19|High=17	1.7	0.64-4.4	0.29	0.29
TCGA-BRCA	HALLMARK_PEROXISOME	104	-1.2|0.84|0.21	Low=226|High=862	0.76	0.53-1.1	0.14	0.13
MMRF-COMMPASS	HALLMARK_PEROXISOME	104	0.57|0.018*|0.56	Low=431|High=335	1.6	1.2-2.2	0.0044	0.004
TCGA-UCEC	HALLMARK_PEROXISOME	104	2.6|0.55|0.88	Low=477|High=64	1.8	1.1-3.1	0.029	0.027
CPTAC-3	HALLMARK_PEROXISOME	104	0.58|2.3e-06*|0.6	Low=295|High=194	0.3	0.18-0.49	1.5e-06	3.4e-07
TCGA-KIRC	HALLMARK_PEROXISOME	104	0.025|1.5e-05*|0.45	Low=238|High=292	0.48	0.36-0.65	2.5e-06	1.5e-06
TCGA-LUAD	HALLMARK_PEROXISOME	104	-0.79|0.44|0.31	Low=155|High=349	0.76	0.56-1	0.087	0.086
TCGA-LGG	HALLMARK_PEROXISOME	104	0.56|2.3e-08*|0.66	Low=336|High=171	3	2.1-4.3	1.2e-09	1.8e-10
TCGA-THCA	HALLMARK_PEROXISOME	104	0.65|0.96|0.59	Low=295|High=207	1.2	0.46-3.3	0.68	0.68
TCGA-HNSC	HALLMARK_PEROXISOME	104	2.2|0.34|0.77	Low=383|High=115	0.69	0.49-0.99	0.041	0.04
TCGA-LUSC	HALLMARK_PEROXISOME	104	-0.34|0.22|0.41	Low=202|High=293	0.75	0.57-0.99	0.041	0.04
TCGA-PRAD	HALLMARK_PEROXISOME	104	-2.8|0.91|0.081	Low=40|High=453	1.6	0.2-13	0.65	0.65
TARGET-ALL-P2	HALLMARK_PEROXISOME	104	-1.3|3.2e-15*|0.28	Low=119|High=303	0.18	0.12-0.27	1.3e-16	1.7e-20
TCGA-SKCM	HALLMARK_PEROXISOME	104	0.37|0.58|0.4	Low=41|High=61	1.6	0.72-3.6	0.24	0.24
TCGA-COAD	HALLMARK_PEROXISOME	104	0.55|0.079|0.57	Low=256|High=197	0.61	0.4-0.91	0.016	0.015
TCGA-BLCA	HALLMARK_PEROXISOME	104	2.1|0.29|0.81	Low=328|High=76	0.61	0.4-0.93	0.023	0.022
TCGA-STAD	HALLMARK_PEROXISOME	104	2.3|0.68|0.88	Low=324|High=43	0.52	0.27-0.99	0.047	0.043
TCGA-OV	HALLMARK_PEROXISOME	104	-0.41|0.0096*|0.41	Low=152|High=220	0.64	0.49-0.84	0.00098	0.00089
TCGA-LIHC	HALLMARK_PEROXISOME	104	1.8|0.071|0.76	Low=280|High=89	1.8	1.2-2.6	0.0027	0.0024
TCGA-CESC	HALLMARK_PEROXISOME	104	2.8|0.62|0.9	Low=273|High=31	0.23	0.056-0.94	0.04	0.025
TCGA-KIRP	HALLMARK_PEROXISOME	104	2.8|0.35|0.89	Low=256|High=31	2.6	1.2-5.4	0.011	0.0085
TCGA-SARC	HALLMARK_PEROXISOME	104	-1.5|0.56|0.18	Low=47|High=212	0.64	0.4-1	0.067	0.065
TCGA-PCPG	HALLMARK_PEROXISOME	104	-1.8|0.12|0.24	Low=43|High=136	0.19	0.034-1.1	0.061	0.04
TCGA-PAAD	HALLMARK_PEROXISOME	104	1.6|0.83|0.7	Low=124|High=53	1.3	0.84-2	0.25	0.25
TCGA-READ	HALLMARK_PEROXISOME	104	-0.2|0.16|0.37	Low=61|High=103	0.44	0.2-0.95	0.036	0.031
TCGA-GBM	HALLMARK_PEROXISOME	104	0.17|0.89|0.55	Low=83|High=68	1.2	0.84-1.7	0.31	0.31
TCGA-ESCA	HALLMARK_PEROXISOME	104	1.7|0.68|0.75	Low=121|High=40	1.5	0.85-2.5	0.17	0.16
TARGET-AML	HALLMARK_PEROXISOME	104	-0.3|0.0055*|0.44	Low=64|High=81	2.2	1.3-3.8	0.0021	0.0016
TCGA-LAML	HALLMARK_PEROXISOME	104	0.81|0.0028*|0.65	Low=91|High=49	2.3	1.5-3.5	0.00013	8.7e-05
TCGA-TGCT	HALLMARK_PEROXISOME	104	0.21|0.39|0.49	Low=66|High=68	1.3	0.18-9.9	0.78	0.78
TARGET-WT	HALLMARK_PEROXISOME	104	-0.39|0.72|0.44	Low=54|High=70	0.71	0.41-1.2	0.24	0.23
CGCI-HTMCP-CC	HALLMARK_PEROXISOME	104	0.36|0.47|0.58	Low=70|High=51	0.71	0.44-1.2	0.17	0.17
TCGA-THYM	HALLMARK_PEROXISOME	104	-0.63|0.74|0.29	Low=34|High=84	1.5	0.32-7.4	0.59	0.59
CGCI-BLGSP	HALLMARK_PEROXISOME	104	0.091|0.0083*|0.52	Low=55|High=51	0.41	0.23-0.75	0.0038	0.0028
TARGET-ALL-P3	HALLMARK_PEROXISOME	104	3|0.21|0.86	Low=66|High=11	2.9	1.3-6.5	0.012	0.0083
TARGET-OS	HALLMARK_PEROXISOME	104	-1.9|0.55|0.2	Low=17|High=69	0.43	0.18-1	0.057	0.05
TCGA-MESO	HALLMARK_PEROXISOME	104	1.4|0.54|0.77	Low=65|High=19	0.63	0.35-1.1	0.12	0.12
TCGA-UVM	HALLMARK_PEROXISOME	104	3|0.022*|0.79	Low=63|High=17	3.3	1.4-7.5	0.005	0.003
TCGA-ACC	HALLMARK_PEROXISOME	104	0.26|0.036*|0.39	Low=31|High=48	2.8	1.1-7	0.025	0.019
TCGA-KICH	HALLMARK_PEROXISOME	104	0.71|0.0036*|0.59	Low=38|High=26	5.4	1.1-26	0.036	0.018
TARGET-RT	HALLMARK_PEROXISOME	104	-1.6|0.31|0.21	Low=12|High=44	2.5	0.88-7.3	0.083	0.073
TCGA-UCS	HALLMARK_PEROXISOME	104	0.33|0.045*|0.61	Low=34|High=22	2.7	1.3-5.5	0.0068	0.005
TCGA-DLBC	HALLMARK_PEROXISOME	104	1.7|0.98|0.77	Low=37|High=11	1.3	0.26-6.4	0.76	0.76
TCGA-CHOL	HALLMARK_PEROXISOME	104	-1.7|0.43|0.19	Low=7|High=29	2.8	0.63-12	0.18	0.16
TCGA-BRCA	HALLMARK_PI3K_AKT_MTOR_SIGNALING	105	0.67|0.96|0.61	Low=668|High=420	1.1	0.83-1.6	0.4	0.4
MMRF-COMMPASS	HALLMARK_PI3K_AKT_MTOR_SIGNALING	105	0.72|0.0062*|0.6	Low=463|High=303	1.7	1.2-2.3	0.0012	0.001
TCGA-UCEC	HALLMARK_PI3K_AKT_MTOR_SIGNALING	105	-2.1|0.55|0.21	Low=111|High=430	1.6	0.91-2.8	0.11	0.1
CPTAC-3	HALLMARK_PI3K_AKT_MTOR_SIGNALING	105	0.44|0.086|0.61	Low=298|High=191	0.58	0.37-0.9	0.016	0.015
TCGA-KIRC	HALLMARK_PI3K_AKT_MTOR_SIGNALING	105	-0.85|0.18|0.29	Low=156|High=374	0.68	0.5-0.93	0.016	0.015
TCGA-LUAD	HALLMARK_PI3K_AKT_MTOR_SIGNALING	105	-0.024|0.53|0.47	Low=239|High=265	1.2	0.93-1.7	0.14	0.14
TCGA-LGG	HALLMARK_PI3K_AKT_MTOR_SIGNALING	105	0.55|4e-11*|0.67	Low=342|High=165	3.6	2.5-5.2	1.9e-12	5.4e-14
TCGA-THCA	HALLMARK_PI3K_AKT_MTOR_SIGNALING	105	-0.032|0.69|0.45	Low=224|High=278	0.53	0.19-1.5	0.22	0.21
TCGA-HNSC	HALLMARK_PI3K_AKT_MTOR_SIGNALING	105	3.1|0.42|0.91	Low=451|High=47	0.46	0.26-0.82	0.0091	0.0075
TCGA-LUSC	HALLMARK_PI3K_AKT_MTOR_SIGNALING	105	-0.72|0.55|0.32	Low=157|High=338	1.3	0.94-1.7	0.12	0.12
TCGA-PRAD	HALLMARK_PI3K_AKT_MTOR_SIGNALING	105	2|0.18|0.76	Low=373|High=120	2.3	0.65-7.9	0.2	0.19
TARGET-ALL-P2	HALLMARK_PI3K_AKT_MTOR_SIGNALING	105	-1.1|1.1e-13*|0.27	Low=113|High=309	0.19	0.13-0.28	5.3e-16	1.9e-19
TCGA-SKCM	HALLMARK_PI3K_AKT_MTOR_SIGNALING	105	0.65|0.16|0.5	Low=51|High=51	2	0.91-4.3	0.084	0.078
TCGA-COAD	HALLMARK_PI3K_AKT_MTOR_SIGNALING	105	1.1|0.85|0.63	Low=287|High=166	0.77	0.5-1.2	0.23	0.23
TCGA-BLCA	HALLMARK_PI3K_AKT_MTOR_SIGNALING	105	0.74|0.57|0.54	Low=219|High=185	0.81	0.6-1.1	0.17	0.17
TCGA-STAD	HALLMARK_PI3K_AKT_MTOR_SIGNALING	105	2.4|0.43|0.84	Low=308|High=59	0.57	0.33-0.98	0.04	0.038
TCGA-OV	HALLMARK_PI3K_AKT_MTOR_SIGNALING	105	-0.53|0.43|0.41	Low=154|High=218	0.83	0.64-1.1	0.15	0.15
TCGA-LIHC	HALLMARK_PI3K_AKT_MTOR_SIGNALING	105	1.8|0.0041*|0.68	Low=250|High=119	2	1.4-2.8	0.00017	0.00013
TCGA-CESC	HALLMARK_PI3K_AKT_MTOR_SIGNALING	105	2.1|0.28|0.83	Low=251|High=53	0.45	0.21-0.93	0.032	0.028
TCGA-KIRP	HALLMARK_PI3K_AKT_MTOR_SIGNALING	105	2.8|0.019*|0.81	Low=233|High=54	3.3	1.8-6.3	0.00023	9.5e-05
TCGA-SARC	HALLMARK_PI3K_AKT_MTOR_SIGNALING	105	0.91|0.53|0.64	Low=166|High=93	0.72	0.47-1.1	0.14	0.14
TCGA-PCPG	HALLMARK_PI3K_AKT_MTOR_SIGNALING	105	4.7|0.27|0.98	Low=176|High=3	17	1.9-150	0.012	0.00058
TCGA-PAAD	HALLMARK_PI3K_AKT_MTOR_SIGNALING	105	-1.3|0.7|0.22	Low=39|High=138	1.4	0.86-2.4	0.17	0.16
TCGA-READ	HALLMARK_PI3K_AKT_MTOR_SIGNALING	105	-0.71|0.34|0.32	Low=53|High=111	0.5	0.23-1.1	0.081	0.075
TCGA-GBM	HALLMARK_PI3K_AKT_MTOR_SIGNALING	105	-1.7|0.67|0.19	Low=28|High=123	1.5	0.9-2.4	0.12	0.12
TCGA-ESCA	HALLMARK_PI3K_AKT_MTOR_SIGNALING	105	-0.061|1|0.43	Low=70|High=91	1.1	0.69-1.9	0.62	0.62
TARGET-AML	HALLMARK_PI3K_AKT_MTOR_SIGNALING	105	-2.7|0.02*|0.25	Low=36|High=109	2.8	1.4-5.7	0.004	0.0026
TCGA-LAML	HALLMARK_PI3K_AKT_MTOR_SIGNALING	105	0.056|0.046*|0.5	Low=70|High=70	1.7	1.1-2.6	0.013	0.011
TCGA-TGCT	HALLMARK_PI3K_AKT_MTOR_SIGNALING	105	1.3|0.072|0.68	Low=91|High=43	2.3	0.33-17	0.4	0.39
TARGET-WT	HALLMARK_PI3K_AKT_MTOR_SIGNALING	105	1.9|0.83|0.82	Low=102|High=22	0.57	0.24-1.3	0.2	0.19
CGCI-HTMCP-CC	HALLMARK_PI3K_AKT_MTOR_SIGNALING	105	0.79|0.43|0.6	Low=73|High=48	0.68	0.41-1.1	0.14	0.14
TCGA-THYM	HALLMARK_PI3K_AKT_MTOR_SIGNALING	105	1.9|0.065|0.71	Low=84|High=34	2.5e-09	0-Inf	1	0.024
CGCI-BLGSP	HALLMARK_PI3K_AKT_MTOR_SIGNALING	105	0.39|0.00041*|0.58	Low=62|High=44	0.3	0.16-0.59	0.00041	0.00019
TARGET-ALL-P3	HALLMARK_PI3K_AKT_MTOR_SIGNALING	105	0.7|0.013*|0.66	Low=51|High=26	3.1	1.4-6.5	0.0034	0.0021
TARGET-OS	HALLMARK_PI3K_AKT_MTOR_SIGNALING	105	0.96|0.12|0.64	Low=55|High=31	0.38	0.15-0.95	0.038	0.031
TCGA-MESO	HALLMARK_PI3K_AKT_MTOR_SIGNALING	105	1.3|0.054|0.64	Low=54|High=30	2.1	1.3-3.4	0.0033	0.0027
TCGA-UVM	HALLMARK_PI3K_AKT_MTOR_SIGNALING	105	2.8|0.091|0.75	Low=60|High=20	2.5	1.1-5.6	0.034	0.028
TCGA-ACC	HALLMARK_PI3K_AKT_MTOR_SIGNALING	105	1.5|0.00021*|0.59	Low=47|High=32	4.5	2021-02-10	0.00022	6.3e-05
TCGA-KICH	HALLMARK_PI3K_AKT_MTOR_SIGNALING	105	0.82|0.0079*|0.53	Low=34|High=30	5	2021-01-24	0.046	0.027
TARGET-RT	HALLMARK_PI3K_AKT_MTOR_SIGNALING	105	-1|0.38|0.27	Low=15|High=41	2	0.84-5	0.12	0.11
TCGA-UCS	HALLMARK_PI3K_AKT_MTOR_SIGNALING	105	-0.46|0.32|0.36	Low=20|High=36	1.9	0.85-4.2	0.12	0.11
TCGA-DLBC	HALLMARK_PI3K_AKT_MTOR_SIGNALING	105	0.42|0.7|0.56	Low=27|High=21	1.5	0.37-6.1	0.57	0.57
TCGA-CHOL	HALLMARK_PI3K_AKT_MTOR_SIGNALING	105	3.8|0.99|0.97	Low=35|High=1	16	1.5-180	0.023	0.002
TCGA-BRCA	HALLMARK_PROTEIN_SECRETION	96	2.8|0.25|0.83	Low=899|High=189	1.6	1.1-2.3	0.016	0.015
MMRF-COMMPASS	HALLMARK_PROTEIN_SECRETION	96	0.1|0.58|0.47	Low=363|High=403	1.3	0.91-1.7	0.17	0.17
TCGA-UCEC	HALLMARK_PROTEIN_SECRETION	96	-2.9|0.26|0.21	Low=115|High=426	1.8	1-3.2	0.043	0.04
CPTAC-3	HALLMARK_PROTEIN_SECRETION	96	-1.2|8.7e-06*|0.32	Low=158|High=331	0.34	0.23-0.51	1.9e-07	5.2e-08
TCGA-KIRC	HALLMARK_PROTEIN_SECRETION	96	-0.45|0.00057*|0.33	Low=174|High=356	0.52	0.39-0.71	2.3e-05	1.7e-05
TCGA-LUAD	HALLMARK_PROTEIN_SECRETION	96	3.5|0.14|0.89	Low=448|High=56	2.1	1.4-3.1	0.00019	0.00014
TCGA-LGG	HALLMARK_PROTEIN_SECRETION	96	1.5|0.0019*|0.67	Low=341|High=166	2	1.4-2.8	0.00019	0.00014
TCGA-THCA	HALLMARK_PROTEIN_SECRETION	96	3.3|0.65|0.8	Low=404|High=98	1.7	0.6-4.9	0.32	0.31
TCGA-HNSC	HALLMARK_PROTEIN_SECRETION	96	0.19|0.27|0.44	Low=217|High=281	1.3	0.98-1.7	0.065	0.064
TCGA-LUSC	HALLMARK_PROTEIN_SECRETION	96	-0.62|0.064|0.4	Low=199|High=296	1.4	1.1-1.9	0.012	0.012
TCGA-PRAD	HALLMARK_PROTEIN_SECRETION	96	1.1|0.69|0.52	Low=256|High=237	0.45	0.12-1.7	0.24	0.23
TARGET-ALL-P2	HALLMARK_PROTEIN_SECRETION	96	-0.51|1.7e-10*|0.38	Low=160|High=262	0.25	0.17-0.39	1.2e-10	3.9e-12
TCGA-SKCM	HALLMARK_PROTEIN_SECRETION	96	1.6|0.79|0.53	Low=54|High=48	1.4	0.66-2.9	0.39	0.39
TCGA-COAD	HALLMARK_PROTEIN_SECRETION	96	-1.1|0.49|0.26	Low=119|High=334	0.69	0.46-1	0.071	0.07
TCGA-BLCA	HALLMARK_PROTEIN_SECRETION	96	-0.81|0.64|0.34	Low=137|High=267	1.3	0.93-1.8	0.13	0.13
TCGA-STAD	HALLMARK_PROTEIN_SECRETION	96	3.6|0.85|0.86	Low=314|High=53	1.4	0.91-2.2	0.12	0.12
TCGA-OV	HALLMARK_PROTEIN_SECRETION	96	-1.5|0.53|0.29	Low=109|High=263	0.77	0.58-1	0.072	0.071
TCGA-LIHC	HALLMARK_PROTEIN_SECRETION	96	2.2|0.0093*|0.68	Low=251|High=118	1.9	1.3-2.7	0.00052	0.00042
TCGA-CESC	HALLMARK_PROTEIN_SECRETION	96	-0.13|0.063|0.38	Low=116|High=188	1.9	1.1-3.4	0.017	0.015
TCGA-KIRP	HALLMARK_PROTEIN_SECRETION	96	2.3|0.36|0.64	Low=185|High=102	1.7	0.9-3	0.1	0.1
TCGA-SARC	HALLMARK_PROTEIN_SECRETION	96	-2.2|0.024*|0.21	Low=54|High=205	2.8	1.5-5.4	0.002	0.0012
TCGA-PCPG	HALLMARK_PROTEIN_SECRETION	96	4.7|0.49|0.93	Low=167|High=12	2.8	0.31-25	0.36	0.33
TCGA-PAAD	HALLMARK_PROTEIN_SECRETION	96	0.28|0.16|0.47	Low=84|High=93	1.6	1-2.5	0.031	0.029
TCGA-READ	HALLMARK_PROTEIN_SECRETION	96	-0.24|0.72|0.36	Low=59|High=105	0.59	0.27-1.3	0.19	0.18
TCGA-GBM	HALLMARK_PROTEIN_SECRETION	96	2.2|0.88|0.78	Low=118|High=33	0.76	0.48-1.2	0.25	0.25
TCGA-ESCA	HALLMARK_PROTEIN_SECRETION	96	1.4|0.19|0.69	Low=111|High=50	1.7	1-2.8	0.038	0.036
TARGET-AML	HALLMARK_PROTEIN_SECRETION	96	1.9|0.005*|0.57	Low=82|High=63	2.2	1.4-3.5	0.0014	0.0011
TCGA-LAML	HALLMARK_PROTEIN_SECRETION	96	0.52|0.57|0.5	Low=70|High=70	1.4	0.88-2.1	0.16	0.16
TCGA-TGCT	HALLMARK_PROTEIN_SECRETION	96	0.43|0.4|0.44	Low=59|High=75	0.27	0.028-2.6	0.25	0.22
TARGET-WT	HALLMARK_PROTEIN_SECRETION	96	2.8|0.89|0.82	Low=102|High=22	1.5	0.77-2.9	0.23	0.23
CGCI-HTMCP-CC	HALLMARK_PROTEIN_SECRETION	96	-1.9|0.69|0.22	Low=27|High=94	0.71	0.43-1.2	0.19	0.18
TCGA-THYM	HALLMARK_PROTEIN_SECRETION	96	2.2|0.3|0.63	Low=74|High=44	2	0.52-7.5	0.32	0.31
CGCI-BLGSP	HALLMARK_PROTEIN_SECRETION	96	-1.3|0.064|0.3	Low=32|High=74	0.46	0.26-0.81	0.0073	0.006
TARGET-ALL-P3	HALLMARK_PROTEIN_SECRETION	96	0.098|0.45|0.43	Low=33|High=44	1.7	0.78-3.6	0.19	0.18
TARGET-OS	HALLMARK_PROTEIN_SECRETION	96	3.5|0.36|0.83	Low=71|High=15	0.27	0.064-1.1	0.075	0.056
TCGA-MESO	HALLMARK_PROTEIN_SECRETION	96	1.2|0.067|0.6	Low=50|High=34	2	1.2-3.2	0.0076	0.0066
TCGA-UVM	HALLMARK_PROTEIN_SECRETION	96	6.7|0.028*|0.85	Low=68|High=12	5.7	2.3-14	0.00017	2.2e-05
TCGA-ACC	HALLMARK_PROTEIN_SECRETION	96	0.1|0.51|0.34	Low=27|High=52	1.7	0.73-3.8	0.23	0.22
TCGA-KICH	HALLMARK_PROTEIN_SECRETION	96	3.1|0.061|0.7	Low=45|High=19	3.1	0.83-12	0.092	0.076
TARGET-RT	HALLMARK_PROTEIN_SECRETION	96	1.1|0.41|0.62	Low=35|High=21	1.7	0.84-3.6	0.13	0.13
TCGA-UCS	HALLMARK_PROTEIN_SECRETION	96	2.1|0.54|0.71	Low=40|High=16	1.7	0.83-3.6	0.15	0.14
TCGA-DLBC	HALLMARK_PROTEIN_SECRETION	96	6.5|0.88|0.9	Low=43|High=5	4.2e-09	0-Inf	1	0.22
TCGA-CHOL	HALLMARK_PROTEIN_SECRETION	96	1.6|0.12|0.61	Low=22|High=14	0.36	0.12-1.1	0.07	0.059
TCGA-BRCA	HALLMARK_REACTIVE_OXYGEN_SPECIES_PATHWAY	49	-1.1|1|0.27	Low=292|High=796	1.1	0.79-1.6	0.47	0.47
MMRF-COMMPASS	HALLMARK_REACTIVE_OXYGEN_SPECIES_PATHWAY	49	0.25|0.0024*|0.59	Low=450|High=316	1.8	1.3-2.4	0.00042	0.00035
TCGA-UCEC	HALLMARK_REACTIVE_OXYGEN_SPECIES_PATHWAY	49	0.17|0.25|0.55	Low=297|High=244	0.65	0.43-1	0.051	0.049
CPTAC-3	HALLMARK_REACTIVE_OXYGEN_SPECIES_PATHWAY	49	-0.55|0.46|0.39	Low=190|High=299	0.71	0.48-1.1	0.095	0.094
TCGA-KIRC	HALLMARK_REACTIVE_OXYGEN_SPECIES_PATHWAY	49	-1.6|0.77|0.16	Low=84|High=446	0.69	0.47-1	0.063	0.061
TCGA-LUAD	HALLMARK_REACTIVE_OXYGEN_SPECIES_PATHWAY	49	1.4|0.067|0.77	Low=387|High=117	1.6	1.2-2.2	0.0042	0.0039
TCGA-LGG	HALLMARK_REACTIVE_OXYGEN_SPECIES_PATHWAY	49	-0.28|1.7e-06*|0.48	Low=244|High=263	2.6	1.8-3.8	3.5e-07	1.3e-07
TCGA-THCA	HALLMARK_REACTIVE_OXYGEN_SPECIES_PATHWAY	49	-0.72|0.59|0.34	Low=170|High=332	0.5	0.18-1.3	0.17	0.16
TCGA-HNSC	HALLMARK_REACTIVE_OXYGEN_SPECIES_PATHWAY	49	-0.37|0.11|0.47	Low=233|High=265	1.4	1-1.8	0.024	0.023
TCGA-LUSC	HALLMARK_REACTIVE_OXYGEN_SPECIES_PATHWAY	49	-0.46|0.87|0.4	Low=200|High=295	0.86	0.65-1.1	0.27	0.27
TCGA-PRAD	HALLMARK_REACTIVE_OXYGEN_SPECIES_PATHWAY	49	-1|0.37|0.25	Low=125|High=368	2.9	0.37-23	0.31	0.29
TARGET-ALL-P2	HALLMARK_REACTIVE_OXYGEN_SPECIES_PATHWAY	49	-0.78|0.00061*|0.33	Low=140|High=282	0.45	0.3-0.66	5.2e-05	3.3e-05
TCGA-SKCM	HALLMARK_REACTIVE_OXYGEN_SPECIES_PATHWAY	49	1.3|0.97|0.78	Low=80|High=22	1.5	0.58-3.7	0.42	0.42
TCGA-COAD	HALLMARK_REACTIVE_OXYGEN_SPECIES_PATHWAY	49	0.9|0.41|0.69	Low=314|High=139	1.4	0.94-2.1	0.094	0.092
TCGA-BLCA	HALLMARK_REACTIVE_OXYGEN_SPECIES_PATHWAY	49	-0.92|0.43|0.29	Low=118|High=286	0.76	0.55-1	0.083	0.082
TCGA-STAD	HALLMARK_REACTIVE_OXYGEN_SPECIES_PATHWAY	49	-0.75|0.91|0.35	Low=127|High=240	1.2	0.84-1.7	0.31	0.31
TCGA-OV	HALLMARK_REACTIVE_OXYGEN_SPECIES_PATHWAY	49	1.3|0.72|0.79	Low=294|High=78	0.77	0.56-1.1	0.12	0.12
TCGA-LIHC	HALLMARK_REACTIVE_OXYGEN_SPECIES_PATHWAY	49	1.6|0.00014*|0.8	Low=294|High=75	3	2-4.3	1.2e-08	2.3e-09
TCGA-CESC	HALLMARK_REACTIVE_OXYGEN_SPECIES_PATHWAY	49	0.39|0.013*|0.64	Low=196|High=108	0.42	0.24-0.73	0.0023	0.0017
TCGA-KIRP	HALLMARK_REACTIVE_OXYGEN_SPECIES_PATHWAY	49	0.87|0.065|0.66	Low=188|High=99	2	1.1-3.7	0.02	0.017
TCGA-SARC	HALLMARK_REACTIVE_OXYGEN_SPECIES_PATHWAY	49	-1.2|0.2|0.29	Low=76|High=183	0.65	0.43-0.97	0.035	0.033
TCGA-PCPG	HALLMARK_REACTIVE_OXYGEN_SPECIES_PATHWAY	49	-1.9|0.36|0.17	Low=31|High=148	0.26	0.051-1.3	0.11	0.087
TCGA-PAAD	HALLMARK_REACTIVE_OXYGEN_SPECIES_PATHWAY	49	1.5|0.52|0.76	Low=135|High=42	0.66	0.39-1.1	0.12	0.12
TCGA-READ	HALLMARK_REACTIVE_OXYGEN_SPECIES_PATHWAY	49	0.66|0.43|0.68	Low=112|High=52	0.36	0.11-1.2	0.094	0.08
TCGA-GBM	HALLMARK_REACTIVE_OXYGEN_SPECIES_PATHWAY	49	-0.14|0.049*|0.43	Low=65|High=86	1.6	1.1-2.4	0.0089	0.0083
TCGA-ESCA	HALLMARK_REACTIVE_OXYGEN_SPECIES_PATHWAY	49	-1|0.21|0.3	Low=49|High=112	1.8	0.99-3.2	0.056	0.053
TARGET-AML	HALLMARK_REACTIVE_OXYGEN_SPECIES_PATHWAY	49	1.1|0.26|0.7	Low=102|High=43	1.6	1-2.7	0.049	0.047
TCGA-LAML	HALLMARK_REACTIVE_OXYGEN_SPECIES_PATHWAY	49	0.63|0.00049*|0.64	Low=90|High=50	2.6	1.7-4	1.8e-05	9.4e-06
TCGA-TGCT	HALLMARK_REACTIVE_OXYGEN_SPECIES_PATHWAY	49	-0.37|0.53|0.37	Low=50|High=84	1.2	0.11-14	0.86	0.86
TARGET-WT	HALLMARK_REACTIVE_OXYGEN_SPECIES_PATHWAY	49	0.13|0.67|0.54	Low=67|High=57	0.7	0.4-1.2	0.22	0.22
CGCI-HTMCP-CC	HALLMARK_REACTIVE_OXYGEN_SPECIES_PATHWAY	49	-0.23|0.82|0.45	Low=55|High=66	0.77	0.48-1.2	0.26	0.26
TCGA-THYM	HALLMARK_REACTIVE_OXYGEN_SPECIES_PATHWAY	49	1.1|0.006*|0.8	Low=94|High=24	5.7	1.5-21	0.0099	0.0036
CGCI-BLGSP	HALLMARK_REACTIVE_OXYGEN_SPECIES_PATHWAY	49	-0.38|0.76|0.36	Low=38|High=68	0.67	0.37-1.2	0.19	0.19
TARGET-ALL-P3	HALLMARK_REACTIVE_OXYGEN_SPECIES_PATHWAY	49	-0.1|0.73|0.44	Low=34|High=43	0.65	0.31-1.4	0.26	0.25
TARGET-OS	HALLMARK_REACTIVE_OXYGEN_SPECIES_PATHWAY	49	2|0.38|0.77	Low=66|High=20	0.41	0.14-1.2	0.099	0.088
TCGA-MESO	HALLMARK_REACTIVE_OXYGEN_SPECIES_PATHWAY	49	0.3|0.076|0.54	Low=45|High=39	1.8	1.1-2.9	0.014	0.013
TCGA-UVM	HALLMARK_REACTIVE_OXYGEN_SPECIES_PATHWAY	49	0.77|3.7e-05*|0.64	Low=51|High=29	6.2	2.5-15	6.9e-05	6.3e-06
TCGA-ACC	HALLMARK_REACTIVE_OXYGEN_SPECIES_PATHWAY	49	0.71|0.065|0.58	Low=46|High=33	2.2	1.1-4.8	0.035	0.03
TCGA-KICH	HALLMARK_REACTIVE_OXYGEN_SPECIES_PATHWAY	49	0.34|0.088|0.52	Low=33|High=31	2.7	0.68-11	0.16	0.14
TARGET-RT	HALLMARK_REACTIVE_OXYGEN_SPECIES_PATHWAY	49	-1.3|0.047*|0.29	Low=16|High=40	3.2	1.2-8.3	0.019	0.013
TCGA-UCS	HALLMARK_REACTIVE_OXYGEN_SPECIES_PATHWAY	49	-0.92|0.068|0.39	Low=22|High=34	2.5	1.1-5.3	0.022	0.019
TCGA-DLBC	HALLMARK_REACTIVE_OXYGEN_SPECIES_PATHWAY	49	0.37|0.56|0.54	Low=26|High=22	0.38	0.076-1.9	0.24	0.22
TCGA-CHOL	HALLMARK_REACTIVE_OXYGEN_SPECIES_PATHWAY	49	-0.36|0.22|0.42	Low=15|High=21	2.8	0.9-8.7	0.074	0.063
TCGA-BRCA	HALLMARK_SPERMATOGENESIS	135	1.5|0.53|0.8	Low=868|High=220	0.67	0.44-1	0.069	0.067
MMRF-COMMPASS	HALLMARK_SPERMATOGENESIS	135	0.43|2.2e-05*|0.62	Low=473|High=293	2.1	1.5-2.9	2.9e-06	1.7e-06
TCGA-UCEC	HALLMARK_SPERMATOGENESIS	135	3.3|0.25|0.91	Low=490|High=51	2.2	1.3-3.8	0.003	0.0023
CPTAC-3	HALLMARK_SPERMATOGENESIS	135	-0.32|0.00093*|0.48	Low=236|High=253	2.2	1.4-3.4	0.00037	0.00026
TCGA-KIRC	HALLMARK_SPERMATOGENESIS	135	1.6|0.086|0.83	Low=439|High=91	1.8	1.3-2.5	0.0012	0.001
TCGA-LUAD	HALLMARK_SPERMATOGENESIS	135	0.43|0.93|0.63	Low=320|High=184	0.84	0.62-1.1	0.27	0.27
TCGA-LGG	HALLMARK_SPERMATOGENESIS	135	2.5|0.0056*|0.83	Low=421|High=86	2.5	1.7-3.7	5.6e-06	2.7e-06
TCGA-THCA	HALLMARK_SPERMATOGENESIS	135	1.5|0.28|0.75	Low=377|High=125	2.2	0.8-6.1	0.12	0.11
TCGA-HNSC	HALLMARK_SPERMATOGENESIS	135	3.2|0.082|0.81	Low=405|High=93	0.53	0.35-0.8	0.0026	0.0022
TCGA-LUSC	HALLMARK_SPERMATOGENESIS	135	-2.1|0.95|0.21	Low=102|High=393	0.81	0.58-1.1	0.2	0.2
TCGA-PRAD	HALLMARK_SPERMATOGENESIS	135	0.37|0.046*|0.58	Low=288|High=205	3.3	0.85-13	0.084	0.067
TARGET-ALL-P2	HALLMARK_SPERMATOGENESIS	135	-1.5|3.8e-16*|0.28	Low=118|High=304	0.16	0.11-0.25	1e-17	3e-22
TCGA-SKCM	HALLMARK_SPERMATOGENESIS	135	1.8|0.044*|0.72	Low=73|High=29	2.8	1.3-5.9	0.0069	0.0048
TCGA-COAD	HALLMARK_SPERMATOGENESIS	135	1.5|0.78|0.79	Low=360|High=93	0.67	0.39-1.1	0.14	0.13
TCGA-BLCA	HALLMARK_SPERMATOGENESIS	135	-0.025|1|0.57	Low=232|High=172	1.1	0.8-1.5	0.61	0.61
TCGA-STAD	HALLMARK_SPERMATOGENESIS	135	-2.5|0.63|0.21	Low=78|High=289	0.72	0.49-1	0.082	0.08
TCGA-OV	HALLMARK_SPERMATOGENESIS	135	-0.3|0.069|0.47	Low=174|High=198	0.71	0.55-0.92	0.01	0.01
TCGA-LIHC	HALLMARK_SPERMATOGENESIS	135	3.6|0.0028*|0.85	Low=312|High=57	3.4	2.3-5.2	5.5e-09	5.7e-10
TCGA-CESC	HALLMARK_SPERMATOGENESIS	135	0.61|0.0058*|0.61	Low=184|High=120	0.42	0.24-0.71	0.0014	0.00096
TCGA-KIRP	HALLMARK_SPERMATOGENESIS	135	1.1|0.0068*|0.68	Low=195|High=92	2.7	1.5-5	0.0012	0.00075
TCGA-SARC	HALLMARK_SPERMATOGENESIS	135	0.14|0.063|0.52	Low=135|High=124	1.6	1.1-2.4	0.017	0.016
TCGA-PCPG	HALLMARK_SPERMATOGENESIS	135	1.9|0.31|0.82	Low=146|High=33	2.9	0.48-17	0.25	0.22
TCGA-PAAD	HALLMARK_SPERMATOGENESIS	135	0.23|0.0067*|0.58	Low=102|High=75	0.48	0.31-0.75	0.0012	0.00092
TCGA-READ	HALLMARK_SPERMATOGENESIS	135	-1|0.094|0.31	Low=51|High=113	0.38	0.17-0.83	0.016	0.012
TCGA-GBM	HALLMARK_SPERMATOGENESIS	135	0.91|0.58|0.65	Low=98|High=53	1.4	0.92-2	0.12	0.12
TCGA-ESCA	HALLMARK_SPERMATOGENESIS	135	-0.47|0.76|0.47	Low=75|High=86	1.3	0.8-2.2	0.28	0.28
TARGET-AML	HALLMARK_SPERMATOGENESIS	135	0.61|0.0096*|0.59	Low=86|High=59	2.1	1.3-3.4	0.0021	0.0017
TCGA-LAML	HALLMARK_SPERMATOGENESIS	135	-1.1|0.89|0.31	Low=44|High=96	0.81	0.52-1.3	0.37	0.37
TCGA-TGCT	HALLMARK_SPERMATOGENESIS	135	-1|0.077|0.34	Low=46|High=88	0.15	0.016-1.5	0.1	0.06
TARGET-WT	HALLMARK_SPERMATOGENESIS	135	0.69|0.018*|0.61	Low=76|High=48	2.2	1.3-3.8	0.0055	0.0044
CGCI-HTMCP-CC	HALLMARK_SPERMATOGENESIS	135	5.2|0.71|0.93	Low=112|High=9	3.6	1.6-7.9	0.0016	0.00072
TCGA-THYM	HALLMARK_SPERMATOGENESIS	135	1|0.058|0.67	Low=79|High=39	2.6e-09	0-Inf	1	0.023
CGCI-BLGSP	HALLMARK_SPERMATOGENESIS	135	-0.98|0.47|0.36	Low=38|High=68	0.66	0.37-1.2	0.15	0.14
TARGET-ALL-P3	HALLMARK_SPERMATOGENESIS	135	1|0.0014*|0.68	Low=52|High=25	4.1	2-8.7	0.00019	5.5e-05
TARGET-OS	HALLMARK_SPERMATOGENESIS	135	2.7|0.98|0.88	Low=76|High=10	0.44	0.1-1.9	0.26	0.25
TCGA-MESO	HALLMARK_SPERMATOGENESIS	135	-1.1|0.0018*|0.36	Low=30|High=54	2.7	1.6-4.7	0.00026	0.00015
TCGA-UVM	HALLMARK_SPERMATOGENESIS	135	2.3|0.91|0.69	Low=55|High=25	1.4	0.62-3.4	0.4	0.4
TCGA-ACC	HALLMARK_SPERMATOGENESIS	135	-0.42|5.2e-06*|0.46	Low=36|High=43	7.9	2.7-23	0.00014	7.9e-06
TCGA-KICH	HALLMARK_SPERMATOGENESIS	135	2.4|0.0013*|0.84	Low=54|High=10	9.1	2.4-34	0.0011	7.5e-05
TARGET-RT	HALLMARK_SPERMATOGENESIS	135	-2|0.65|0.25	Low=14|High=42	2	0.75-5.1	0.17	0.16
TCGA-UCS	HALLMARK_SPERMATOGENESIS	135	-0.62|0.55|0.41	Low=23|High=33	1.6	0.76-3.2	0.23	0.22
TCGA-DLBC	HALLMARK_SPERMATOGENESIS	135	0.22|0.61|0.65	Low=31|High=17	0.27	0.033-2.2	0.23	0.19
TCGA-CHOL	HALLMARK_SPERMATOGENESIS	135	-0.25|0.71|0.39	Low=14|High=22	1.6	0.61-4.4	0.33	0.32
TCGA-BRCA	HALLMARK_TGF_BETA_SIGNALING	54	0.89|0.82|0.59	Low=646|High=442	0.81	0.58-1.1	0.22	0.21
MMRF-COMMPASS	HALLMARK_TGF_BETA_SIGNALING	54	0.95|0.93|0.69	Low=527|High=239	0.8	0.55-1.2	0.24	0.23
TCGA-UCEC	HALLMARK_TGF_BETA_SIGNALING	54	-3.6|0.95|0.12	Low=63|High=478	1.5	0.75-3.2	0.24	0.23
CPTAC-3	HALLMARK_TGF_BETA_SIGNALING	54	-0.44|0.31|0.39	Low=189|High=300	0.68	0.46-1	0.062	0.061
TCGA-KIRC	HALLMARK_TGF_BETA_SIGNALING	54	-0.64|0.012*|0.32	Low=171|High=359	0.6	0.44-0.81	0.00097	0.00086
TCGA-LUAD	HALLMARK_TGF_BETA_SIGNALING	54	-2.1|0.43|0.18	Low=92|High=412	1.4	0.98-2.1	0.064	0.062
TCGA-LGG	HALLMARK_TGF_BETA_SIGNALING	54	0.046|2.2e-06*|0.51	Low=259|High=248	2.6	1.8-3.8	1.6e-06	6.4e-07
TCGA-THCA	HALLMARK_TGF_BETA_SIGNALING	54	-1.4|0.44|0.26	Low=133|High=369	2.4	0.55-11	0.24	0.23
TCGA-HNSC	HALLMARK_TGF_BETA_SIGNALING	54	-1.3|0.53|0.24	Low=118|High=380	1.4	0.98-2	0.063	0.062
TCGA-LUSC	HALLMARK_TGF_BETA_SIGNALING	54	-0.011|0.00065*|0.48	Low=236|High=259	1.7	1.3-2.3	0.00013	0.00011
TCGA-PRAD	HALLMARK_TGF_BETA_SIGNALING	54	1.5|0.47|0.65	Low=320|High=173	0.23	0.029-1.8	0.16	0.13
TARGET-ALL-P2	HALLMARK_TGF_BETA_SIGNALING	54	-0.27|0.37|0.43	Low=182|High=240	1.4	0.94-2.1	0.096	0.094
TCGA-SKCM	HALLMARK_TGF_BETA_SIGNALING	54	0.012|0.2|0.39	Low=40|High=62	2	0.87-4.4	0.11	0.1
TCGA-COAD	HALLMARK_TGF_BETA_SIGNALING	54	-0.68|0.83|0.37	Low=169|High=284	1.2	0.83-1.9	0.29	0.29
TCGA-BLCA	HALLMARK_TGF_BETA_SIGNALING	54	-1.1|0.85|0.29	Low=117|High=287	1.2	0.87-1.8	0.23	0.23
TCGA-STAD	HALLMARK_TGF_BETA_SIGNALING	54	2.1|0.21|0.81	Low=296|High=71	1.7	1.2-2.5	0.0051	0.0046
TCGA-OV	HALLMARK_TGF_BETA_SIGNALING	54	0.85|0.3|0.62	Low=230|High=142	1.3	1-1.7	0.05	0.049
TCGA-LIHC	HALLMARK_TGF_BETA_SIGNALING	54	0.16|0.0075*|0.53	Low=194|High=175	1.7	1.2-2.5	0.0017	0.0015
TCGA-CESC	HALLMARK_TGF_BETA_SIGNALING	54	0.12|0.022*|0.45	Low=137|High=167	1.9	1.2-3.2	0.0079	0.0068
TCGA-KIRP	HALLMARK_TGF_BETA_SIGNALING	54	0.1|0.22|0.46	Low=131|High=156	1.7	0.92-3.2	0.09	0.086
TCGA-SARC	HALLMARK_TGF_BETA_SIGNALING	54	-1.1|0.2|0.28	Low=72|High=187	1.7	1-2.8	0.032	0.03
TCGA-PCPG	HALLMARK_TGF_BETA_SIGNALING	54	1.7|0.35|0.75	Low=134|High=45	3.1e-09	0-Inf	1	0.12
TCGA-PAAD	HALLMARK_TGF_BETA_SIGNALING	54	-1.1|0.047*|0.25	Low=45|High=132	2.1	1.2-3.5	0.008	0.0068
TCGA-READ	HALLMARK_TGF_BETA_SIGNALING	54	2.1|0.75|0.82	Low=135|High=29	1.6	0.68-3.6	0.29	0.29
TCGA-GBM	HALLMARK_TGF_BETA_SIGNALING	54	1.3|0.87|0.75	Low=114|High=37	1.3	0.87-2.1	0.18	0.18
TCGA-ESCA	HALLMARK_TGF_BETA_SIGNALING	54	0.72|0.62|0.58	Low=93|High=68	0.76	0.46-1.3	0.29	0.29
TARGET-AML	HALLMARK_TGF_BETA_SIGNALING	54	-2.9|0.15|0.17	Low=25|High=120	3.1	1.2-7.6	0.016	0.011
TCGA-LAML	HALLMARK_TGF_BETA_SIGNALING	54	1.2|0.8|0.73	Low=102|High=38	1.3	0.86-2.1	0.2	0.2
TCGA-TGCT	HALLMARK_TGF_BETA_SIGNALING	54	0.23|0.058|0.56	Low=75|High=59	2.8	0.28-28	0.39	0.37
TARGET-WT	HALLMARK_TGF_BETA_SIGNALING	54	1.1|0.15|0.64	Low=79|High=45	0.52	0.28-0.98	0.043	0.04
CGCI-HTMCP-CC	HALLMARK_TGF_BETA_SIGNALING	54	0.5|0.36|0.55	Low=67|High=54	1.5	0.92-2.3	0.1	0.1
TCGA-THYM	HALLMARK_TGF_BETA_SIGNALING	54	-0.3|0.69|0.5	Low=59|High=59	0.44	0.11-1.8	0.25	0.24
CGCI-BLGSP	HALLMARK_TGF_BETA_SIGNALING	54	-2.2|0.2|0.17	Low=18|High=88	0.43	0.23-0.82	0.01	0.0084
TARGET-ALL-P3	HALLMARK_TGF_BETA_SIGNALING	54	-0.78|0.1|0.25	Low=19|High=58	3	1-8.8	0.044	0.035
TARGET-OS	HALLMARK_TGF_BETA_SIGNALING	54	1.9|0.84|0.77	Low=66|High=20	1.6	0.71-3.5	0.26	0.25
TCGA-MESO	HALLMARK_TGF_BETA_SIGNALING	54	0.89|0.017*|0.62	Low=52|High=32	2.3	1.4-3.8	0.0011	0.00084
TCGA-UVM	HALLMARK_TGF_BETA_SIGNALING	54	1.2|0.014*|0.66	Low=53|High=27	3.1	1.4-7.1	0.007	0.0045
TCGA-ACC	HALLMARK_TGF_BETA_SIGNALING	54	-0.16|0.024*|0.41	Low=32|High=47	2.8	1.2-6.7	0.018	0.014
TCGA-KICH	HALLMARK_TGF_BETA_SIGNALING	54	-0.76|0.45|0.36	Low=23|High=41	2	0.4-9.4	0.4	0.4
TARGET-RT	HALLMARK_TGF_BETA_SIGNALING	54	-1.3|0.89|0.27	Low=15|High=41	1.4	0.61-3.3	0.42	0.42
TCGA-UCS	HALLMARK_TGF_BETA_SIGNALING	54	-0.18|0.89|0.39	Low=22|High=34	1.3	0.66-2.7	0.41	0.41
TCGA-DLBC	HALLMARK_TGF_BETA_SIGNALING	54	1|0.55|0.58	Low=28|High=20	1.7	0.42-7	0.45	0.45
TCGA-CHOL	HALLMARK_TGF_BETA_SIGNALING	54	0.11|0.53|0.42	Low=15|High=21	0.58	0.23-1.5	0.25	0.25
TCGA-BRCA	HALLMARK_TNFA_SIGNALING_VIA_NFKB	200	-0.75|0.011*|0.47	Low=507|High=581	0.59	0.43-0.82	0.0014	0.0013
MMRF-COMMPASS	HALLMARK_TNFA_SIGNALING_VIA_NFKB	200	0.28|0.17|0.59	Low=451|High=315	1.4	1-1.9	0.034	0.033
TCGA-UCEC	HALLMARK_TNFA_SIGNALING_VIA_NFKB	200	-5.2|0.8|0.16	Low=89|High=452	0.66	0.41-1.1	0.1	0.099
CPTAC-3	HALLMARK_TNFA_SIGNALING_VIA_NFKB	200	0.041|0.57|0.48	Low=233|High=256	0.74	0.5-1.1	0.15	0.15
TCGA-KIRC	HALLMARK_TNFA_SIGNALING_VIA_NFKB	200	-2.2|0.5|0.28	Low=147|High=383	1.4	0.95-1.9	0.096	0.094
TCGA-LUAD	HALLMARK_TNFA_SIGNALING_VIA_NFKB	200	-4.3|0.2|0.21	Low=106|High=398	1.5	1.1-2.2	0.026	0.025
TCGA-LGG	HALLMARK_TNFA_SIGNALING_VIA_NFKB	200	-3.8|1.2e-05*|0.29	Low=146|High=361	3.9	2.2-7	3.2e-06	5e-07
TCGA-THCA	HALLMARK_TNFA_SIGNALING_VIA_NFKB	200	7.8|0.46|0.89	Low=445|High=57	2.4	0.77-7.4	0.13	0.12
TCGA-HNSC	HALLMARK_TNFA_SIGNALING_VIA_NFKB	200	3.9|0.79|0.81	Low=401|High=97	1.3	0.93-1.8	0.12	0.12
TCGA-LUSC	HALLMARK_TNFA_SIGNALING_VIA_NFKB	200	3.2|0.002*|0.73	Low=362|High=133	1.9	1.4-2.5	1.5e-05	1.1e-05
TCGA-PRAD	HALLMARK_TNFA_SIGNALING_VIA_NFKB	200	-0.29|0.39|0.53	Low=261|High=232	0.31	0.066-1.5	0.14	0.12
TARGET-ALL-P2	HALLMARK_TNFA_SIGNALING_VIA_NFKB	200	0.37|0.38|0.55	Low=231|High=191	1.4	0.93-2	0.11	0.11
TCGA-SKCM	HALLMARK_TNFA_SIGNALING_VIA_NFKB	200	1.4|0.42|0.64	Low=65|High=37	0.53	0.23-1.2	0.13	0.12
TCGA-COAD	HALLMARK_TNFA_SIGNALING_VIA_NFKB	200	-1.9|0.64|0.38	Low=173|High=280	1.3	0.87-2	0.2	0.2
TCGA-BLCA	HALLMARK_TNFA_SIGNALING_VIA_NFKB	200	3.4|0.49|0.72	Low=292|High=112	0.74	0.53-1	0.092	0.09
TCGA-STAD	HALLMARK_TNFA_SIGNALING_VIA_NFKB	200	1.1|0.076|0.56	Low=204|High=163	1.5	1.1-2.1	0.019	0.018
TCGA-OV	HALLMARK_TNFA_SIGNALING_VIA_NFKB	200	3.4|0.55|0.75	Low=280|High=92	1.3	0.99-1.8	0.059	0.058
TCGA-LIHC	HALLMARK_TNFA_SIGNALING_VIA_NFKB	200	-2.5|0.1|0.41	Low=150|High=219	1.5	1.1-2.2	0.024	0.023
TCGA-CESC	HALLMARK_TNFA_SIGNALING_VIA_NFKB	200	1.9|0.13|0.65	Low=197|High=107	1.7	1.1-2.7	0.027	0.025
TCGA-KIRP	HALLMARK_TNFA_SIGNALING_VIA_NFKB	200	1.1|0.012*|0.56	Low=162|High=125	2.4	1.3-4.4	0.0065	0.005
TCGA-SARC	HALLMARK_TNFA_SIGNALING_VIA_NFKB	200	-2.3|0.018*|0.37	Low=95|High=164	0.53	0.36-0.79	0.0019	0.0016
TCGA-PCPG	HALLMARK_TNFA_SIGNALING_VIA_NFKB	200	-5.8|0.38|0.21	Low=37|High=142	0.27	0.052-1.4	0.11	0.091
TCGA-PAAD	HALLMARK_TNFA_SIGNALING_VIA_NFKB	200	-7.6|0.069|0.1	Low=18|High=159	3.9	1.6-9.8	0.0032	0.0015
TCGA-READ	HALLMARK_TNFA_SIGNALING_VIA_NFKB	200	-5.5|0.82|0.16	Low=27|High=137	0.47	0.19-1.2	0.1	0.096
TCGA-GBM	HALLMARK_TNFA_SIGNALING_VIA_NFKB	200	0.43|0.13|0.56	Low=84|High=67	1.5	1.1-2.2	0.024	0.023
TCGA-ESCA	HALLMARK_TNFA_SIGNALING_VIA_NFKB	200	6.5|0.65|0.89	Low=144|High=17	2.5	1.2-5.1	0.014	0.011
TARGET-AML	HALLMARK_TNFA_SIGNALING_VIA_NFKB	200	5|0.9|0.79	Low=115|High=30	0.69	0.36-1.3	0.26	0.26
TCGA-LAML	HALLMARK_TNFA_SIGNALING_VIA_NFKB	200	-2|0.15|0.36	Low=50|High=90	1.6	1-2.6	0.04	0.038
TCGA-TGCT	HALLMARK_TNFA_SIGNALING_VIA_NFKB	200	2.9|0.00056*|0.69	Low=93|High=41	7.1	0.74-69	0.089	0.048
TARGET-WT	HALLMARK_TNFA_SIGNALING_VIA_NFKB	200	-2.1|0.53|0.39	Low=48|High=76	0.65	0.37-1.1	0.13	0.12
CGCI-HTMCP-CC	HALLMARK_TNFA_SIGNALING_VIA_NFKB	200	1.8|0.71|0.64	Low=78|High=43	1.4	0.85-2.2	0.2	0.2
TCGA-THYM	HALLMARK_TNFA_SIGNALING_VIA_NFKB	200	3.8|0.15|0.74	Low=87|High=31	2.6	0.68-9.6	0.16	0.15
CGCI-BLGSP	HALLMARK_TNFA_SIGNALING_VIA_NFKB	200	-1.7|0.017*|0.5	Low=53|High=53	0.43	0.24-0.77	0.0045	0.0034
TARGET-ALL-P3	HALLMARK_TNFA_SIGNALING_VIA_NFKB	200	-7.1|0.43|0.1	Low=8|High=69	5.3	0.72-40	0.1	0.067
TARGET-OS	HALLMARK_TNFA_SIGNALING_VIA_NFKB	200	1.2|0.93|0.62	Low=53|High=33	1.4	0.66-3	0.38	0.38
TCGA-MESO	HALLMARK_TNFA_SIGNALING_VIA_NFKB	200	-0.28|0.4|0.54	Low=45|High=39	1.5	0.95-2.4	0.081	0.079
TCGA-UVM	HALLMARK_TNFA_SIGNALING_VIA_NFKB	200	3.8|0.0082*|0.74	Low=59|High=21	3.5	1.6-8.1	0.0026	0.0014
TCGA-ACC	HALLMARK_TNFA_SIGNALING_VIA_NFKB	200	-0.36|0.084|0.51	Low=40|High=39	2.2	1-4.7	0.045	0.04
TCGA-KICH	HALLMARK_TNFA_SIGNALING_VIA_NFKB	200	0.97|0.64|0.67	Low=43|High=21	0.3	0.037-2.4	0.25	0.23
TARGET-RT	HALLMARK_TNFA_SIGNALING_VIA_NFKB	200	-0.074|0.16|0.5	Low=28|High=28	2.1	1-4.3	0.045	0.04
TCGA-UCS	HALLMARK_TNFA_SIGNALING_VIA_NFKB	200	3.7|0.96|0.75	Low=42|High=14	1.6	0.72-3.4	0.26	0.26
TCGA-DLBC	HALLMARK_TNFA_SIGNALING_VIA_NFKB	200	-5.2|0.62|0.29	Low=14|High=34	0.4	0.099-1.6	0.2	0.18
TCGA-CHOL	HALLMARK_TNFA_SIGNALING_VIA_NFKB	200	-4.7|0.76|0.22	Low=8|High=28	0.55	0.21-1.4	0.22	0.22
TCGA-BRCA	HALLMARK_UNFOLDED_PROTEIN_RESPONSE	113	-0.54|0.24|0.41	Low=444|High=644	1.4	0.99-1.9	0.057	0.056
MMRF-COMMPASS	HALLMARK_UNFOLDED_PROTEIN_RESPONSE	113	1.4|0.00026*|0.66	Low=502|High=264	1.9	1.4-2.7	4e-05	2.9e-05
TCGA-UCEC	HALLMARK_UNFOLDED_PROTEIN_RESPONSE	113	-1.7|0.65|0.26	Low=142|High=399	1.4	0.86-2.3	0.17	0.17
CPTAC-3	HALLMARK_UNFOLDED_PROTEIN_RESPONSE	113	0.78|0.0045*|0.6	Low=293|High=196	0.46	0.29-0.73	0.00093	0.0007
TCGA-KIRC	HALLMARK_UNFOLDED_PROTEIN_RESPONSE	113	1.8|0.0069*|0.73	Low=389|High=141	1.8	1.3-2.4	0.00026	0.00022
TCGA-LUAD	HALLMARK_UNFOLDED_PROTEIN_RESPONSE	113	-2.1|0.22|0.22	Low=113|High=391	1.5	1-2.2	0.027	0.026
TCGA-LGG	HALLMARK_UNFOLDED_PROTEIN_RESPONSE	113	2|0.0045*|0.76	Low=384|High=123	2.1	1.5-3.1	7e-05	4.7e-05
TCGA-THCA	HALLMARK_UNFOLDED_PROTEIN_RESPONSE	113	2.1|0.22|0.77	Low=387|High=115	2.4	0.87-6.7	0.09	0.08
TCGA-HNSC	HALLMARK_UNFOLDED_PROTEIN_RESPONSE	113	-3.5|0.41|0.11	Low=57|High=441	1.9	1.1-3.1	0.016	0.014
TCGA-LUSC	HALLMARK_UNFOLDED_PROTEIN_RESPONSE	113	0.65|0.96|0.6	Low=297|High=198	0.87	0.66-1.1	0.31	0.31
TCGA-PRAD	HALLMARK_UNFOLDED_PROTEIN_RESPONSE	113	3.3|0.018*|0.9	Low=446|High=47	12	2.6-52	0.0013	4.5e-05
TARGET-ALL-P2	HALLMARK_UNFOLDED_PROTEIN_RESPONSE	113	-0.85|3.4e-19*|0.38	Low=161|High=261	0.13	0.081-0.21	2.1e-16	6.1e-22
TCGA-SKCM	HALLMARK_UNFOLDED_PROTEIN_RESPONSE	113	2|0.14|0.69	Low=70|High=32	2.2	1-4.7	0.042	0.037
TCGA-COAD	HALLMARK_UNFOLDED_PROTEIN_RESPONSE	113	0.96|0.92|0.59	Low=267|High=186	0.82	0.55-1.2	0.34	0.34
TCGA-BLCA	HALLMARK_UNFOLDED_PROTEIN_RESPONSE	113	0.62|0.4|0.54	Low=217|High=187	1.3	0.95-1.7	0.1	0.1
TCGA-STAD	HALLMARK_UNFOLDED_PROTEIN_RESPONSE	113	1.6|0.49|0.64	Low=236|High=131	0.77	0.54-1.1	0.13	0.13
TCGA-OV	HALLMARK_UNFOLDED_PROTEIN_RESPONSE	113	0.46|0.14|0.52	Low=195|High=177	0.77	0.59-1	0.049	0.048
TCGA-LIHC	HALLMARK_UNFOLDED_PROTEIN_RESPONSE	113	2.4|2.8e-05*|0.71	Low=261|High=108	2.8	1.9-4	3.1e-08	7.9e-09
TCGA-CESC	HALLMARK_UNFOLDED_PROTEIN_RESPONSE	113	0.3|0.24|0.5	Low=151|High=153	1.5	0.96-2.5	0.072	0.07
TCGA-KIRP	HALLMARK_UNFOLDED_PROTEIN_RESPONSE	113	2.4|1.7e-05*|0.79	Low=226|High=61	5.7	3.1-11	3.1e-08	4.8e-10
TCGA-SARC	HALLMARK_UNFOLDED_PROTEIN_RESPONSE	113	-1.4|0.053|0.3	Low=77|High=182	1.9	1.1-3	0.011	0.01
TCGA-PCPG	HALLMARK_UNFOLDED_PROTEIN_RESPONSE	113	-0.69|0.89|0.3	Low=54|High=125	0.48	0.096-2.4	0.37	0.35
TCGA-PAAD	HALLMARK_UNFOLDED_PROTEIN_RESPONSE	113	1.7|0.11|0.7	Low=124|High=53	1.7	1.1-2.7	0.013	0.012
TCGA-READ	HALLMARK_UNFOLDED_PROTEIN_RESPONSE	113	2.8|0.076|0.8	Low=132|High=32	3.6e-09	0-Inf	1	0.0051
TCGA-GBM	HALLMARK_UNFOLDED_PROTEIN_RESPONSE	113	-1.2|0.94|0.32	Low=49|High=102	1.2	0.85-1.8	0.26	0.26
TCGA-ESCA	HALLMARK_UNFOLDED_PROTEIN_RESPONSE	113	0.77|0.21|0.62	Low=100|High=61	1.7	1-2.7	0.046	0.043
TARGET-AML	HALLMARK_UNFOLDED_PROTEIN_RESPONSE	113	-2.2|0.0016*|0.32	Low=46|High=99	3.1	1.6-5.9	0.00065	0.00033
TCGA-LAML	HALLMARK_UNFOLDED_PROTEIN_RESPONSE	113	2.1|0.87|0.76	Low=107|High=33	1.3	0.84-2.2	0.22	0.22
TCGA-TGCT	HALLMARK_UNFOLDED_PROTEIN_RESPONSE	113	0.11|0.15|0.4	Low=53|High=81	2	0.2-20	0.55	0.54
TARGET-WT	HALLMARK_UNFOLDED_PROTEIN_RESPONSE	113	-0.04|0.18|0.44	Low=54|High=70	1.8	1-3.3	0.051	0.048
CGCI-HTMCP-CC	HALLMARK_UNFOLDED_PROTEIN_RESPONSE	113	-0.75|0.76|0.38	Low=46|High=75	0.78	0.49-1.2	0.3	0.3
TCGA-THYM	HALLMARK_UNFOLDED_PROTEIN_RESPONSE	113	-1.5|0.08|0.23	Low=27|High=91	0.21	0.056-0.79	0.021	0.011
CGCI-BLGSP	HALLMARK_UNFOLDED_PROTEIN_RESPONSE	113	1.3|0.43|0.73	Low=77|High=29	1.7	0.91-3	0.1	0.098
TARGET-ALL-P3	HALLMARK_UNFOLDED_PROTEIN_RESPONSE	113	-3.1|0.86|0.1	Low=8|High=69	3.4	0.46-25	0.23	0.2
TARGET-OS	HALLMARK_UNFOLDED_PROTEIN_RESPONSE	113	-0.67|0.11|0.36	Low=31|High=55	2.4	0.97-5.9	0.058	0.05
TCGA-MESO	HALLMARK_UNFOLDED_PROTEIN_RESPONSE	113	1.2|0.024*|0.7	Low=59|High=25	2.5	1.5-4.1	0.00049	0.00032
TCGA-UVM	HALLMARK_UNFOLDED_PROTEIN_RESPONSE	113	0.33|0.17|0.56	Low=45|High=35	2.1	0.91-4.9	0.081	0.074
TCGA-ACC	HALLMARK_UNFOLDED_PROTEIN_RESPONSE	113	1.8|5e-05*|0.62	Low=49|High=30	6.3	2.8-14	1e-05	7.9e-07
TCGA-KICH	HALLMARK_UNFOLDED_PROTEIN_RESPONSE	113	0.46|0.036*|0.48	Low=31|High=33	3.6	0.75-17	0.11	0.087
TARGET-RT	HALLMARK_UNFOLDED_PROTEIN_RESPONSE	113	2.1|0.42|0.71	Low=40|High=16	1.7	0.83-3.6	0.15	0.14
TCGA-UCS	HALLMARK_UNFOLDED_PROTEIN_RESPONSE	113	0.14|0.08|0.59	Low=33|High=23	2.1	1.1-4.2	0.03	0.027
TCGA-DLBC	HALLMARK_UNFOLDED_PROTEIN_RESPONSE	113	-4.3|0.55|0.17	Low=8|High=40	0.28	0.062-1.3	0.1	0.08
TCGA-CHOL	HALLMARK_UNFOLDED_PROTEIN_RESPONSE	113	-1.2|0.97|0.36	Low=13|High=23	0.81	0.32-2.1	0.65	0.65
TCGA-BRCA	HALLMARK_UV_RESPONSE_DN	144	-0.29|0.9|0.44	Low=475|High=613	0.83	0.6-1.1	0.26	0.26
MMRF-COMMPASS	HALLMARK_UV_RESPONSE_DN	144	2.7|0.17|0.86	Low=662|High=104	1.8	1.2-2.7	0.0023	0.002
TCGA-UCEC	HALLMARK_UV_RESPONSE_DN	144	3|0.35|0.76	Low=410|High=131	1.6	1-2.6	0.041	0.039
CPTAC-3	HALLMARK_UV_RESPONSE_DN	144	-0.9|0.089|0.33	Low=160|High=329	1.8	1.1-2.8	0.02	0.018
TCGA-KIRC	HALLMARK_UV_RESPONSE_DN	144	1.8|0.004*|0.62	Low=331|High=199	0.54	0.38-0.76	0.0005	0.00041
TCGA-LUAD	HALLMARK_UV_RESPONSE_DN	144	2.9|0.49|0.78	Low=391|High=113	0.67	0.45-1	0.056	0.054
TCGA-LGG	HALLMARK_UV_RESPONSE_DN	144	1.7|9.7e-05*|0.7	Low=354|High=153	2.3	1.6-3.2	5.4e-06	2.9e-06
TCGA-THCA	HALLMARK_UV_RESPONSE_DN	144	-0.17|0.23|0.43	Low=216|High=286	2.2	0.71-6.8	0.18	0.16
TCGA-HNSC	HALLMARK_UV_RESPONSE_DN	144	-1.3|0.28|0.36	Low=178|High=320	0.76	0.58-1	0.052	0.052
TCGA-LUSC	HALLMARK_UV_RESPONSE_DN	144	-0.08|0.25|0.47	Low=233|High=262	1.3	1-1.7	0.052	0.052
TCGA-PRAD	HALLMARK_UV_RESPONSE_DN	144	1.5|0.79|0.56	Low=276|High=217	0.4	0.084-2	0.26	0.24
TARGET-ALL-P2	HALLMARK_UV_RESPONSE_DN	144	-0.033|9.2e-07*|0.48	Low=204|High=218	0.33	0.22-0.51	5.7e-07	1.5e-07
TCGA-SKCM	HALLMARK_UV_RESPONSE_DN	144	0.27|0.27|0.44	Low=45|High=57	1.9	0.84-4.3	0.12	0.11
TCGA-COAD	HALLMARK_UV_RESPONSE_DN	144	-1.5|0.66|0.38	Low=173|High=280	0.74	0.5-1.1	0.14	0.14
TCGA-BLCA	HALLMARK_UV_RESPONSE_DN	144	-1.4|0.41|0.35	Low=141|High=263	1.3	0.97-1.9	0.078	0.077
TCGA-STAD	HALLMARK_UV_RESPONSE_DN	144	3.2|0.032*|0.76	Low=278|High=89	1.8	1.3-2.5	0.0011	0.00094
TCGA-OV	HALLMARK_UV_RESPONSE_DN	144	0.65|0.25|0.56	Low=209|High=163	1.3	1-1.7	0.052	0.052
TCGA-LIHC	HALLMARK_UV_RESPONSE_DN	144	-0.62|0.093|0.44	Low=163|High=206	1.5	1.1-2.2	0.023	0.022
TCGA-CESC	HALLMARK_UV_RESPONSE_DN	144	-1.1|0.47|0.35	Low=107|High=197	1.5	0.9-2.5	0.12	0.12
TCGA-KIRP	HALLMARK_UV_RESPONSE_DN	144	2.7|0.082|0.68	Low=195|High=92	2	1.1-3.5	0.026	0.023
[truncated: 152 more rows]
