# Supplementary material for: Survival Genie, a web platform for survival analysis across pediatric and adult cancers
Source: Sci Rep. 2022 Feb 23;12:3069. doi: 10.1038/s41598-022-06841-0 (PMC8866543; doi:10.1038/s41598-022-06841-0)
Supplement: Supplementary file 3 — Supplementary Table 3. [file 41598_2022_6841_MOESM3_ESM.xlsx]

## Sheet: Hallmark_Genes_OS
Supplementary Table 3: Results of survival analysis across 47 cancer datasets for individual gene from hallmark gene set
Cancer	Gene	size	median	Groups	HR	HR 95% CI	HR Pvalue	LogRank Pvalue
CGCI-BLGSP	A2M	1	5.7	Low=53|High=53	0.73	0.42-1.3	0.29	0.28
CGCI-HTMCP-CC	A2M	1	5.1	Low=61|High=60	0.75	0.47-1.2	0.22	0.22
CPTAC-3	A2M	1	7.3	Low=245|High=244	1.4	0.96-2.2	0.075	0.073
CTSP-DLBCL1	A2M	1	4.3	Low=5|High=5	1.7	0.28-10	0.58	0.57
HCMI-CMDC	A2M	1	1.3	Low=10|High=9	8	0.99-65	0.052	0.021
MMRF-COMMPASS	A2M	1	0.99	Low=383|High=383	0.75	0.55-1	0.081	0.08
TARGET-ALL-P2	A2M	1	0.81	Low=211|High=211	0.47	0.32-0.71	0.00036	0.00026
TARGET-ALL-P2-Tcell	A2M	1	0.88	Low=120|High=120	1.7	0.59-5.2	0.32	0.31
TARGET-ALL-P2-Bcell	A2M	1	0.49	Low=70|High=70	0.68	0.44-1.1	0.085	0.083
TARGET-ALL-P3	A2M	1	1.4	Low=39|High=38	0.5	0.24-1.1	0.072	0.066
TARGET-AML	A2M	1	0.18	Low=73|High=72	1.1	0.7-1.8	0.6	0.6
TARGET-OS	A2M	1	7	Low=43|High=43	1	0.5-2.2	0.92	0.92
TARGET-RT	A2M	1	4.6	Low=28|High=28	0.69	0.33-1.4	0.32	0.32
TARGET-WT	A2M	1	5.1	Low=62|High=62	0.82	0.47-1.4	0.48	0.48
TCGA-ACC	A2M	1	5.7	Low=40|High=39	0.77	0.37-1.6	0.51	0.5
TCGA-BLCA	A2M	1	5.5	Low=202|High=202	1.4	1-1.9	0.035	0.034
TCGA-BRCA	A2M	1	6.5	Low=544|High=544	0.75	0.54-1	0.082	0.081
TCGA-CESC	A2M	1	4.5	Low=152|High=152	0.6	0.37-0.96	0.034	0.032
TCGA-CHOL	A2M	1	6	Low=18|High=18	0.79	0.31-2.1	0.63	0.63
TCGA-COAD	A2M	1	5.1	Low=227|High=226	1	0.68-1.5	0.97	0.97
TCGA-DLBC	A2M	1	5.2	Low=24|High=24	0.54	0.13-2.3	0.41	0.4
TCGA-ESCA	A2M	1	5.5	Low=81|High=80	1.4	0.85-2.3	0.19	0.19
TCGA-GBM	A2M	1	7.2	Low=76|High=75	1	0.7-1.4	0.98	0.98
TCGA-HNSC	A2M	1	4.8	Low=249|High=249	0.89	0.68-1.2	0.37	0.37
TCGA-KICH	A2M	1	5.5	Low=32|High=32	0.76	0.2-2.8	0.68	0.68
TCGA-KIRC	A2M	1	8	Low=265|High=265	0.58	0.42-0.78	0.00044	0.00037
TCGA-KIRP	A2M	1	5.5	Low=144|High=143	1.1	0.62-2	0.71	0.71
TCGA-LAML	A2M	1	1.4	Low=70|High=70	0.92	0.6-1.4	0.68	0.68
TCGA-LGG	A2M	1	6.4	Low=254|High=253	1.5	1-2.1	0.04	0.039
TCGA-LIHC	A2M	1	8.1	Low=185|High=184	0.86	0.61-1.2	0.4	0.4
TCGA-LUAD	A2M	1	7.1	Low=252|High=252	0.73	0.54-0.98	0.035	0.034
TCGA-LUSC	A2M	1	5.8	Low=248|High=247	1.2	0.94-1.6	0.12	0.12
TCGA-MESO	A2M	1	5.9	Low=42|High=42	1.3	0.81-2.1	0.27	0.27
TCGA-OV	A2M	1	5.3	Low=186|High=186	0.83	0.64-1.1	0.16	0.16
TCGA-PAAD	A2M	1	6.8	Low=89|High=88	0.81	0.54-1.2	0.32	0.32
TCGA-PCPG	A2M	1	6	Low=90|High=89	2.1	0.38-11	0.4	0.39
TCGA-PRAD	A2M	1	6.3	Low=247|High=246	0.79	0.21-2.9	0.72	0.72
TCGA-READ	A2M	1	5.2	Low=82|High=82	1	0.46-2.2	0.98	0.98
TCGA-SARC	A2M	1	7.4	Low=130|High=129	0.66	0.44-0.99	0.043	0.041
TCGA-SKCM	A2M	1	7.1	Low=51|High=51	1.1	0.53-2.4	0.76	0.76
TCGA-STAD	A2M	1	6.6	Low=184|High=183	1.4	0.98-1.9	0.069	0.068
TCGA-TGCT	A2M	1	6.4	Low=67|High=67	620000000	0-Inf	1	0.041
TCGA-THCA	A2M	1	6.1	Low=251|High=251	0.63	0.23-1.7	0.37	0.36
TCGA-THYM	A2M	1	4.8	Low=59|High=59	0.91	0.24-3.4	0.89	0.89
TCGA-UCEC	A2M	1	5.6	Low=271|High=270	0.77	0.51-1.2	0.22	0.22
TCGA-UCS	A2M	1	6	Low=28|High=28	1	0.53-2.1	0.9	0.9
TCGA-UVM	A2M	1	8.4	Low=40|High=40	1.8	0.76-4.3	0.18	0.18
CGCI-BLGSP	AAAS	1	4.2	Low=53|High=53	0.93	0.53-1.6	0.8	0.8
CGCI-HTMCP-CC	AAAS	1	3.7	Low=61|High=60	0.97	0.61-1.5	0.91	0.91
CPTAC-3	AAAS	1	3.3	Low=245|High=244	2.7	1.7-4.2	1.4e-05	6e-06
CTSP-DLBCL1	AAAS	1	3.4	Low=5|High=5	0.81	0.14-4.9	0.82	0.82
HCMI-CMDC	AAAS	1	3.4	Low=10|High=9	1.7	0.42-7.3	0.45	0.44
MMRF-COMMPASS	AAAS	1	3.8	Low=383|High=383	1.1	0.83-1.6	0.43	0.43
TARGET-ALL-P2	AAAS	1	2.9	Low=211|High=211	0.66	0.44-0.98	0.04	0.038
TARGET-ALL-P2-Tcell	AAAS	1	3.1	Low=120|High=120	1.1	0.38-3.1	0.89	0.89
TARGET-ALL-P2-Bcell	AAAS	1	2.6	Low=70|High=70	0.71	0.46-1.1	0.12	0.12
TARGET-ALL-P3	AAAS	1	3.2	Low=39|High=38	0.55	0.26-1.2	0.12	0.11
TARGET-AML	AAAS	1	3	Low=73|High=72	1.2	0.72-1.9	0.55	0.55
TARGET-OS	AAAS	1	3.5	Low=43|High=43	0.94	0.45-2	0.88	0.88
TARGET-RT	AAAS	1	4.1	Low=28|High=28	1.3	0.61-2.7	0.5	0.5
TARGET-WT	AAAS	1	4.3	Low=62|High=62	1.2	0.68-2.1	0.54	0.54
TCGA-ACC	AAAS	1	4.4	Low=40|High=39	1.5	0.72-3.2	0.27	0.27
TCGA-BLCA	AAAS	1	3.6	Low=202|High=202	0.92	0.68-1.2	0.56	0.56
TCGA-BRCA	AAAS	1	3.4	Low=544|High=544	0.9	0.66-1.2	0.54	0.54
TCGA-CESC	AAAS	1	3.6	Low=152|High=152	0.8	0.5-1.3	0.34	0.34
TCGA-CHOL	AAAS	1	3.7	Low=18|High=18	2.1	0.73-5.8	0.17	0.17
TCGA-COAD	AAAS	1	3.7	Low=227|High=226	1.2	0.84-1.8	0.28	0.28
TCGA-DLBC	AAAS	1	3.9	Low=24|High=24	0.42	0.08-2.2	0.3	0.29
TCGA-ESCA	AAAS	1	3.3	Low=81|High=80	1.1	0.66-1.8	0.73	0.73
TCGA-GBM	AAAS	1	3.8	Low=76|High=75	0.86	0.6-1.2	0.42	0.42
TCGA-HNSC	AAAS	1	3.3	Low=249|High=249	0.94	0.72-1.2	0.66	0.66
TCGA-KICH	AAAS	1	3.5	Low=32|High=32	1.8	0.45-7.2	0.41	0.4
TCGA-KIRC	AAAS	1	3.3	Low=265|High=265	2.1	1.5-2.8	3.2e-06	2e-06
TCGA-KIRP	AAAS	1	3.7	Low=144|High=143	0.96	0.53-1.8	0.9	0.9
TCGA-LAML	AAAS	1	3.7	Low=70|High=70	1.5	0.99-2.3	0.054	0.053
TCGA-LGG	AAAS	1	3.6	Low=254|High=253	1	0.72-1.5	0.91	0.91
TCGA-LIHC	AAAS	1	3.2	Low=185|High=184	1.4	2021-01-02	0.04	0.038
TCGA-LUAD	AAAS	1	3.3	Low=252|High=252	1.2	0.89-1.6	0.23	0.23
TCGA-LUSC	AAAS	1	3.6	Low=248|High=247	0.8	0.61-1	0.1	0.1
TCGA-MESO	AAAS	1	3.7	Low=42|High=42	0.95	0.59-1.5	0.82	0.82
TCGA-OV	AAAS	1	4	Low=186|High=186	0.81	0.62-1	0.11	0.11
TCGA-PAAD	AAAS	1	3.3	Low=89|High=88	0.69	0.45-1	0.075	0.073
TCGA-PCPG	AAAS	1	3.5	Low=90|High=89	2	0.36-11	0.43	0.42
TCGA-PRAD	AAAS	1	3.6	Low=247|High=246	1.1	0.27-4.4	0.89	0.89
TCGA-READ	AAAS	1	3.8	Low=82|High=82	0.91	0.42-2	0.82	0.82
TCGA-SARC	AAAS	1	3.5	Low=130|High=129	1.1	0.75-1.7	0.58	0.58
TCGA-SKCM	AAAS	1	3.7	Low=51|High=51	1.2	0.57-2.5	0.63	0.63
TCGA-STAD	AAAS	1	3.4	Low=184|High=183	1	0.75-1.4	0.79	0.79
TCGA-TGCT	AAAS	1	4.5	Low=67|High=67	0.32	0.034-3.1	0.33	0.3
TCGA-THCA	AAAS	1	3.3	Low=251|High=251	0.95	0.35-2.6	0.93	0.93
TCGA-THYM	AAAS	1	4.2	Low=59|High=59	0.51	0.13-2.1	0.34	0.34
TCGA-UCEC	AAAS	1	4	Low=271|High=270	0.78	0.52-1.2	0.24	0.23
TCGA-UCS	AAAS	1	4.1	Low=28|High=28	0.59	0.29-1.2	0.15	0.14
TCGA-UVM	AAAS	1	4	Low=40|High=40	1.3	0.56-2.9	0.57	0.57
CGCI-BLGSP	AADAT	1	0.071	Low=53|High=53	0.83	0.47-1.5	0.51	0.51
CGCI-HTMCP-CC	AADAT	1	0.86	Low=61|High=60	0.5	0.31-0.81	0.0045	0.0038
CPTAC-3	AADAT	1	1.9	Low=245|High=244	1.6	1-2.3	0.031	0.03
CTSP-DLBCL1	AADAT	1	0.14	Low=5|High=5	1.7	0.28-10	0.58	0.57
HCMI-CMDC	AADAT	1	1.6	Low=10|High=9	9.8	1.2-80	0.034	0.0092
MMRF-COMMPASS	AADAT	1	0.011	Low=383|High=383	0.89	0.65-1.2	0.46	0.46
TARGET-ALL-P2	AADAT	1	0.3	Low=211|High=211	0.47	0.31-0.71	0.0004	0.00029
TARGET-ALL-P2-Tcell	AADAT	1	1.1	Low=120|High=120	0.74	0.26-2.1	0.59	0.58
TARGET-ALL-P2-Bcell	AADAT	1	0.032	Low=70|High=70	1	0.68-1.6	0.84	0.84
TARGET-ALL-P3	AADAT	1	0.032	Low=39|High=38	1.6	0.75-3.3	0.23	0.23
TARGET-AML	AADAT	1	0.45	Low=73|High=72	0.56	0.35-0.92	0.021	0.019
TARGET-OS	AADAT	1	2.4	Low=43|High=43	2.1	0.99-4.5	0.053	0.048
TARGET-RT	AADAT	1	1.8	Low=28|High=28	0.96	0.47-2	0.91	0.91
TARGET-WT	AADAT	1	3.1	Low=62|High=62	0.76	0.44-1.3	0.35	0.34
TCGA-ACC	AADAT	1	0.72	Low=40|High=39	1.1	0.54-2.4	0.73	0.73
TCGA-BLCA	AADAT	1	1.9	Low=202|High=202	0.73	0.54-0.98	0.039	0.038
TCGA-BRCA	AADAT	1	0.88	Low=544|High=544	1	0.76-1.4	0.81	0.81
TCGA-CESC	AADAT	1	1	Low=152|High=152	0.69	0.43-1.1	0.12	0.12
TCGA-CHOL	AADAT	1	1.2	Low=18|High=18	1.7	0.67-4.5	0.26	0.25
TCGA-COAD	AADAT	1	1.9	Low=227|High=226	0.63	0.42-0.93	0.021	0.02
TCGA-DLBC	AADAT	1	0.14	Low=24|High=24	0.58	0.14-2.5	0.46	0.46
TCGA-ESCA	AADAT	1	1.4	Low=81|High=80	0.94	0.57-1.5	0.81	0.81
TCGA-GBM	AADAT	1	2.2	Low=76|High=75	0.98	0.69-1.4	0.93	0.93
TCGA-HNSC	AADAT	1	0.7	Low=249|High=249	1	0.78-1.3	0.85	0.85
TCGA-KICH	AADAT	1	1.2	Low=32|High=32	1.4	0.37-5.1	0.64	0.64
TCGA-KIRC	AADAT	1	1.2	Low=265|High=265	0.95	0.71-1.3	0.76	0.76
TCGA-KIRP	AADAT	1	1.3	Low=144|High=143	0.83	0.46-1.5	0.54	0.53
TCGA-LAML	AADAT	1	0.27	Low=70|High=70	1.2	0.8-1.9	0.36	0.36
TCGA-LGG	AADAT	1	2.5	Low=254|High=253	0.54	0.37-0.78	0.0011	0.00091
TCGA-LIHC	AADAT	1	1.2	Low=185|High=184	0.91	0.64-1.3	0.58	0.58
TCGA-LUAD	AADAT	1	1.4	Low=252|High=252	0.75	0.56-1	0.049	0.048
TCGA-LUSC	AADAT	1	1.3	Low=248|High=247	0.81	0.62-1.1	0.13	0.13
TCGA-MESO	AADAT	1	0.68	Low=42|High=42	1.9	1.2-3.1	0.01	0.0089
TCGA-OV	AADAT	1	1.1	Low=186|High=186	0.78	0.6-1	0.058	0.058
TCGA-PAAD	AADAT	1	1.1	Low=89|High=88	0.63	0.41-0.96	0.032	0.031
TCGA-PCPG	AADAT	1	2.3	Low=90|High=89	0.61	0.11-3.4	0.57	0.57
TCGA-PRAD	AADAT	1	3.1	Low=247|High=246	1.1	0.32-3.9	0.85	0.85
TCGA-READ	AADAT	1	1.7	Low=82|High=82	0.67	0.31-1.5	0.32	0.32
TCGA-SARC	AADAT	1	1.3	Low=130|High=129	1.3	0.87-1.9	0.2	0.2
TCGA-SKCM	AADAT	1	1.2	Low=51|High=51	1.4	0.68-3.1	0.34	0.34
TCGA-STAD	AADAT	1	1.3	Low=184|High=183	1.2	0.89-1.7	0.21	0.21
TCGA-TGCT	AADAT	1	1.5	Low=67|High=67	1.4	0.19-11	0.73	0.72
TCGA-THCA	AADAT	1	1.6	Low=251|High=251	2.1	0.76-5.9	0.15	0.14
TCGA-THYM	AADAT	1	1.2	Low=59|High=59	0.87	0.23-3.2	0.83	0.83
TCGA-UCEC	AADAT	1	2	Low=271|High=270	0.72	0.48-1.1	0.13	0.12
TCGA-UCS	AADAT	1	2	Low=28|High=28	1	0.52-2	0.95	0.95
TCGA-UVM	AADAT	1	0.64	Low=40|High=40	1.8	0.73-4.4	0.2	0.2
CGCI-BLGSP	AARS1	AARS1	AARS1	AARS1	AARS1	AARS1	AARS1	AARS1
CGCI-HTMCP-CC	AARS1	AARS1	AARS1	AARS1	AARS1	AARS1	AARS1	AARS1
CPTAC-3	AARS1	AARS1	AARS1	AARS1	AARS1	AARS1	AARS1	AARS1
CTSP-DLBCL1	AARS1	AARS1	AARS1	AARS1	AARS1	AARS1	AARS1	AARS1
HCMI-CMDC	AARS1	AARS1	AARS1	AARS1	AARS1	AARS1	AARS1	AARS1
MMRF-COMMPASS	AARS1	AARS1	AARS1	AARS1	AARS1	AARS1	AARS1	AARS1
TARGET-ALL-P2	AARS1	AARS1	AARS1	AARS1	AARS1	AARS1	AARS1	AARS1
TARGET-ALL-P2-Tcell	AARS1	AARS1	AARS1	AARS1	AARS1	AARS1	AARS1	AARS1
TARGET-ALL-P2-Bcell	AARS1	AARS1	AARS1	AARS1	AARS1	AARS1	AARS1	AARS1
TARGET-ALL-P3	AARS1	AARS1	AARS1	AARS1	AARS1	AARS1	AARS1	AARS1
TARGET-AML	AARS1	AARS1	AARS1	AARS1	AARS1	AARS1	AARS1	AARS1
TARGET-OS	AARS1	AARS1	AARS1	AARS1	AARS1	AARS1	AARS1	AARS1
TARGET-RT	AARS1	AARS1	AARS1	AARS1	AARS1	AARS1	AARS1	AARS1
TARGET-WT	AARS1	AARS1	AARS1	AARS1	AARS1	AARS1	AARS1	AARS1
TCGA-ACC	AARS1	AARS1	AARS1	AARS1	AARS1	AARS1	AARS1	AARS1
TCGA-BLCA	AARS1	AARS1	AARS1	AARS1	AARS1	AARS1	AARS1	AARS1
TCGA-BRCA	AARS1	AARS1	AARS1	AARS1	AARS1	AARS1	AARS1	AARS1
TCGA-CESC	AARS1	AARS1	AARS1	AARS1	AARS1	AARS1	AARS1	AARS1
TCGA-CHOL	AARS1	AARS1	AARS1	AARS1	AARS1	AARS1	AARS1	AARS1
TCGA-COAD	AARS1	AARS1	AARS1	AARS1	AARS1	AARS1	AARS1	AARS1
TCGA-DLBC	AARS1	AARS1	AARS1	AARS1	AARS1	AARS1	AARS1	AARS1
TCGA-ESCA	AARS1	AARS1	AARS1	AARS1	AARS1	AARS1	AARS1	AARS1
TCGA-GBM	AARS1	AARS1	AARS1	AARS1	AARS1	AARS1	AARS1	AARS1
TCGA-HNSC	AARS1	AARS1	AARS1	AARS1	AARS1	AARS1	AARS1	AARS1
TCGA-KICH	AARS1	AARS1	AARS1	AARS1	AARS1	AARS1	AARS1	AARS1
TCGA-KIRC	AARS1	AARS1	AARS1	AARS1	AARS1	AARS1	AARS1	AARS1
TCGA-KIRP	AARS1	AARS1	AARS1	AARS1	AARS1	AARS1	AARS1	AARS1
TCGA-LAML	AARS1	AARS1	AARS1	AARS1	AARS1	AARS1	AARS1	AARS1
TCGA-LGG	AARS1	AARS1	AARS1	AARS1	AARS1	AARS1	AARS1	AARS1
TCGA-LIHC	AARS1	AARS1	AARS1	AARS1	AARS1	AARS1	AARS1	AARS1
TCGA-LUAD	AARS1	AARS1	AARS1	AARS1	AARS1	AARS1	AARS1	AARS1
TCGA-LUSC	AARS1	AARS1	AARS1	AARS1	AARS1	AARS1	AARS1	AARS1
TCGA-MESO	AARS1	AARS1	AARS1	AARS1	AARS1	AARS1	AARS1	AARS1
TCGA-OV	AARS1	AARS1	AARS1	AARS1	AARS1	AARS1	AARS1	AARS1
TCGA-PAAD	AARS1	AARS1	AARS1	AARS1	AARS1	AARS1	AARS1	AARS1
TCGA-PCPG	AARS1	AARS1	AARS1	AARS1	AARS1	AARS1	AARS1	AARS1
TCGA-PRAD	AARS1	AARS1	AARS1	AARS1	AARS1	AARS1	AARS1	AARS1
TCGA-READ	AARS1	AARS1	AARS1	AARS1	AARS1	AARS1	AARS1	AARS1
TCGA-SARC	AARS1	AARS1	AARS1	AARS1	AARS1	AARS1	AARS1	AARS1
TCGA-SKCM	AARS1	AARS1	AARS1	AARS1	AARS1	AARS1	AARS1	AARS1
TCGA-STAD	AARS1	AARS1	AARS1	AARS1	AARS1	AARS1	AARS1	AARS1
TCGA-TGCT	AARS1	AARS1	AARS1	AARS1	AARS1	AARS1	AARS1	AARS1
TCGA-THCA	AARS1	AARS1	AARS1	AARS1	AARS1	AARS1	AARS1	AARS1
TCGA-THYM	AARS1	AARS1	AARS1	AARS1	AARS1	AARS1	AARS1	AARS1
TCGA-UCEC	AARS1	AARS1	AARS1	AARS1	AARS1	AARS1	AARS1	AARS1
TCGA-UCS	AARS1	AARS1	AARS1	AARS1	AARS1	AARS1	AARS1	AARS1
TCGA-UVM	AARS1	AARS1	AARS1	AARS1	AARS1	AARS1	AARS1	AARS1
CGCI-BLGSP	ABAT	1	0.77	Low=53|High=53	0.99	0.56-1.7	0.97	0.97
CGCI-HTMCP-CC	ABAT	1	0.93	Low=61|High=60	0.85	0.54-1.4	0.5	0.5
CPTAC-3	ABAT	1	1.7	Low=245|High=244	2	1.3-3.1	0.00091	0.0007
CTSP-DLBCL1	ABAT	1	0.68	Low=5|High=5	1.9	0.32-12	0.48	0.47
HCMI-CMDC	ABAT	1	2.6	Low=10|High=9	4.3	0.86-21	0.075	0.053
MMRF-COMMPASS	ABAT	1	0.65	Low=383|High=383	0.87	0.63-1.2	0.37	0.37
TARGET-ALL-P2	ABAT	1	1.1	Low=211|High=211	0.62	0.41-0.92	0.017	0.016
TARGET-ALL-P2-Tcell	ABAT	1	1.1	Low=120|High=120	0.96	0.34-2.7	0.94	0.94
TARGET-ALL-P2-Bcell	ABAT	1	1	Low=70|High=70	0.71	0.46-1.1	0.12	0.12
TARGET-ALL-P3	ABAT	1	1.6	Low=39|High=38	1.2	0.56-2.4	0.69	0.69
TARGET-AML	ABAT	1	0.49	Low=73|High=72	1.6	1-2.6	0.047	0.045
TARGET-OS	ABAT	1	0.39	Low=43|High=43	0.38	0.17-0.85	0.018	0.014
TARGET-RT	ABAT	1	0.87	Low=28|High=28	0.69	0.33-1.4	0.31	0.31
TARGET-WT	ABAT	1	2.7	Low=62|High=62	0.9	0.52-1.6	0.72	0.72
TCGA-ACC	ABAT	1	3	Low=40|High=39	0.42	0.19-0.93	0.032	0.027
TCGA-BLCA	ABAT	1	1.6	Low=202|High=202	0.85	0.63-1.1	0.27	0.27
TCGA-BRCA	ABAT	1	2.6	Low=544|High=544	0.76	0.55-1	0.091	0.09
TCGA-CESC	ABAT	1	0.92	Low=152|High=152	1.1	0.7-1.8	0.63	0.63
TCGA-CHOL	ABAT	1	1.7	Low=18|High=18	0.68	0.26-1.8	0.42	0.42
TCGA-COAD	ABAT	1	1.7	Low=227|High=226	0.74	0.5-1.1	0.13	0.13
TCGA-DLBC	ABAT	1	0.99	Low=24|High=24	1.2	0.31-5	0.77	0.77
TCGA-ESCA	ABAT	1	1.1	Low=81|High=80	0.56	0.34-0.94	0.027	0.025
TCGA-GBM	ABAT	1	4.8	Low=76|High=75	1.1	0.76-1.6	0.63	0.63
TCGA-HNSC	ABAT	1	0.81	Low=249|High=249	1	0.78-1.3	0.88	0.88
TCGA-KICH	ABAT	1	1.1	Low=32|High=32	0.44	0.11-1.8	0.24	0.23
TCGA-KIRC	ABAT	1	1.5	Low=265|High=265	0.59	0.44-0.81	0.00082	0.00071
TCGA-KIRP	ABAT	1	2.6	Low=144|High=143	0.53	0.29-0.98	0.044	0.04
TCGA-LAML	ABAT	1	1.7	Low=70|High=70	1.1	0.73-1.7	0.63	0.63
TCGA-LGG	ABAT	1	5.7	Low=254|High=253	0.56	0.39-0.81	0.0019	0.0016
TCGA-LIHC	ABAT	1	4.6	Low=185|High=184	0.58	0.41-0.82	0.0022	0.002
TCGA-LUAD	ABAT	1	1.3	Low=252|High=252	0.51	0.38-0.69	1.2e-05	8.4e-06
TCGA-LUSC	ABAT	1	0.96	Low=248|High=247	1.1	0.86-1.5	0.39	0.39
TCGA-MESO	ABAT	1	0.99	Low=42|High=42	0.58	0.36-0.93	0.024	0.022
TCGA-OV	ABAT	1	1.4	Low=186|High=186	0.99	0.77-1.3	0.96	0.96
TCGA-PAAD	ABAT	1	1.9	Low=89|High=88	0.65	0.43-0.98	0.041	0.039
TCGA-PCPG	ABAT	1	4.5	Low=90|High=89	0.22	0.026-2	0.18	0.14
TCGA-PRAD	ABAT	1	3.5	Low=247|High=246	1.8	0.45-6.9	0.42	0.41
TCGA-READ	ABAT	1	1.9	Low=82|High=82	0.64	0.29-1.4	0.26	0.26
TCGA-SARC	ABAT	1	0.75	Low=130|High=129	0.91	0.61-1.4	0.66	0.66
TCGA-SKCM	ABAT	1	0.54	Low=51|High=51	0.89	0.43-1.9	0.75	0.75
TCGA-STAD	ABAT	1	1.4	Low=184|High=183	0.86	0.62-1.2	0.38	0.38
TCGA-TGCT	ABAT	1	1.1	Low=67|High=67	2e-09	0-Inf	1	0.075
TCGA-THCA	ABAT	1	3.5	Low=251|High=251	1.1	0.41-2.9	0.87	0.87
TCGA-THYM	ABAT	1	1.3	Low=59|High=59	1.2	0.31-4.3	0.83	0.83
TCGA-UCEC	ABAT	1	0.9	Low=271|High=270	1	0.68-1.5	0.9	0.9
TCGA-UCS	ABAT	1	1.4	Low=28|High=28	1.2	0.61-2.4	0.57	0.57
TCGA-UVM	ABAT	1	0.67	Low=40|High=40	1.3	0.55-2.9	0.58	0.58
CGCI-BLGSP	ABCA1	1	4.5	Low=53|High=53	0.59	0.33-1.1	0.075	0.072
CGCI-HTMCP-CC	ABCA1	1	2.3	Low=61|High=60	1.2	0.78-2	0.36	0.36
CPTAC-3	ABCA1	1	5.1	Low=245|High=244	2.9	1.9-4.5	2.1e-06	6.8e-07
CTSP-DLBCL1	ABCA1	1	2.1	Low=5|High=5	0.57	0.093-3.5	0.54	0.54
HCMI-CMDC	ABCA1	1	3.3	Low=10|High=9	9.5	1.2-79	0.036	0.011
MMRF-COMMPASS	ABCA1	1	1.6	Low=383|High=383	0.83	0.61-1.1	0.26	0.26
TARGET-ALL-P2	ABCA1	1	2.7	Low=211|High=211	1.5	0.99-2.2	0.056	0.055
TARGET-ALL-P2-Tcell	ABCA1	1	2.4	Low=120|High=120	1.3	0.45-3.8	0.62	0.62
TARGET-ALL-P2-Bcell	ABCA1	1	2.9	Low=70|High=70	1.2	0.77-1.8	0.45	0.45
TARGET-ALL-P3	ABCA1	1	3.6	Low=39|High=38	0.9	0.43-1.9	0.79	0.79
TARGET-AML	ABCA1	1	1.7	Low=73|High=72	1.1	0.71-1.8	0.58	0.58
TARGET-OS	ABCA1	1	2.6	Low=43|High=43	0.9	0.43-1.9	0.77	0.77
TARGET-RT	ABCA1	1	2.5	Low=28|High=28	0.61	0.3-1.3	0.19	0.19
TARGET-WT	ABCA1	1	2	Low=62|High=62	0.86	0.49-1.5	0.6	0.6
TCGA-ACC	ABCA1	1	2.1	Low=40|High=39	0.75	0.34-1.6	0.47	0.47
TCGA-BLCA	ABCA1	1	2.1	Low=202|High=202	0.86	0.64-1.1	0.3	0.3
TCGA-BRCA	ABCA1	1	2.1	Low=544|High=544	1.2	0.85-1.6	0.34	0.34
TCGA-CESC	ABCA1	1	1.9	Low=152|High=152	0.94	0.59-1.5	0.79	0.79
TCGA-CHOL	ABCA1	1	1.4	Low=18|High=18	0.54	0.2-1.4	0.22	0.21
TCGA-COAD	ABCA1	1	1.5	Low=227|High=226	1.1	0.74-1.6	0.64	0.64
TCGA-DLBC	ABCA1	1	1.7	Low=24|High=24	0.99	0.25-4	0.99	0.99
TCGA-ESCA	ABCA1	1	2.4	Low=81|High=80	0.85	0.5-1.4	0.54	0.54
TCGA-GBM	ABCA1	1	3.4	Low=76|High=75	1.1	0.76-1.6	0.64	0.64
TCGA-HNSC	ABCA1	1	2.5	Low=249|High=249	0.99	0.76-1.3	0.95	0.95
TCGA-KICH	ABCA1	1	2.3	Low=32|High=32	3.5	0.73-17	0.12	0.095
TCGA-KIRC	ABCA1	1	3.4	Low=265|High=265	0.68	0.5-0.92	0.013	0.013
TCGA-KIRP	ABCA1	1	2.6	Low=144|High=143	0.6	0.33-1.1	0.097	0.094
TCGA-LAML	ABCA1	1	2.1	Low=70|High=70	0.69	0.45-1.1	0.084	0.083
TCGA-LGG	ABCA1	1	3.5	Low=254|High=253	1.5	1.1-2.2	0.024	0.023
TCGA-LIHC	ABCA1	1	2.6	Low=185|High=184	1.1	0.81-1.6	0.43	0.43
TCGA-LUAD	ABCA1	1	2.5	Low=252|High=252	0.84	0.62-1.1	0.23	0.23
TCGA-LUSC	ABCA1	1	2.7	Low=248|High=247	1.2	0.93-1.6	0.14	0.14
TCGA-MESO	ABCA1	1	2.5	Low=42|High=42	0.86	0.54-1.4	0.54	0.54
TCGA-OV	ABCA1	1	2.2	Low=186|High=186	1.2	0.94-1.6	0.13	0.13
TCGA-PAAD	ABCA1	1	2.1	Low=89|High=88	0.88	0.59-1.3	0.55	0.55
TCGA-PCPG	ABCA1	1	1.2	Low=90|High=89	2.8	0.48-16	0.25	0.23
TCGA-PRAD	ABCA1	1	1.4	Low=247|High=246	2.1	0.58-7.9	0.26	0.25
TCGA-READ	ABCA1	1	1.4	Low=82|High=82	1.2	0.55-2.6	0.64	0.64
TCGA-SARC	ABCA1	1	2.3	Low=130|High=129	0.75	0.5-1.1	0.15	0.15
TCGA-SKCM	ABCA1	1	2.1	Low=51|High=51	0.86	0.41-1.8	0.7	0.7
TCGA-STAD	ABCA1	1	2.4	Low=184|High=183	1.4	0.99-1.9	0.054	0.053
TCGA-TGCT	ABCA1	1	2.7	Low=67|High=67	640000000	0-Inf	1	0.039
TCGA-THCA	ABCA1	1	2.4	Low=251|High=251	0.53	0.19-1.5	0.22	0.21
TCGA-THYM	ABCA1	1	2.4	Low=59|High=59	1.9	0.47-7.5	0.38	0.37
TCGA-UCEC	ABCA1	1	1.8	Low=271|High=270	0.97	0.64-1.5	0.89	0.89
TCGA-UCS	ABCA1	1	1.7	Low=28|High=28	1.7	0.85-3.3	0.14	0.13
TCGA-UVM	ABCA1	1	1.7	Low=40|High=40	1.1	0.46-2.4	0.9	0.9
CGCI-BLGSP	ABCA2	1	1.4	Low=53|High=53	0.7	0.4-1.2	0.22	0.22
CGCI-HTMCP-CC	ABCA2	1	2.2	Low=61|High=60	0.87	0.54-1.4	0.54	0.54
CPTAC-3	ABCA2	1	2.1	Low=245|High=244	2.2	1.4-3.3	0.00027	0.00019
CTSP-DLBCL1	ABCA2	1	1.3	Low=5|High=5	1.9	0.32-12	0.48	0.47
HCMI-CMDC	ABCA2	1	3.7	Low=10|High=9	2.4	0.56-10	0.24	0.23
MMRF-COMMPASS	ABCA2	1	1.7	Low=383|High=383	0.85	0.62-1.2	0.31	0.31
TARGET-ALL-P2	ABCA2	1	2.4	Low=211|High=211	0.96	0.65-1.4	0.86	0.86
TARGET-ALL-P2-Tcell	ABCA2	1	1.8	Low=120|High=120	1.8	0.6-5.3	0.3	0.29
TARGET-ALL-P2-Bcell	ABCA2	1	2.7	Low=70|High=70	0.41	0.26-0.64	9.3e-05	5.5e-05
TARGET-ALL-P3	ABCA2	1	3.8	Low=39|High=38	1.3	0.63-2.7	0.47	0.47
TARGET-AML	ABCA2	1	2.2	Low=73|High=72	2.4	1.5-4.1	0.00049	0.00032
TARGET-OS	ABCA2	1	2.3	Low=43|High=43	2.4	1.1-5.3	0.023	0.019
TARGET-RT	ABCA2	1	1.9	Low=28|High=28	1.7	0.82-3.5	0.15	0.15
TARGET-WT	ABCA2	1	3.4	Low=62|High=62	0.89	0.51-1.5	0.68	0.68
TCGA-ACC	ABCA2	1	2.4	Low=40|High=39	1.4	0.67-3	0.36	0.36
TCGA-BLCA	ABCA2	1	2.1	Low=202|High=202	1.2	0.92-1.7	0.16	0.16
TCGA-BRCA	ABCA2	1	2.8	Low=544|High=544	1	0.76-1.4	0.8	0.8
TCGA-CESC	ABCA2	1	2.2	Low=152|High=152	0.68	0.43-1.1	0.11	0.11
TCGA-CHOL	ABCA2	1	3.2	Low=18|High=18	1.1	0.43-2.8	0.84	0.84
TCGA-COAD	ABCA2	1	2.9	Low=227|High=226	1.4	0.93-2	0.11	0.11
TCGA-DLBC	ABCA2	1	1.8	Low=24|High=24	1.6	0.37-6.7	0.53	0.53
TCGA-ESCA	ABCA2	1	2.7	Low=81|High=80	0.8	0.49-1.3	0.39	0.39
TCGA-GBM	ABCA2	1	3.7	Low=76|High=75	0.98	0.68-1.4	0.9	0.9
TCGA-HNSC	ABCA2	1	1.6	Low=249|High=249	0.85	0.65-1.1	0.24	0.24
TCGA-KICH	ABCA2	1	4	Low=32|High=32	0.4	0.1-1.6	0.2	0.18
TCGA-KIRC	ABCA2	1	3	Low=265|High=265	0.93	0.69-1.3	0.62	0.62
TCGA-KIRP	ABCA2	1	3.1	Low=144|High=143	1.1	0.62-2	0.69	0.69
TCGA-LAML	ABCA2	1	3.8	Low=70|High=70	0.94	0.62-1.4	0.78	0.78
TCGA-LGG	ABCA2	1	4.7	Low=254|High=253	1.4	0.98-2	0.068	0.067
TCGA-LIHC	ABCA2	1	2.5	Low=185|High=184	1.4	0.97-1.9	0.078	0.076
TCGA-LUAD	ABCA2	1	2.4	Low=252|High=252	0.8	0.59-1.1	0.13	0.13
TCGA-LUSC	ABCA2	1	2.2	Low=248|High=247	1.2	0.94-1.6	0.14	0.13
TCGA-MESO	ABCA2	1	2.1	Low=42|High=42	1.3	0.81-2.1	0.28	0.28
TCGA-OV	ABCA2	1	2.6	Low=186|High=186	1.1	0.83-1.4	0.61	0.61
TCGA-PAAD	ABCA2	1	2.9	Low=89|High=88	0.7	0.46-1.1	0.092	0.09
TCGA-PCPG	ABCA2	1	4.5	Low=90|High=89	0.64	0.11-3.6	0.62	0.62
TCGA-PRAD	ABCA2	1	3.3	Low=247|High=246	2.3	0.59-9	0.23	0.22
TCGA-READ	ABCA2	1	3.1	Low=82|High=82	0.81	0.37-1.8	0.59	0.59
TCGA-SARC	ABCA2	1	2.4	Low=130|High=129	0.89	0.59-1.3	0.55	0.55
TCGA-SKCM	ABCA2	1	2.8	Low=51|High=51	0.55	0.26-1.2	0.12	0.11
TCGA-STAD	ABCA2	1	2.8	Low=184|High=183	0.63	0.45-0.87	0.0056	0.0052
TCGA-TGCT	ABCA2	1	1.8	Low=67|High=67	2.9	0.31-28	0.35	0.33
TCGA-THCA	ABCA2	1	4	Low=251|High=251	0.68	0.25-1.8	0.44	0.44
TCGA-THYM	ABCA2	1	2.6	Low=59|High=59	2.6	0.64-10	0.18	0.17
TCGA-UCEC	ABCA2	1	2.8	Low=271|High=270	0.84	0.56-1.3	0.41	0.41
TCGA-UCS	ABCA2	1	2.5	Low=28|High=28	2	1-4.1	0.045	0.041
TCGA-UVM	ABCA2	1	2.6	Low=40|High=40	1.7	0.75-4	0.2	0.19
CGCI-BLGSP	ABCA3	1	0.73	Low=53|High=53	0.74	0.42-1.3	0.3	0.3
CGCI-HTMCP-CC	ABCA3	1	0.99	Low=61|High=60	0.95	0.6-1.5	0.83	0.83
CPTAC-3	ABCA3	1	2.5	Low=245|High=244	3.6	2.3-5.7	3.2e-08	3.4e-09
CTSP-DLBCL1	ABCA3	1	0.61	Low=5|High=5	0.74	0.12-4.4	0.74	0.74
HCMI-CMDC	ABCA3	1	1.9	Low=10|High=9	4.2	0.83-21	0.082	0.06
MMRF-COMMPASS	ABCA3	1	1.6	Low=383|High=383	0.96	0.7-1.3	0.81	0.81
TARGET-ALL-P2	ABCA3	1	0.2	Low=211|High=211	1.5	1-2.3	0.031	0.03
TARGET-ALL-P2-Tcell	ABCA3	1	0.17	Low=120|High=120	1	0.35-2.9	0.98	0.98
TARGET-ALL-P2-Bcell	ABCA3	1	0.34	Low=70|High=70	1.3	0.85-2	0.22	0.22
TARGET-ALL-P3	ABCA3	1	0.5	Low=39|High=38	2.1	0.99-4.5	0.053	0.048
TARGET-AML	ABCA3	1	0.25	Low=73|High=72	1.4	0.87-2.3	0.16	0.16
TARGET-OS	ABCA3	1	0.78	Low=43|High=43	1.3	0.61-2.7	0.52	0.52
TARGET-RT	ABCA3	1	2.5	Low=28|High=28	1.7	0.8-3.5	0.17	0.17
TARGET-WT	ABCA3	1	1.5	Low=62|High=62	1.5	0.84-2.6	0.17	0.17
TCGA-ACC	ABCA3	1	3.1	Low=40|High=39	0.18	0.067-0.47	0.00047	7.9e-05
TCGA-BLCA	ABCA3	1	0.74	Low=202|High=202	1.2	0.9-1.6	0.21	0.21
TCGA-BRCA	ABCA3	1	3.7	Low=544|High=544	0.86	0.62-1.2	0.36	0.36
TCGA-CESC	ABCA3	1	1.8	Low=152|High=152	0.69	0.43-1.1	0.12	0.11
TCGA-CHOL	ABCA3	1	2.5	Low=18|High=18	0.76	0.29-2	0.57	0.57
TCGA-COAD	ABCA3	1	0.76	Low=227|High=226	1.2	0.79-1.7	0.44	0.43
TCGA-DLBC	ABCA3	1	0.95	Low=24|High=24	0.53	0.13-2.3	0.39	0.39
TCGA-ESCA	ABCA3	1	1.2	Low=81|High=80	1.1	0.67-1.8	0.7	0.7
TCGA-GBM	ABCA3	1	4.1	Low=76|High=75	0.94	0.66-1.3	0.74	0.74
TCGA-HNSC	ABCA3	1	0.63	Low=249|High=249	1	0.78-1.3	0.92	0.92
TCGA-KICH	ABCA3	1	2.8	Low=32|High=32	0.78	0.21-2.9	0.71	0.71
TCGA-KIRC	ABCA3	1	3.2	Low=265|High=265	1	0.77-1.4	0.79	0.79
TCGA-KIRP	ABCA3	1	3.9	Low=144|High=143	0.89	0.49-1.6	0.71	0.71
TCGA-LAML	ABCA3	1	1.1	Low=70|High=70	0.77	0.51-1.2	0.23	0.23
TCGA-LGG	ABCA3	1	4.9	Low=254|High=253	0.52	0.37-0.75	0.00042	0.00034
TCGA-LIHC	ABCA3	1	0.67	Low=185|High=184	0.95	0.67-1.3	0.78	0.78
TCGA-LUAD	ABCA3	1	4.5	Low=252|High=252	0.69	0.51-0.92	0.013	0.012
TCGA-LUSC	ABCA3	1	2.5	Low=248|High=247	1.2	0.94-1.6	0.13	0.13
TCGA-MESO	ABCA3	1	3.3	Low=42|High=42	1.3	0.8-2.1	0.3	0.3
TCGA-OV	ABCA3	1	2.5	Low=186|High=186	1.3	0.98-1.6	0.075	0.075
TCGA-PAAD	ABCA3	1	2.1	Low=89|High=88	0.64	0.43-0.97	0.037	0.036
TCGA-PCPG	ABCA3	1	4.1	Low=90|High=89	0.49	0.089-2.7	0.41	0.4
TCGA-PRAD	ABCA3	1	3.3	Low=247|High=246	7.2	0.89-58	0.064	0.031
TCGA-READ	ABCA3	1	0.61	Low=82|High=82	1.4	0.64-3.1	0.4	0.4
TCGA-SARC	ABCA3	1	1.6	Low=130|High=129	0.83	0.56-1.2	0.37	0.36
TCGA-SKCM	ABCA3	1	2.1	Low=51|High=51	0.49	0.23-1	0.065	0.06
TCGA-STAD	ABCA3	1	1.5	Low=184|High=183	1.2	0.86-1.7	0.28	0.28
TCGA-TGCT	ABCA3	1	1.9	Low=67|High=67	1.8e-09	0-Inf	1	0.091
TCGA-THCA	ABCA3	1	3.8	Low=251|High=251	0.99	0.37-2.6	0.99	0.99
TCGA-THYM	ABCA3	1	3.9	Low=59|High=59	1	0.26-3.8	1	1
TCGA-UCEC	ABCA3	1	1.2	Low=271|High=270	1.8	1.2-2.7	0.0077	0.0069
TCGA-UCS	ABCA3	1	1.9	Low=28|High=28	1.5	0.72-2.9	0.29	0.29
TCGA-UVM	ABCA3	1	1.8	Low=40|High=40	0.2	0.075-0.53	0.0012	0.00042
CGCI-BLGSP	ABCA4	1	0.023	Low=53|High=53	1.4	0.76-2.4	0.3	0.3
CGCI-HTMCP-CC	ABCA4	1	0.14	Low=61|High=60	0.9	0.57-1.4	0.66	0.66
CPTAC-3	ABCA4	1	0.32	Low=245|High=244	0.77	0.52-1.2	0.21	0.21
CTSP-DLBCL1	ABCA4	1	0.0089	Low=5|High=5	1.7	0.28-10	0.58	0.57
HCMI-CMDC	ABCA4	1	0.069	Low=10|High=9	9.1	1.1-74	0.039	0.012
MMRF-COMMPASS	ABCA4	1	0	Low=399|High=367	1.1	0.79-1.5	0.63	0.63
TARGET-ALL-P2	ABCA4	1	0.33	Low=211|High=211	0.36	0.24-0.56	4.2e-06	1.6e-06
TARGET-ALL-P2-Tcell	ABCA4	1	0.87	Low=120|High=120	3.5	0.96-12	0.057	0.043
TARGET-ALL-P2-Bcell	ABCA4	1	0.073	Low=70|High=70	1.1	0.73-1.7	0.61	0.61
TARGET-ALL-P3	ABCA4	1	0.043	Low=39|High=38	1.3	0.6-2.6	0.54	0.54
TARGET-AML	ABCA4	1	0.0027	Low=73|High=72	0.91	0.57-1.5	0.7	0.7
TARGET-OS	ABCA4	1	0.44	Low=43|High=43	2	0.93-4.2	0.079	0.074
TARGET-RT	ABCA4	1	0.043	Low=28|High=28	1.4	0.69-2.9	0.33	0.33
TARGET-WT	ABCA4	1	0.1	Low=62|High=62	0.9	0.52-1.6	0.71	0.71
TCGA-ACC	ABCA4	1	0.045	Low=40|High=39	0.65	0.3-1.4	0.27	0.26
TCGA-BLCA	ABCA4	1	0.18	Low=202|High=202	1.4	1-1.9	0.033	0.032
TCGA-BRCA	ABCA4	1	0.31	Low=544|High=544	1	0.74-1.4	0.88	0.88
TCGA-CESC	ABCA4	1	0.12	Low=152|High=152	0.9	0.57-1.4	0.67	0.67
TCGA-CHOL	ABCA4	1	0.12	Low=18|High=18	1.3	0.52-3.4	0.56	0.55
TCGA-COAD	ABCA4	1	0.035	Low=227|High=226	0.89	0.6-1.3	0.57	0.56
TCGA-DLBC	ABCA4	1	0.04	Low=24|High=24	3.1	0.62-15	0.17	0.15
TCGA-ESCA	ABCA4	1	0.08	Low=81|High=80	1.1	0.65-1.8	0.79	0.79
TCGA-GBM	ABCA4	1	0.11	Low=76|High=75	0.88	0.61-1.3	0.49	0.49
TCGA-HNSC	ABCA4	1	0.14	Low=249|High=249	0.97	0.74-1.3	0.81	0.81
TCGA-KICH	ABCA4	1	0.035	Low=32|High=32	0.79	0.21-2.9	0.73	0.73
TCGA-KIRC	ABCA4	1	0.1	Low=265|High=265	1.6	1.2-2.2	0.0019	0.0017
TCGA-KIRP	ABCA4	1	0.035	Low=144|High=143	2.1	1.1-3.8	0.023	0.021
TCGA-LAML	ABCA4	1	0.012	Low=70|High=70	0.92	0.6-1.4	0.69	0.69
TCGA-LGG	ABCA4	1	0.081	Low=254|High=253	1.4	2021-01-02	0.051	0.05
TCGA-LIHC	ABCA4	1	0.23	Low=185|High=184	1.3	0.91-1.8	0.16	0.16
TCGA-LUAD	ABCA4	1	0.65	Low=252|High=252	1.1	0.82-1.5	0.51	0.51
TCGA-LUSC	ABCA4	1	0.31	Low=248|High=247	0.87	0.66-1.1	0.3	0.3
TCGA-MESO	ABCA4	1	0.14	Low=42|High=42	1.3	0.81-2.1	0.27	0.27
TCGA-OV	ABCA4	1	0.55	Low=186|High=186	0.97	0.75-1.3	0.81	0.81
TCGA-PAAD	ABCA4	1	0.081	Low=89|High=88	0.93	0.62-1.4	0.74	0.74
TCGA-PCPG	ABCA4	1	0.03	Low=90|High=89	0.19	0.022-1.6	0.13	0.088
TCGA-PRAD	ABCA4	1	0.071	Low=247|High=246	1.1	0.29-4.2	0.88	0.88
TCGA-READ	ABCA4	1	0.036	Low=82|High=82	0.46	0.2-1	0.058	0.052
TCGA-SARC	ABCA4	1	0.11	Low=130|High=129	0.94	0.63-1.4	0.76	0.76
TCGA-SKCM	ABCA4	1	0.044	Low=51|High=51	1.6	0.75-3.4	0.22	0.22
TCGA-STAD	ABCA4	1	0.047	Low=184|High=183	1.5	1.1-2	0.023	0.022
TCGA-TGCT	ABCA4	1	0.73	Low=67|High=67	0.77	0.1-5.7	0.8	0.8
TCGA-THCA	ABCA4	1	0.34	Low=251|High=251	0.68	0.25-1.8	0.45	0.45
TCGA-THYM	ABCA4	1	0.27	Low=59|High=59	0.53	0.13-2.1	0.37	0.37
TCGA-UCEC	ABCA4	1	0.42	Low=271|High=270	1.5	0.99-2.3	0.056	0.054
TCGA-UCS	ABCA4	1	0.27	Low=28|High=28	1.5	0.73-3	0.28	0.28
TCGA-UVM	ABCA4	1	0.04	Low=40|High=40	2.1	0.88-4.8	0.094	0.087
CGCI-BLGSP	ABCA5	1	0.87	Low=53|High=53	1	0.57-1.8	0.98	0.98
CGCI-HTMCP-CC	ABCA5	1	1.4	Low=61|High=60	0.98	0.62-1.6	0.95	0.95
CPTAC-3	ABCA5	1	2.8	Low=245|High=244	0.41	0.27-0.62	3.2e-05	1.8e-05
CTSP-DLBCL1	ABCA5	1	0.83	Low=5|High=5	2.4	0.4-15	0.34	0.32
HCMI-CMDC	ABCA5	1	1.6	Low=10|High=9	1.6	0.39-6.8	0.51	0.5
MMRF-COMMPASS	ABCA5	1	2.6	Low=383|High=383	0.74	0.54-1	0.064	0.063
TARGET-ALL-P2	ABCA5	1	0.78	Low=211|High=211	0.32	0.2-0.49	4.2e-07	9.3e-08
TARGET-ALL-P2-Tcell	ABCA5	1	1.3	Low=120|High=120	1.8	0.59-5.3	0.31	0.3
TARGET-ALL-P2-Bcell	ABCA5	1	0.3	Low=70|High=70	0.77	0.5-1.2	0.24	0.24
TARGET-ALL-P3	ABCA5	1	1.5	Low=39|High=38	0.8	0.38-1.7	0.55	0.55
TARGET-AML	ABCA5	1	0.24	Low=73|High=72	2.3	1.4-3.7	0.0012	0.00089
TARGET-OS	ABCA5	1	1.4	Low=43|High=43	1.8	0.85-3.9	0.12	0.12
TARGET-RT	ABCA5	1	0.94	Low=28|High=28	0.55	0.26-1.1	0.11	0.1
TARGET-WT	ABCA5	1	1.5	Low=62|High=62	1.2	0.67-2	0.57	0.57
TCGA-ACC	ABCA5	1	1.8	Low=40|High=39	0.91	0.43-1.9	0.81	0.81
TCGA-BLCA	ABCA5	1	1.2	Low=202|High=202	0.82	0.61-1.1	0.2	0.2
TCGA-BRCA	ABCA5	1	1.1	Low=544|High=544	0.76	0.55-1	0.091	0.09
TCGA-CESC	ABCA5	1	1.5	Low=152|High=152	0.85	0.53-1.4	0.5	0.5
TCGA-CHOL	ABCA5	1	1.3	Low=18|High=18	1.5	0.59-4	0.37	0.37
TCGA-COAD	ABCA5	1	1	Low=227|High=226	0.66	0.44-0.97	0.036	0.034
TCGA-DLBC	ABCA5	1	0.74	Low=24|High=24	1.2	0.29-4.7	0.81	0.81
TCGA-ESCA	ABCA5	1	1.5	Low=81|High=80	1.1	0.68-1.9	0.63	0.63
TCGA-GBM	ABCA5	1	0.91	Low=76|High=75	1.3	0.89-1.8	0.19	0.19
TCGA-HNSC	ABCA5	1	0.95	Low=249|High=249	0.86	0.66-1.1	0.26	0.26
TCGA-KICH	ABCA5	1	2.1	Low=32|High=32	3.1	0.65-15	0.16	0.14
TCGA-KIRC	ABCA5	1	1.6	Low=265|High=265	0.94	0.69-1.3	0.67	0.67
TCGA-KIRP	ABCA5	1	1.4	Low=144|High=143	0.54	0.28-1	0.057	0.053
TCGA-LAML	ABCA5	1	1.4	Low=70|High=70	1.2	0.82-1.9	0.3	0.3
TCGA-LGG	ABCA5	1	0.51	Low=254|High=253	2.2	1.5-3.1	2.6e-05	1.6e-05
TCGA-LIHC	ABCA5	1	1.8	Low=185|High=184	0.87	0.62-1.2	0.43	0.43
TCGA-LUAD	ABCA5	1	1.1	Low=252|High=252	0.75	0.56-1	0.05	0.049
TCGA-LUSC	ABCA5	1	1.4	Low=248|High=247	0.69	0.53-0.91	0.0084	0.008
TCGA-MESO	ABCA5	1	0.92	Low=42|High=42	0.74	0.46-1.2	0.2	0.2
TCGA-OV	ABCA5	1	0.56	Low=186|High=186	0.95	0.73-1.2	0.68	0.68
TCGA-PAAD	ABCA5	1	1.4	Low=89|High=88	0.54	0.36-0.83	0.0044	0.0038
TCGA-PCPG	ABCA5	1	2.2	Low=90|High=89	1.1	0.21-5.3	0.94	0.94
TCGA-PRAD	ABCA5	1	1.7	Low=247|High=246	3	0.78-12	0.11	0.094
TCGA-READ	ABCA5	1	0.96	Low=82|High=82	0.86	0.4-1.9	0.71	0.71
TCGA-SARC	ABCA5	1	0.62	Low=130|High=129	0.85	0.57-1.3	0.42	0.42
TCGA-SKCM	ABCA5	1	1.5	Low=51|High=51	1.6	0.74-3.3	0.24	0.24
TCGA-STAD	ABCA5	1	1.1	Low=184|High=183	0.97	0.7-1.3	0.85	0.85
TCGA-TGCT	ABCA5	1	0.91	Low=67|High=67	0.46	0.047-4.6	0.51	0.5
TCGA-THCA	ABCA5	1	1.5	Low=251|High=251	0.82	0.29-2.3	0.7	0.7
TCGA-THYM	ABCA5	1	1.3	Low=59|High=59	3.6	0.74-17	0.11	0.09
TCGA-UCEC	ABCA5	1	1.2	Low=271|High=270	0.88	0.58-1.3	0.53	0.53
TCGA-UCS	ABCA5	1	1	Low=28|High=28	1.2	0.61-2.5	0.56	0.56
TCGA-UVM	ABCA5	1	1	Low=40|High=40	1.5	0.64-3.7	0.34	0.34
CGCI-BLGSP	ABCA6	1	0.57	Low=53|High=53	0.5	0.28-0.9	0.021	0.018
CGCI-HTMCP-CC	ABCA6	1	0.12	Low=61|High=60	0.86	0.54-1.4	0.54	0.54
CPTAC-3	ABCA6	1	1.4	Low=245|High=244	0.7	0.47-1.1	0.09	0.089
CTSP-DLBCL1	ABCA6	1	1.4	Low=5|High=5	1.5	0.25-9.2	0.65	0.64
HCMI-CMDC	ABCA6	1	0.1	Low=10|High=9	2.9	0.58-14	0.19	0.17
MMRF-COMMPASS	ABCA6	1	0.23	Low=383|High=383	0.77	0.56-1.1	0.1	0.1
TARGET-ALL-P2	ABCA6	1	0.032	Low=211|High=211	0.52	0.35-0.78	0.0016	0.0013
TARGET-ALL-P2-Tcell	ABCA6	1	0.049	Low=120|High=120	3.9	1.1-14	0.037	0.024
TARGET-ALL-P2-Bcell	ABCA6	1	0.016	Low=70|High=70	0.6	0.39-0.93	0.023	0.022
TARGET-ALL-P3	ABCA6	1	0.078	Low=39|High=38	1.3	0.64-2.7	0.46	0.46
TARGET-AML	ABCA6	1	0.025	Low=73|High=72	1.3	0.83-2.2	0.23	0.23
TARGET-OS	ABCA6	1	0.13	Low=43|High=43	0.7	0.34-1.5	0.35	0.35
TARGET-RT	ABCA6	1	0.16	Low=28|High=28	0.86	0.42-1.8	0.69	0.68
TARGET-WT	ABCA6	1	0.1	Low=62|High=62	0.61	0.35-1.1	0.089	0.086
TCGA-ACC	ABCA6	1	0.11	Low=40|High=39	1.2	0.55-2.4	0.71	0.71
TCGA-BLCA	ABCA6	1	0.21	Low=202|High=202	0.97	0.72-1.3	0.82	0.82
TCGA-BRCA	ABCA6	1	0.39	Low=544|High=544	0.84	0.61-1.2	0.3	0.3
TCGA-CESC	ABCA6	1	0.079	Low=152|High=152	0.74	0.47-1.2	0.21	0.21
TCGA-CHOL	ABCA6	1	0.28	Low=18|High=18	0.75	0.29-1.9	0.56	0.55
TCGA-COAD	ABCA6	1	0.066	Low=227|High=226	0.94	0.63-1.4	0.76	0.76
TCGA-DLBC	ABCA6	1	0.99	Low=24|High=24	1.1	0.26-4.2	0.94	0.94
TCGA-ESCA	ABCA6	1	0.18	Low=81|High=80	0.98	0.6-1.6	0.95	0.95
TCGA-GBM	ABCA6	1	0.11	Low=76|High=75	1.2	0.87-1.8	0.24	0.24
TCGA-HNSC	ABCA6	1	0.13	Low=249|High=249	0.76	0.58-0.99	0.043	0.042
TCGA-KICH	ABCA6	1	0.04	Low=32|High=32	2.2	0.56-9	0.25	0.24
TCGA-KIRC	ABCA6	1	0.19	Low=265|High=265	1.3	0.99-1.8	0.056	0.055
TCGA-KIRP	ABCA6	1	0.18	Low=144|High=143	1.1	0.6-2	0.78	0.78
TCGA-LAML	ABCA6	1	0.15	Low=70|High=70	1.4	0.89-2.1	0.16	0.16
TCGA-LGG	ABCA6	1	0.13	Low=254|High=253	2	1.4-2.8	0.00026	0.0002
TCGA-LIHC	ABCA6	1	2.2	Low=185|High=184	0.69	0.49-0.97	0.035	0.034
TCGA-LUAD	ABCA6	1	0.41	Low=252|High=252	0.72	0.53-0.96	0.027	0.026
TCGA-LUSC	ABCA6	1	0.28	Low=248|High=247	1.2	0.9-1.6	0.22	0.22
TCGA-MESO	ABCA6	1	0.61	Low=42|High=42	0.77	0.48-1.2	0.28	0.28
TCGA-OV	ABCA6	1	0.11	Low=186|High=186	0.92	0.71-1.2	0.52	0.52
TCGA-PAAD	ABCA6	1	0.6	Low=89|High=88	0.85	0.56-1.3	0.43	0.43
TCGA-PCPG	ABCA6	1	0.17	Low=90|High=89	0.22	0.026-1.9	0.17	0.13
TCGA-PRAD	ABCA6	1	0.13	Low=247|High=246	0.68	0.19-2.4	0.54	0.54
TCGA-READ	ABCA6	1	0.063	Low=82|High=82	1	0.46-2.2	0.99	0.99
TCGA-SARC	ABCA6	1	0.25	Low=130|High=129	0.81	0.54-1.2	0.29	0.29
TCGA-SKCM	ABCA6	1	0.13	Low=51|High=51	1.7	0.8-3.6	0.17	0.16
TCGA-STAD	ABCA6	1	0.29	Low=184|High=183	1.4	1-1.9	0.044	0.043
TCGA-TGCT	ABCA6	1	0.22	Low=67|High=67	4.2	0.41-42	0.23	0.2
TCGA-THCA	ABCA6	1	0.14	Low=251|High=251	1.4	0.53-3.9	0.47	0.47
TCGA-THYM	ABCA6	1	0.064	Low=59|High=59	1.2	0.33-4.6	0.77	0.77
TCGA-UCEC	ABCA6	1	0.079	Low=271|High=270	0.8	0.53-1.2	0.28	0.28
TCGA-UCS	ABCA6	1	0.067	Low=28|High=28	1.6	0.81-3.2	0.18	0.18
TCGA-UVM	ABCA6	1	0.031	Low=40|High=40	1.6	0.68-3.9	0.27	0.27
CGCI-BLGSP	ABCA8	1	0.2	Low=53|High=53	0.77	0.43-1.4	0.36	0.36
CGCI-HTMCP-CC	ABCA8	1	0.065	Low=61|High=60	0.99	0.62-1.6	0.96	0.96
CPTAC-3	ABCA8	1	1.5	Low=245|High=244	1.9	1.3-2.9	0.0019	0.0016
CTSP-DLBCL1	ABCA8	1	0.067	Low=5|High=5	6.6	0.72-60	0.094	0.055
HCMI-CMDC	ABCA8	1	0.13	Low=10|High=9	8	0.99-65	0.052	0.021
MMRF-COMMPASS	ABCA8	1	0.015	Low=385|High=381	0.87	0.63-1.2	0.41	0.41
TARGET-ALL-P2	ABCA8	1	0.019	Low=211|High=211	1.2	0.8-1.7	0.4	0.4
TARGET-ALL-P2-Tcell	ABCA8	1	0.018	Low=120|High=120	2.5	0.78-8	0.12	0.11
TARGET-ALL-P2-Bcell	ABCA8	1	0.022	Low=70|High=70	0.76	0.49-1.2	0.22	0.22
TARGET-ALL-P3	ABCA8	1	0.029	Low=39|High=38	1.7	0.83-3.7	0.14	0.13
TARGET-AML	ABCA8	1	0.019	Low=73|High=72	1.1	0.66-1.7	0.78	0.78
TARGET-OS	ABCA8	1	0.21	Low=43|High=43	0.41	0.19-0.91	0.028	0.023
TARGET-RT	ABCA8	1	0.53	Low=28|High=28	0.83	0.4-1.7	0.61	0.61
TARGET-WT	ABCA8	1	0.28	Low=62|High=62	1	0.6-1.8	0.87	0.87
TCGA-ACC	ABCA8	1	2.2	Low=40|High=39	0.48	0.22-1	0.062	0.056
TCGA-BLCA	ABCA8	1	0.15	Low=202|High=202	1.4	1.1-1.9	0.019	0.019
TCGA-BRCA	ABCA8	1	0.4	Low=544|High=544	0.73	0.53-1	0.056	0.055
TCGA-CESC	ABCA8	1	0.054	Low=152|High=152	0.93	0.59-1.5	0.76	0.76
TCGA-CHOL	ABCA8	1	0.26	Low=18|High=18	0.91	0.36-2.3	0.85	0.85
TCGA-COAD	ABCA8	1	0.089	Low=227|High=226	1.1	0.75-1.6	0.6	0.6
TCGA-DLBC	ABCA8	1	0.093	Low=24|High=24	1.5	0.35-6.2	0.59	0.59
TCGA-ESCA	ABCA8	1	0.2	Low=81|High=80	1.1	0.64-1.7	0.82	0.82
TCGA-GBM	ABCA8	1	1.5	Low=76|High=75	1	0.71-1.5	0.93	0.93
TCGA-HNSC	ABCA8	1	0.12	Low=249|High=249	0.87	0.67-1.1	0.31	0.31
TCGA-KICH	ABCA8	1	0.13	Low=32|High=32	0.55	0.14-2.2	0.4	0.39
TCGA-KIRC	ABCA8	1	0.49	Low=265|High=265	0.76	0.56-1	0.077	0.076
TCGA-KIRP	ABCA8	1	0.82	Low=144|High=143	0.72	0.39-1.3	0.28	0.27
TCGA-LAML	ABCA8	1	0.053	Low=70|High=70	0.79	0.52-1.2	0.28	0.28
TCGA-LGG	ABCA8	1	1.6	Low=254|High=253	1.4	0.95-1.9	0.094	0.093
TCGA-LIHC	ABCA8	1	1.2	Low=185|High=184	0.7	0.49-0.99	0.044	0.043
TCGA-LUAD	ABCA8	1	0.55	Low=252|High=252	0.65	0.49-0.87	0.0043	0.004
TCGA-LUSC	ABCA8	1	0.25	Low=248|High=247	1.1	0.85-1.5	0.41	0.41
TCGA-MESO	ABCA8	1	1.5	Low=42|High=42	0.88	0.55-1.4	0.61	0.61
TCGA-OV	ABCA8	1	0.19	Low=186|High=186	1.2	0.9-1.5	0.26	0.26
TCGA-PAAD	ABCA8	1	0.86	Low=89|High=88	0.72	0.47-1.1	0.12	0.12
TCGA-PCPG	ABCA8	1	0.37	Low=90|High=89	0.56	0.1-3.1	0.5	0.5
TCGA-PRAD	ABCA8	1	0.96	Low=247|High=246	0.73	0.21-2.6	0.63	0.63
TCGA-READ	ABCA8	1	0.13	Low=82|High=82	1.2	0.53-2.5	0.71	0.71
TCGA-SARC	ABCA8	1	0.85	Low=130|High=129	0.88	0.59-1.3	0.52	0.52
TCGA-SKCM	ABCA8	1	0.12	Low=51|High=51	1.5	0.71-3.2	0.28	0.28
TCGA-STAD	ABCA8	1	0.45	Low=184|High=183	1.5	1.1-2.1	0.01	0.0097
TCGA-TGCT	ABCA8	1	0.34	Low=67|High=67	1	0.14-7.1	1	1
TCGA-THCA	ABCA8	1	0.89	Low=251|High=251	0.9	0.34-2.4	0.84	0.84
TCGA-THYM	ABCA8	1	0.18	Low=59|High=59	1.6	0.42-5.9	0.51	0.5
TCGA-UCEC	ABCA8	1	0.19	Low=271|High=270	1.2	0.79-1.8	0.41	0.41
TCGA-UCS	ABCA8	1	0.36	Low=28|High=28	0.97	0.49-1.9	0.93	0.93
TCGA-UVM	ABCA8	1	1.6	Low=40|High=40	1.9	0.8-4.5	0.15	0.14
CGCI-BLGSP	ABCA9	1	0.22	Low=53|High=53	0.48	0.26-0.86	0.014	0.012
CGCI-HTMCP-CC	ABCA9	1	0.12	Low=61|High=60	0.76	0.47-1.2	0.26	0.26
CPTAC-3	ABCA9	1	1.2	Low=245|High=244	0.67	0.45-1	0.056	0.054
CTSP-DLBCL1	ABCA9	1	0.41	Low=5|High=5	1.5	0.25-9.2	0.65	0.64
HCMI-CMDC	ABCA9	1	0.11	Low=10|High=9	3.3	0.66-16	0.15	0.12
MMRF-COMMPASS	ABCA9	1	0.57	Low=383|High=383	0.83	0.61-1.1	0.25	0.25
TARGET-ALL-P2	ABCA9	1	0.088	Low=211|High=211	0.82	0.56-1.2	0.32	0.32
TARGET-ALL-P2-Tcell	ABCA9	1	0.09	Low=120|High=120	6.4	1.4-29	0.015	0.0052
TARGET-ALL-P2-Bcell	ABCA9	1	0.063	Low=70|High=70	0.65	0.42-1	0.048	0.046
TARGET-ALL-P3	ABCA9	1	0.12	Low=39|High=38	1.1	0.55-2.3	0.74	0.74
TARGET-AML	ABCA9	1	0.024	Low=73|High=72	1.8	1.1-2.8	0.023	0.021
TARGET-OS	ABCA9	1	0.093	Low=43|High=43	0.62	0.29-1.3	0.21	0.2
TARGET-RT	ABCA9	1	0.19	Low=28|High=28	1.2	0.59-2.5	0.59	0.59
TARGET-WT	ABCA9	1	0.71	Low=62|High=62	0.86	0.49-1.5	0.58	0.58
TCGA-ACC	ABCA9	1	0.24	Low=40|High=39	1.1	0.52-2.3	0.83	0.83
TCGA-BLCA	ABCA9	1	0.2	Low=202|High=202	0.88	0.65-1.2	0.37	0.37
TCGA-BRCA	ABCA9	1	0.41	Low=544|High=544	0.81	0.58-1.1	0.2	0.2
TCGA-CESC	ABCA9	1	0.1	Low=152|High=152	0.9	0.57-1.4	0.66	0.66
TCGA-CHOL	ABCA9	1	0.27	Low=18|High=18	0.88	0.35-2.2	0.79	0.79
TCGA-COAD	ABCA9	1	0.069	Low=227|High=226	0.98	0.66-1.4	0.91	0.91
TCGA-DLBC	ABCA9	1	0.3	Low=24|High=24	1	0.25-4.1	0.97	0.97
TCGA-ESCA	ABCA9	1	0.18	Low=81|High=80	0.93	0.57-1.5	0.77	0.77
TCGA-GBM	ABCA9	1	0.25	Low=76|High=75	1	0.72-1.5	0.83	0.83
TCGA-HNSC	ABCA9	1	0.12	Low=249|High=249	0.77	0.59-1	0.05	0.05
TCGA-KICH	ABCA9	1	0.05	Low=32|High=32	4.9	2021-01-23	0.049	0.029
TCGA-KIRC	ABCA9	1	0.25	Low=265|High=265	1.5	1.1-2	0.0094	0.0089
TCGA-KIRP	ABCA9	1	0.12	Low=144|High=143	1.4	0.76-2.5	0.28	0.28
TCGA-LAML	ABCA9	1	0.25	Low=70|High=70	1.2	0.79-1.8	0.37	0.37
TCGA-LGG	ABCA9	1	0.4	Low=254|High=253	1	0.72-1.4	0.92	0.92
TCGA-LIHC	ABCA9	1	0.54	Low=185|High=184	0.59	0.41-0.84	0.0032	0.0029
TCGA-LUAD	ABCA9	1	0.34	Low=252|High=252	0.84	0.63-1.1	0.26	0.26
TCGA-LUSC	ABCA9	1	0.27	Low=248|High=247	1.1	0.87-1.5	0.35	0.35
TCGA-MESO	ABCA9	1	0.46	Low=42|High=42	0.61	0.38-0.97	0.038	0.036
TCGA-OV	ABCA9	1	0.16	Low=186|High=186	1.2	0.9-1.5	0.24	0.24
TCGA-PAAD	ABCA9	1	0.73	Low=89|High=88	0.71	0.47-1.1	0.097	0.096
TCGA-PCPG	ABCA9	1	0.42	Low=90|High=89	0.21	0.024-1.8	0.15	0.11
TCGA-PRAD	ABCA9	1	0.21	Low=247|High=246	1.2	0.34-4.1	0.8	0.8
TCGA-READ	ABCA9	1	0.068	Low=82|High=82	0.85	0.39-1.9	0.69	0.69
TCGA-SARC	ABCA9	1	0.28	Low=130|High=129	0.84	0.57-1.3	0.4	0.4
TCGA-SKCM	ABCA9	1	0.16	Low=51|High=51	2.7	1.2-6	0.02	0.016
TCGA-STAD	ABCA9	1	0.28	Low=184|High=183	1.5	1.1-2.1	0.011	0.01
TCGA-TGCT	ABCA9	1	0.44	Low=67|High=67	1.3	0.17-9.7	0.8	0.8
TCGA-THCA	ABCA9	1	0.12	Low=251|High=251	1.8	0.67-5.1	0.23	0.23
TCGA-THYM	ABCA9	1	0.1	Low=59|High=59	3.1	0.65-15	0.16	0.14
TCGA-UCEC	ABCA9	1	0.17	Low=271|High=270	0.77	0.51-1.2	0.22	0.22
TCGA-UCS	ABCA9	1	0.19	Low=28|High=28	1.5	0.73-2.9	0.28	0.28
TCGA-UVM	ABCA9	1	0.28	Low=40|High=40	0.59	0.25-1.4	0.22	0.22
CGCI-BLGSP	ABCB11	1	0.0067	Low=53|High=53	1	0.58-1.8	0.91	0.91
CGCI-HTMCP-CC	ABCB11	1	0.049	Low=61|High=60	0.93	0.58-1.5	0.75	0.75
CPTAC-3	ABCB11	1	0.061	Low=245|High=244	1.6	1.1-2.4	0.018	0.017
CTSP-DLBCL1	ABCB11	1	0.011	Low=5|High=5	2.4	0.4-15	0.34	0.32
HCMI-CMDC	ABCB11	1	0.15	Low=10|High=9	0.42	0.081-2.2	0.3	0.29
MMRF-COMMPASS	ABCB11	1	0.025	Low=385|High=381	0.75	0.55-1	0.08	0.079
TARGET-ALL-P2	ABCB11	1	0.013	Low=211|High=211	0.35	0.23-0.54	1.7e-06	5.6e-07
TARGET-ALL-P2-Tcell	ABCB11	1	0.015	Low=120|High=120	0.51	0.17-1.5	0.23	0.22
TARGET-ALL-P2-Bcell	ABCB11	1	0.01	Low=70|High=70	0.49	0.31-0.76	0.0015	0.0012
TARGET-ALL-P3	ABCB11	1	0.043	Low=39|High=38	1.8	0.83-3.7	0.14	0.13
TARGET-AML	ABCB11	1	0.0026	Low=73|High=72	1.8	1.1-2.9	0.018	0.016
TARGET-OS	ABCB11	1	0.0089	Low=43|High=43	1.1	0.51-2.2	0.86	0.86
TARGET-RT	ABCB11	1	0	Low=44|High=12	1.1	0.45-2.5	0.91	0.91
TARGET-WT	ABCB11	1	0.0032	Low=62|High=62	1.1	0.61-1.9	0.81	0.81
TCGA-ACC	ABCB11	1	0	Low=49|High=30	1.3	0.59-2.7	0.56	0.56
TCGA-BLCA	ABCB11	1	0.019	Low=202|High=202	0.84	0.62-1.1	0.24	0.24
TCGA-BRCA	ABCB11	1	0.014	Low=544|High=544	0.77	0.56-1.1	0.12	0.12
TCGA-CESC	ABCB11	1	0.013	Low=152|High=152	1.1	0.71-1.8	0.6	0.6
TCGA-CHOL	ABCB11	1	0.071	Low=18|High=18	1.5	0.57-3.7	0.43	0.43
TCGA-COAD	ABCB11	1	0.022	Low=227|High=226	0.98	0.66-1.4	0.92	0.92
TCGA-DLBC	ABCB11	1	0.01	Low=24|High=24	1.5	0.36-6	0.6	0.6
TCGA-ESCA	ABCB11	1	0.03	Low=81|High=80	0.74	0.45-1.2	0.23	0.23
TCGA-GBM	ABCB11	1	0.011	Low=76|High=75	1.2	0.83-1.7	0.33	0.33
TCGA-HNSC	ABCB11	1	0.023	Low=249|High=249	0.94	0.72-1.2	0.63	0.63
TCGA-KICH	ABCB11	1	0	Low=43|High=21	1.1	0.26-4.2	0.94	0.94
TCGA-KIRC	ABCB11	1	0.0046	Low=265|High=265	1.5	1.1-2	0.012	0.012
TCGA-KIRP	ABCB11	1	0	Low=146|High=141	2	1.1-3.7	0.023	0.02
TCGA-LAML	ABCB11	1	0.021	Low=70|High=70	1.4	0.94-2.2	0.092	0.09
TCGA-LGG	ABCB11	1	0.0057	Low=254|High=253	1.8	1.3-2.6	0.0015	0.0013
TCGA-LIHC	ABCB11	1	2	Low=185|High=184	0.64	0.45-0.9	0.011	0.011
TCGA-LUAD	ABCB11	1	0.021	Low=252|High=252	1.2	0.89-1.6	0.25	0.25
TCGA-LUSC	ABCB11	1	0.021	Low=248|High=247	1.1	0.85-1.5	0.44	0.44
TCGA-MESO	ABCB11	1	0.0058	Low=42|High=42	1.9	1.2-3.1	0.0073	0.0064
TCGA-OV	ABCB11	1	0.011	Low=186|High=186	1.1	0.86-1.4	0.42	0.42
TCGA-PAAD	ABCB11	1	0.061	Low=89|High=88	1.5	0.97-2.3	0.072	0.07
TCGA-PCPG	ABCB11	1	0	Low=143|High=36	2.2	0.4-12	0.37	0.36
TCGA-PRAD	ABCB11	1	0.0094	Low=247|High=246	1	0.3-3.7	0.94	0.94
TCGA-READ	ABCB11	1	0.014	Low=82|High=82	0.78	0.36-1.7	0.53	0.53
TCGA-SARC	ABCB11	1	0	Low=167|High=92	0.94	0.62-1.4	0.76	0.76
TCGA-SKCM	ABCB11	1	0.006	Low=51|High=51	1.1	0.52-2.3	0.83	0.83
TCGA-STAD	ABCB11	1	0.033	Low=184|High=183	1.3	0.91-1.7	0.17	0.17
TCGA-TGCT	ABCB11	1	0.0058	Low=67|High=67	0.72	0.097-5.3	0.75	0.75
TCGA-THCA	ABCB11	1	0	Low=308|High=194	0.46	0.15-1.4	0.18	0.17
TCGA-THYM	ABCB11	1	0	Low=73|High=45	2.4	0.63-8.9	0.2	0.19
TCGA-UCEC	ABCB11	1	0.0059	Low=271|High=270	1.3	0.84-1.9	0.26	0.26
TCGA-UCS	ABCB11	1	0.013	Low=28|High=28	0.99	0.5-1.9	0.98	0.98
TCGA-UVM	ABCB11	1	0	Low=66|High=14	1.8	0.76-4.5	0.18	0.17
CGCI-BLGSP	ABCB1	1	0.53	Low=53|High=53	0.63	0.36-1.1	0.12	0.12
CGCI-HTMCP-CC	ABCB1	1	0.36	Low=61|High=60	0.56	0.35-0.91	0.018	0.016
CPTAC-3	ABCB1	1	1.7	Low=245|High=244	1.8	1.2-2.7	0.0071	0.0064
CTSP-DLBCL1	ABCB1	1	0.39	Low=5|High=5	1.7	0.28-10	0.58	0.57
HCMI-CMDC	ABCB1	1	3	Low=10|High=9	0.21	0.025-1.8	0.15	0.11
MMRF-COMMPASS	ABCB1	1	0.14	Low=383|High=383	1.4	2021-01-02	0.03	0.029
TARGET-ALL-P2	ABCB1	1	0.42	Low=211|High=211	0.73	0.5-1.1	0.12	0.12
TARGET-ALL-P2-Tcell	ABCB1	1	0.38	Low=120|High=120	0.4	0.12-1.3	0.12	0.11
TARGET-ALL-P2-Bcell	ABCB1	1	0.3	Low=70|High=70	1	0.66-1.6	0.92	0.92
TARGET-ALL-P3	ABCB1	1	0.78	Low=39|High=38	1.4	0.68-2.9	0.35	0.35
TARGET-AML	ABCB1	1	0.42	Low=73|High=72	0.99	0.61-1.6	0.96	0.96
TARGET-OS	ABCB1	1	0.3	Low=43|High=43	0.73	0.35-1.5	0.4	0.39
TARGET-RT	ABCB1	1	0.075	Low=28|High=28	0.9	0.44-1.8	0.77	0.77
TARGET-WT	ABCB1	1	0.2	Low=62|High=62	1.2	0.67-2	0.59	0.59
TCGA-ACC	ABCB1	1	4.5	Low=40|High=39	1.5	0.72-3.2	0.28	0.27
TCGA-BLCA	ABCB1	1	0.4	Low=202|High=202	0.85	0.63-1.1	0.28	0.28
TCGA-BRCA	ABCB1	1	0.64	Low=544|High=544	0.76	0.55-1	0.091	0.09
TCGA-CESC	ABCB1	1	0.41	Low=152|High=152	0.65	0.41-1	0.07	0.068
TCGA-CHOL	ABCB1	1	2.1	Low=18|High=18	1.1	0.45-2.9	0.79	0.79
TCGA-COAD	ABCB1	1	2.5	Low=227|High=226	0.75	0.51-1.1	0.15	0.14
TCGA-DLBC	ABCB1	1	0.74	Low=24|High=24	1.9	0.44-7.8	0.39	0.39
TCGA-ESCA	ABCB1	1	0.58	Low=81|High=80	0.93	0.57-1.5	0.78	0.78
TCGA-GBM	ABCB1	1	1.9	Low=76|High=75	0.76	0.53-1.1	0.14	0.13
TCGA-HNSC	ABCB1	1	0.29	Low=249|High=249	0.61	0.47-0.8	0.00034	0.0003
TCGA-KICH	ABCB1	1	0.23	Low=32|High=32	0.28	0.059-1.4	0.12	0.094
TCGA-KIRC	ABCB1	1	2.7	Low=265|High=265	0.59	0.43-0.8	0.0007	0.0006
TCGA-KIRP	ABCB1	1	4.6	Low=144|High=143	1.1	0.59-2	0.81	0.81
TCGA-LAML	ABCB1	1	1	Low=70|High=70	1.1	0.74-1.7	0.58	0.58
TCGA-LGG	ABCB1	1	2.5	Low=254|High=253	1.2	0.85-1.7	0.31	0.3
TCGA-LIHC	ABCB1	1	3.1	Low=185|High=184	1.1	0.81-1.6	0.43	0.43
TCGA-LUAD	ABCB1	1	0.54	Low=252|High=252	0.69	0.51-0.92	0.013	0.013
TCGA-LUSC	ABCB1	1	0.33	Low=248|High=247	0.85	0.65-1.1	0.23	0.22
TCGA-MESO	ABCB1	1	0.97	Low=42|High=42	0.72	0.44-1.2	0.17	0.17
TCGA-OV	ABCB1	1	0.26	Low=186|High=186	1	0.78-1.3	0.92	0.92
TCGA-PAAD	ABCB1	1	1.7	Low=89|High=88	0.51	0.33-0.77	0.0015	0.0013
TCGA-PCPG	ABCB1	1	3.6	Low=90|High=89	0.58	0.1-3.3	0.54	0.53
TCGA-PRAD	ABCB1	1	1.4	Low=247|High=246	1.1	0.31-3.8	0.89	0.89
TCGA-READ	ABCB1	1	2.4	Low=82|High=82	1.1	0.5-2.4	0.8	0.8
TCGA-SARC	ABCB1	1	0.53	Low=130|High=129	0.48	0.32-0.73	0.00053	0.0004
TCGA-SKCM	ABCB1	1	0.29	Low=51|High=51	1.1	0.53-2.4	0.77	0.77
TCGA-STAD	ABCB1	1	0.98	Low=184|High=183	1.1	0.77-1.5	0.7	0.7
TCGA-TGCT	ABCB1	1	0.58	Low=67|High=67	2	0.18-22	0.58	0.57
TCGA-THCA	ABCB1	1	0.87	Low=251|High=251	1.3	0.49-3.5	0.6	0.6
TCGA-THYM	ABCB1	1	0.51	Low=59|High=59	0.85	0.23-3.2	0.81	0.81
TCGA-UCEC	ABCB1	1	0.72	Low=271|High=270	0.98	0.65-1.5	0.93	0.93
TCGA-UCS	ABCB1	1	0.33	Low=28|High=28	1.2	0.61-2.4	0.59	0.59
TCGA-UVM	ABCB1	1	0.16	Low=40|High=40	1.2	0.54-2.8	0.63	0.63
CGCI-BLGSP	ABCB4	1	0.41	Low=53|High=53	1.1	0.64-2	0.65	0.65
CGCI-HTMCP-CC	ABCB4	1	0.095	Low=61|High=60	0.93	0.58-1.5	0.77	0.77
CPTAC-3	ABCB4	1	0.71	Low=246|High=243	2.7	1.7-4.2	8.1e-06	3.4e-06
CTSP-DLBCL1	ABCB4	1	0.64	Low=5|High=5	1.2	0.2-7.4	0.82	0.82
HCMI-CMDC	ABCB4	1	0.37	Low=10|High=9	1.6	0.37-6.5	0.55	0.54
MMRF-COMMPASS	ABCB4	1	0.17	Low=383|High=383	1.2	0.84-1.6	0.36	0.36
TARGET-ALL-P2	ABCB4	1	0.25	Low=211|High=211	3.4	2.2-5.4	9.2e-08	1.4e-08
TARGET-ALL-P2-Tcell	ABCB4	1	0.15	Low=120|High=120	0.99	0.35-2.8	0.98	0.98
TARGET-ALL-P2-Bcell	ABCB4	1	0.75	Low=70|High=70	1	0.66-1.6	0.93	0.93
TARGET-ALL-P3	ABCB4	1	0.28	Low=39|High=38	2.2	1-4.6	0.039	0.034
TARGET-AML	ABCB4	1	0.085	Low=73|High=72	1	0.65-1.7	0.85	0.85
TARGET-OS	ABCB4	1	1.1	Low=43|High=43	1.1	0.54-2.3	0.75	0.75
TARGET-RT	ABCB4	1	0.04	Low=28|High=28	0.77	0.37-1.6	0.47	0.47
TARGET-WT	ABCB4	1	0.62	Low=62|High=62	0.55	0.31-0.97	0.039	0.036
TCGA-ACC	ABCB4	1	1.3	Low=40|High=39	2.8	1.2-6.4	0.014	0.011
TCGA-BLCA	ABCB4	1	0.17	Low=202|High=202	0.93	0.69-1.3	0.64	0.64
TCGA-BRCA	ABCB4	1	0.32	Low=544|High=544	0.82	0.59-1.1	0.22	0.22
TCGA-CESC	ABCB4	1	0.071	Low=152|High=152	0.66	0.41-1.1	0.084	0.082
TCGA-CHOL	ABCB4	1	0.27	Low=18|High=18	1.5	0.59-4	0.39	0.38
TCGA-COAD	ABCB4	1	0.21	Low=227|High=226	0.86	0.58-1.3	0.45	0.45
TCGA-DLBC	ABCB4	1	0.87	Low=24|High=24	3.7	0.75-19	0.11	0.083
TCGA-ESCA	ABCB4	1	0.15	Low=81|High=80	0.99	0.61-1.6	0.98	0.98
TCGA-GBM	ABCB4	1	0.63	Low=76|High=75	0.77	0.54-1.1	0.15	0.15
TCGA-HNSC	ABCB4	1	0.12	Low=249|High=249	0.91	0.7-1.2	0.49	0.49
TCGA-KICH	ABCB4	1	0.064	Low=32|High=32	0.87	0.23-3.2	0.83	0.83
TCGA-KIRC	ABCB4	1	0.68	Low=265|High=265	0.6	0.44-0.82	0.0012	0.0011
TCGA-KIRP	ABCB4	1	0.56	Low=144|High=143	1.2	0.69-2.3	0.47	0.47
TCGA-LAML	ABCB4	1	0.17	Low=70|High=70	0.88	0.58-1.3	0.55	0.55
TCGA-LGG	ABCB4	1	0.36	Low=254|High=253	1.7	1.2-2.5	0.0032	0.0028
TCGA-LIHC	ABCB4	1	3.6	Low=185|High=184	0.81	0.57-1.1	0.22	0.22
TCGA-LUAD	ABCB4	1	0.23	Low=252|High=252	0.91	0.68-1.2	0.52	0.52
TCGA-LUSC	ABCB4	1	0.11	Low=248|High=247	1	0.78-1.3	0.89	0.89
TCGA-MESO	ABCB4	1	0.18	Low=42|High=42	0.97	0.61-1.6	0.91	0.91
TCGA-OV	ABCB4	1	0.095	Low=186|High=186	1.1	0.81-1.4	0.71	0.71
TCGA-PAAD	ABCB4	1	0.39	Low=89|High=88	0.59	0.39-0.89	0.012	0.011
TCGA-PCPG	ABCB4	1	0.37	Low=90|High=89	0.5	0.09-2.7	0.42	0.41
TCGA-PRAD	ABCB4	1	0.16	Low=247|High=246	1.4	0.38-5.2	0.6	0.6
TCGA-READ	ABCB4	1	0.21	Low=82|High=82	2.2	0.97-5.2	0.058	0.052
TCGA-SARC	ABCB4	1	0.32	Low=130|High=129	0.74	0.49-1.1	0.14	0.14
TCGA-SKCM	ABCB4	1	0.81	Low=51|High=51	1.2	0.55-2.5	0.68	0.68
TCGA-STAD	ABCB4	1	0.21	Low=184|High=183	1.4	1-1.9	0.045	0.044
TCGA-TGCT	ABCB4	1	0.28	Low=67|High=67	0.32	0.034-3.1	0.33	0.3
TCGA-THCA	ABCB4	1	0.16	Low=251|High=251	2.3	0.78-6.5	0.13	0.12
TCGA-THYM	ABCB4	1	0.13	Low=59|High=59	0.95	0.25-3.6	0.94	0.94
TCGA-UCEC	ABCB4	1	0.13	Low=271|High=270	0.82	0.54-1.2	0.35	0.35
TCGA-UCS	ABCB4	1	0.28	Low=28|High=28	0.73	0.37-1.4	0.35	0.35
TCGA-UVM	ABCB4	1	0.29	Low=40|High=40	3.8	1.4-10	0.0089	0.005
CGCI-BLGSP	ABCB6	1	1	Low=53|High=53	1.3	0.73-2.3	0.39	0.39
CGCI-HTMCP-CC	ABCB6	1	1.6	Low=61|High=60	0.83	0.52-1.3	0.44	0.44
CPTAC-3	ABCB6	1	1.3	Low=245|High=244	3	1.9-4.6	1.7e-06	5e-07
CTSP-DLBCL1	ABCB6	1	0.78	Low=5|High=5	2.4	0.4-15	0.34	0.32
HCMI-CMDC	ABCB6	1	1.3	Low=10|High=9	2.3	0.54-9.7	0.26	0.24
MMRF-COMMPASS	ABCB6	1	1.2	Low=383|High=383	1.5	1.1-2.1	0.0092	0.0086
TARGET-ALL-P2	ABCB6	1	0.58	Low=211|High=211	0.63	0.43-0.94	0.023	0.022
TARGET-ALL-P2-Tcell	ABCB6	1	0.55	Low=120|High=120	0.73	0.25-2.1	0.56	0.56
TARGET-ALL-P2-Bcell	ABCB6	1	0.49	Low=70|High=70	0.6	0.39-0.93	0.023	0.021
TARGET-ALL-P3	ABCB6	1	0.85	Low=39|High=38	1.3	0.64-2.8	0.44	0.44
TARGET-AML	ABCB6	1	0.21	Low=73|High=72	1.4	0.87-2.3	0.16	0.16
TARGET-OS	ABCB6	1	1.5	Low=43|High=43	2.2	1-4.9	0.046	0.041
TARGET-RT	ABCB6	1	1.3	Low=28|High=28	0.68	0.33-1.4	0.29	0.28
TARGET-WT	ABCB6	1	0.55	Low=62|High=62	0.96	0.55-1.7	0.88	0.88
TCGA-ACC	ABCB6	1	1.4	Low=40|High=39	8.6	2021-03-25	6.8e-05	1.7e-06
TCGA-BLCA	ABCB6	1	1.1	Low=202|High=202	0.86	0.64-1.2	0.33	0.33
TCGA-BRCA	ABCB6	1	1	Low=544|High=544	1.1	0.77-1.5	0.74	0.74
TCGA-CESC	ABCB6	1	1.5	Low=152|High=152	0.68	0.42-1.1	0.1	0.1
TCGA-CHOL	ABCB6	1	1.1	Low=18|High=18	1.1	0.45-2.9	0.77	0.77
TCGA-COAD	ABCB6	1	0.95	Low=227|High=226	1.5	1-2.2	0.044	0.042
TCGA-DLBC	ABCB6	1	0.73	Low=24|High=24	2	0.48-8.6	0.34	0.33
TCGA-ESCA	ABCB6	1	1.1	Low=81|High=80	1.1	0.65-1.8	0.8	0.8
TCGA-GBM	ABCB6	1	1.6	Low=76|High=75	0.94	0.66-1.4	0.75	0.75
TCGA-HNSC	ABCB6	1	1.3	Low=249|High=249	0.87	0.67-1.1	0.3	0.3
TCGA-KICH	ABCB6	1	0.19	Low=32|High=32	2.1	0.52-8.3	0.3	0.29
TCGA-KIRC	ABCB6	1	1.6	Low=265|High=265	1.2	0.88-1.6	0.27	0.27
TCGA-KIRP	ABCB6	1	1.3	Low=144|High=143	3.3	1.7-6.5	0.00061	0.00028
TCGA-LAML	ABCB6	1	0.66	Low=70|High=70	0.79	0.52-1.2	0.29	0.28
TCGA-LGG	ABCB6	1	1.8	Low=254|High=253	0.62	0.42-0.91	0.014	0.013
TCGA-LIHC	ABCB6	1	1.6	Low=185|High=184	2.1	1.5-3	5.3e-05	3.6e-05
TCGA-LUAD	ABCB6	1	1.3	Low=252|High=252	1.2	0.88-1.6	0.28	0.28
TCGA-LUSC	ABCB6	1	1.7	Low=248|High=247	0.85	0.65-1.1	0.24	0.24
TCGA-MESO	ABCB6	1	1.6	Low=42|High=42	0.84	0.52-1.3	0.46	0.46
TCGA-OV	ABCB6	1	1	Low=186|High=186	1.1	0.82-1.4	0.62	0.62
TCGA-PAAD	ABCB6	1	0.9	Low=89|High=88	0.59	0.39-0.9	0.014	0.013
TCGA-PCPG	ABCB6	1	1.4	Low=90|High=89	2	0.37-11	0.41	0.41
TCGA-PRAD	ABCB6	1	1.6	Low=247|High=246	3.5	0.74-17	0.11	0.093
TCGA-READ	ABCB6	1	0.98	Low=82|High=82	1	0.46-2.2	0.97	0.97
TCGA-SARC	ABCB6	1	1.3	Low=130|High=129	1	0.68-1.5	0.95	0.95
TCGA-SKCM	ABCB6	1	1.5	Low=51|High=51	1.7	0.79-3.5	0.18	0.18
TCGA-STAD	ABCB6	1	0.83	Low=184|High=183	0.88	0.63-1.2	0.44	0.44
TCGA-TGCT	ABCB6	1	0.86	Low=67|High=67	0.94	0.13-6.7	0.95	0.95
TCGA-THCA	ABCB6	1	0.93	Low=251|High=251	1.4	0.52-3.8	0.5	0.5
TCGA-THYM	ABCB6	1	1.3	Low=59|High=59	2	0.49-7.9	0.33	0.33
TCGA-UCEC	ABCB6	1	1.4	Low=271|High=270	1	0.69-1.6	0.84	0.84
TCGA-UCS	ABCB6	1	1.8	Low=28|High=28	0.73	0.36-1.5	0.37	0.37
TCGA-UVM	ABCB6	1	1.6	Low=40|High=40	4.4	1.7-11	0.0022	0.00087
CGCI-BLGSP	ABCB7	1	3.8	Low=53|High=53	1.2	0.7-2.2	0.47	0.46
CGCI-HTMCP-CC	ABCB7	1	2.9	Low=61|High=60	1.3	0.82-2.1	0.27	0.27
CPTAC-3	ABCB7	1	3.9	Low=245|High=244	1.1	0.72-1.6	0.73	0.73
CTSP-DLBCL1	ABCB7	1	3.4	Low=5|High=5	0.66	0.11-4	0.65	0.64
HCMI-CMDC	ABCB7	1	3.9	Low=10|High=9	0.96	0.21-4.3	0.96	0.96
MMRF-COMMPASS	ABCB7	1	2.8	Low=383|High=383	0.99	0.72-1.4	0.95	0.95
TARGET-ALL-P2	ABCB7	1	3.9	Low=211|High=211	0.4	0.26-0.61	1.8e-05	8.8e-06
TARGET-ALL-P2-Tcell	ABCB7	1	4.1	Low=120|High=120	2.4	0.75-7.7	0.14	0.13
TARGET-ALL-P2-Bcell	ABCB7	1	3.6	Low=70|High=70	0.54	0.35-0.84	0.0058	0.0051
TARGET-ALL-P3	ABCB7	1	4	Low=39|High=38	1.3	0.63-2.7	0.47	0.47
TARGET-AML	ABCB7	1	3.1	Low=73|High=72	1.8	1.1-3	0.016	0.015
TARGET-OS	ABCB7	1	3.1	Low=43|High=43	1.3	0.62-2.7	0.48	0.48
TARGET-RT	ABCB7	1	3.2	Low=28|High=28	0.71	0.35-1.5	0.35	0.35
TARGET-WT	ABCB7	1	3.3	Low=62|High=62	1.5	0.84-2.6	0.18	0.17
TCGA-ACC	ABCB7	1	2.9	Low=40|High=39	0.97	0.46-2	0.94	0.94
TCGA-BLCA	ABCB7	1	2.7	Low=202|High=202	0.9	0.67-1.2	0.49	0.49
TCGA-BRCA	ABCB7	1	3.2	Low=544|High=544	1.2	0.88-1.7	0.23	0.23
TCGA-CESC	ABCB7	1	3	Low=152|High=152	1	0.64-1.6	0.94	0.94
TCGA-CHOL	ABCB7	1	2.8	Low=18|High=18	0.75	0.29-2	0.55	0.55
TCGA-COAD	ABCB7	1	3.4	Low=227|High=226	0.72	0.49-1.1	0.1	0.1
TCGA-DLBC	ABCB7	1	3.4	Low=24|High=24	1.1	0.28-4.4	0.89	0.89
TCGA-ESCA	ABCB7	1	3.1	Low=81|High=80	1.5	0.88-2.4	0.14	0.14
TCGA-GBM	ABCB7	1	3.2	Low=76|High=75	0.6	0.42-0.87	0.0073	0.0067
TCGA-HNSC	ABCB7	1	2.8	Low=249|High=249	1.2	0.95-1.6	0.11	0.11
TCGA-KICH	ABCB7	1	3.4	Low=32|High=32	2	0.49-8	0.33	0.32
TCGA-KIRC	ABCB7	1	3.2	Low=265|High=265	0.44	0.32-0.61	6.5e-07	3.2e-07
TCGA-KIRP	ABCB7	1	2.7	Low=144|High=143	1	0.57-1.9	0.88	0.88
TCGA-LAML	ABCB7	1	4	Low=70|High=70	0.92	0.6-1.4	0.69	0.69
TCGA-LGG	ABCB7	1	3	Low=254|High=253	1.3	0.93-1.9	0.12	0.12
TCGA-LIHC	ABCB7	1	2.8	Low=185|High=184	1.1	0.79-1.6	0.52	0.52
TCGA-LUAD	ABCB7	1	3	Low=252|High=252	0.96	0.72-1.3	0.81	0.81
TCGA-LUSC	ABCB7	1	3	Low=248|High=247	0.78	0.59-1	0.067	0.066
TCGA-MESO	ABCB7	1	3	Low=42|High=42	0.66	0.41-1	0.076	0.074
TCGA-OV	ABCB7	1	2.9	Low=186|High=186	1	0.78-1.3	0.9	0.9
TCGA-PAAD	ABCB7	1	2.8	Low=89|High=88	1.1	0.71-1.6	0.77	0.77
TCGA-PCPG	ABCB7	1	2.6	Low=90|High=89	0.97	0.2-4.9	0.97	0.97
TCGA-PRAD	ABCB7	1	2.9	Low=247|High=246	1.6	0.46-5.8	0.45	0.45
TCGA-READ	ABCB7	1	3.4	Low=82|High=82	0.66	0.3-1.5	0.3	0.3
TCGA-SARC	ABCB7	1	3	Low=130|High=129	1.2	0.83-1.8	0.3	0.3
TCGA-SKCM	ABCB7	1	2.7	Low=51|High=51	1.2	0.59-2.6	0.59	0.59
TCGA-STAD	ABCB7	1	2.9	Low=184|High=183	0.88	0.63-1.2	0.44	0.44
TCGA-TGCT	ABCB7	1	3.3	Low=67|High=67	0.45	0.041-4.9	0.51	0.5
TCGA-THCA	ABCB7	1	3	Low=251|High=251	0.79	0.29-2.1	0.64	0.64
TCGA-THYM	ABCB7	1	3.5	Low=59|High=59	0.66	0.17-2.5	0.54	0.53
TCGA-UCEC	ABCB7	1	2.8	Low=271|High=270	1.9	1.2-2.9	0.0034	0.0029
TCGA-UCS	ABCB7	1	3	Low=28|High=28	0.78	0.39-1.6	0.48	0.48
TCGA-UVM	ABCB7	1	2.4	Low=40|High=40	2.3	0.95-5.7	0.065	0.057
CGCI-BLGSP	ABCB8	1	2.6	Low=53|High=53	0.84	0.48-1.5	0.55	0.55
CGCI-HTMCP-CC	ABCB8	1	2.3	Low=61|High=60	1.4	0.87-2.2	0.17	0.17
CPTAC-3	ABCB8	1	2.1	Low=245|High=244	2.7	1.8-4.2	5.8e-06	2.3e-06
CTSP-DLBCL1	ABCB8	1	2	Low=5|High=5	1.5	0.25-8.9	0.67	0.66
HCMI-CMDC	ABCB8	1	2.5	Low=10|High=9	7.2	0.88-59	0.066	0.032
MMRF-COMMPASS	ABCB8	1	2.9	Low=383|High=383	1.2	0.85-1.6	0.35	0.35
TARGET-ALL-P2	ABCB8	1	1.8	Low=211|High=211	0.61	0.41-0.91	0.015	0.014
TARGET-ALL-P2-Tcell	ABCB8	1	1.9	Low=120|High=120	2.7	0.83-8.6	0.1	0.087
TARGET-ALL-P2-Bcell	ABCB8	1	1.4	Low=70|High=70	0.99	0.64-1.5	0.95	0.95
TARGET-ALL-P3	ABCB8	1	2	Low=39|High=38	0.97	0.47-2	0.94	0.94
TARGET-AML	ABCB8	1	1.3	Low=73|High=72	1.4	0.84-2.2	0.21	0.2
TARGET-OS	ABCB8	1	2.2	Low=43|High=43	0.95	0.45-2	0.88	0.88
TARGET-RT	ABCB8	1	2.1	Low=28|High=28	1.1	0.54-2.3	0.79	0.79
TARGET-WT	ABCB8	1	1.7	Low=62|High=62	1.7	0.97-3	0.063	0.06
TCGA-ACC	ABCB8	1	3	Low=40|High=39	1.5	0.71-3.2	0.29	0.29
TCGA-BLCA	ABCB8	1	2.3	Low=202|High=202	1.1	0.82-1.5	0.55	0.55
TCGA-BRCA	ABCB8	1	2.4	Low=544|High=544	1.1	0.83-1.6	0.42	0.42
TCGA-CESC	ABCB8	1	2.4	Low=152|High=152	0.68	0.42-1.1	0.11	0.11
TCGA-CHOL	ABCB8	1	2.4	Low=18|High=18	0.96	0.37-2.5	0.94	0.94
TCGA-COAD	ABCB8	1	2.6	Low=227|High=226	1.3	0.85-1.9	0.24	0.24
TCGA-DLBC	ABCB8	1	2.5	Low=24|High=24	0.11	0.013-0.9	0.04	0.014
TCGA-ESCA	ABCB8	1	2.2	Low=81|High=80	0.95	0.58-1.6	0.85	0.85
TCGA-GBM	ABCB8	1	2.9	Low=76|High=75	1.3	0.91-1.9	0.16	0.15
TCGA-HNSC	ABCB8	1	2.3	Low=249|High=249	0.75	0.57-0.98	0.035	0.035
TCGA-KICH	ABCB8	1	2.5	Low=32|High=32	1.3	0.36-5	0.66	0.66
TCGA-KIRC	ABCB8	1	1.9	Low=265|High=265	1.7	1.2-2.3	0.00083	0.00072
TCGA-KIRP	ABCB8	1	2.8	Low=144|High=143	0.72	0.39-1.3	0.28	0.28
TCGA-LAML	ABCB8	1	2.2	Low=70|High=70	1.5	0.97-2.3	0.071	0.07
TCGA-LGG	ABCB8	1	2.5	Low=254|High=253	1.7	1.2-2.4	0.0036	0.0032
TCGA-LIHC	ABCB8	1	2.5	Low=185|High=184	1.1	0.8-1.6	0.47	0.47
TCGA-LUAD	ABCB8	1	2.4	Low=252|High=252	1	0.78-1.4	0.81	0.81
TCGA-LUSC	ABCB8	1	2.3	Low=248|High=247	1	0.8-1.4	0.73	0.73
TCGA-MESO	ABCB8	1	2.8	Low=42|High=42	1	0.64-1.6	0.92	0.92
TCGA-OV	ABCB8	1	2.2	Low=186|High=186	0.88	0.68-1.1	0.32	0.32
TCGA-PAAD	ABCB8	1	2.3	Low=89|High=88	0.72	0.47-1.1	0.11	0.11
TCGA-PCPG	ABCB8	1	2.5	Low=90|High=89	0.28	0.031-2.5	0.25	0.22
TCGA-PRAD	ABCB8	1	2.4	Low=247|High=246	0.74	0.21-2.7	0.65	0.65
TCGA-READ	ABCB8	1	2.6	Low=82|High=82	1	0.46-2.2	0.99	0.99
TCGA-SARC	ABCB8	1	2.3	Low=130|High=129	0.89	0.6-1.3	0.55	0.55
TCGA-SKCM	ABCB8	1	3	Low=51|High=51	1.1	0.51-2.2	0.88	0.88
TCGA-STAD	ABCB8	1	2.3	Low=184|High=183	0.81	0.58-1.1	0.2	0.2
TCGA-TGCT	ABCB8	1	3.5	Low=67|High=67	0.8	0.11-6	0.83	0.83
TCGA-THCA	ABCB8	1	2.3	Low=251|High=251	3.5	1.1-11	0.03	0.02
TCGA-THYM	ABCB8	1	2.7	Low=59|High=59	1	0.27-3.9	0.96	0.96
TCGA-UCEC	ABCB8	1	2.6	Low=271|High=270	0.85	0.56-1.3	0.44	0.44
TCGA-UCS	ABCB8	1	2.5	Low=28|High=28	1.3	0.65-2.6	0.46	0.46
TCGA-UVM	ABCB8	1	3	Low=40|High=40	4.5	1.8-12	0.0016	0.00056
CGCI-BLGSP	ABCB9	1	0.41	Low=53|High=53	1.4	0.79-2.5	0.25	0.25
CGCI-HTMCP-CC	ABCB9	1	0.81	Low=61|High=60	1.1	0.66-1.7	0.83	0.83
CPTAC-3	ABCB9	1	0.79	Low=245|High=244	2.9	1.9-4.6	2.1e-06	6.6e-07
CTSP-DLBCL1	ABCB9	1	0.16	Low=5|High=5	2.4	0.4-15	0.34	0.32
HCMI-CMDC	ABCB9	1	0.96	Low=10|High=9	1.6	0.35-7	0.56	0.56
MMRF-COMMPASS	ABCB9	1	2	Low=383|High=383	0.89	0.65-1.2	0.48	0.48
TARGET-ALL-P2	ABCB9	1	0.51	Low=211|High=211	0.86	0.59-1.3	0.46	0.46
TARGET-ALL-P2-Tcell	ABCB9	1	0.47	Low=120|High=120	0.79	0.27-2.3	0.66	0.66
TARGET-ALL-P2-Bcell	ABCB9	1	0.51	Low=70|High=70	0.78	0.5-1.2	0.25	0.25
TARGET-ALL-P3	ABCB9	1	0.6	Low=39|High=38	0.65	0.31-1.4	0.26	0.25
TARGET-AML	ABCB9	1	0.19	Low=73|High=72	1.4	0.86-2.2	0.18	0.17
TARGET-OS	ABCB9	1	0.86	Low=43|High=43	0.8	0.38-1.7	0.55	0.55
TARGET-RT	ABCB9	1	0.45	Low=28|High=28	0.8	0.39-1.6	0.54	0.54
TARGET-WT	ABCB9	1	0.52	Low=62|High=62	1.2	0.69-2.1	0.52	0.52
TCGA-ACC	ABCB9	1	1	Low=40|High=39	1.6	0.74-3.3	0.24	0.23
TCGA-BLCA	ABCB9	1	0.71	Low=202|High=202	1.3	0.98-1.8	0.068	0.067
TCGA-BRCA	ABCB9	1	0.84	Low=544|High=544	1.4	2021-01-02	0.026	0.025
TCGA-CESC	ABCB9	1	0.7	Low=152|High=152	0.43	0.26-0.7	0.00063	0.00043
TCGA-CHOL	ABCB9	1	0.54	Low=18|High=18	1.4	0.52-3.7	0.51	0.51
TCGA-COAD	ABCB9	1	0.59	Low=227|High=226	0.85	0.58-1.3	0.43	0.43
TCGA-DLBC	ABCB9	1	0.22	Low=24|High=24	2.5	0.5-12	0.27	0.25
TCGA-ESCA	ABCB9	1	0.78	Low=81|High=80	1.2	0.71-1.9	0.55	0.55
TCGA-GBM	ABCB9	1	1	Low=76|High=75	1.5	1-2.2	0.029	0.028
TCGA-HNSC	ABCB9	1	0.62	Low=249|High=249	1	0.76-1.3	0.99	0.99
TCGA-KICH	ABCB9	1	0.92	Low=32|High=32	1.8	0.45-7.3	0.4	0.39
TCGA-KIRC	ABCB9	1	0.41	Low=265|High=265	1.8	1.3-2.4	0.00017	0.00014
TCGA-KIRP	ABCB9	1	0.68	Low=144|High=143	1.5	0.84-2.8	0.17	0.16
TCGA-LAML	ABCB9	1	0.62	Low=70|High=70	1.2	0.8-1.9	0.37	0.37
TCGA-LGG	ABCB9	1	0.82	Low=254|High=253	1.4	0.97-2	0.07	0.069
TCGA-LIHC	ABCB9	1	0.24	Low=185|High=184	1.3	0.95-1.9	0.1	0.099
TCGA-LUAD	ABCB9	1	0.72	Low=252|High=252	0.93	0.69-1.2	0.63	0.63
TCGA-LUSC	ABCB9	1	0.76	Low=248|High=247	0.82	0.63-1.1	0.16	0.16
TCGA-MESO	ABCB9	1	0.64	Low=42|High=42	0.86	0.54-1.4	0.54	0.54
TCGA-OV	ABCB9	1	0.97	Low=186|High=186	0.82	0.63-1.1	0.13	0.13
TCGA-PAAD	ABCB9	1	0.71	Low=89|High=88	1	0.67-1.5	0.94	0.94
TCGA-PCPG	ABCB9	1	0.99	Low=90|High=89	2.1	0.38-12	0.39	0.38
TCGA-PRAD	ABCB9	1	0.43	Low=247|High=246	2	0.51-7.8	0.32	0.31
TCGA-READ	ABCB9	1	0.56	Low=82|High=82	0.65	0.28-1.5	0.32	0.32
TCGA-SARC	ABCB9	1	0.57	Low=130|High=129	1.2	0.83-1.8	0.31	0.3
TCGA-SKCM	ABCB9	1	0.93	Low=51|High=51	0.7	0.32-1.5	0.37	0.37
TCGA-STAD	ABCB9	1	0.64	Low=184|High=183	1	0.76-1.5	0.78	0.78
TCGA-TGCT	ABCB9	1	0.88	Low=67|High=67	0.83	0.11-6.3	0.86	0.86
TCGA-THCA	ABCB9	1	0.69	Low=251|High=251	3.4	1.1-11	0.034	0.025
TCGA-THYM	ABCB9	1	0.61	Low=59|High=59	10	1.3-84	0.028	0.0065
TCGA-UCEC	ABCB9	1	0.95	Low=271|High=270	0.88	0.58-1.3	0.55	0.55
TCGA-UCS	ABCB9	1	0.98	Low=28|High=28	0.64	0.31-1.3	0.21	0.21
TCGA-UVM	ABCB9	1	0.45	Low=40|High=40	5.3	1.9-14	0.0012	0.00034
CGCI-BLGSP	ABCC1	1	5.2	Low=53|High=53	1.1	0.61-1.9	0.78	0.78
CGCI-HTMCP-CC	ABCC1	1	3.8	Low=61|High=60	0.85	0.53-1.3	0.49	0.49
CPTAC-3	ABCC1	1	3.7	Low=245|High=244	0.43	0.28-0.66	0.00011	7.2e-05
CTSP-DLBCL1	ABCC1	1	2.8	Low=5|High=5	8.4	0.88-81	0.064	0.032
HCMI-CMDC	ABCC1	1	4	Low=10|High=9	0.15	0.019-1.2	0.079	0.043
MMRF-COMMPASS	ABCC1	1	2.9	Low=383|High=383	0.8	0.58-1.1	0.17	0.17
TARGET-ALL-P2	ABCC1	1	5.2	Low=211|High=211	0.2	0.12-0.32	1.5e-10	1e-12
TARGET-ALL-P2-Tcell	ABCC1	1	5.3	Low=120|High=120	1	0.36-2.9	0.97	0.97
TARGET-ALL-P2-Bcell	ABCC1	1	4.3	Low=70|High=70	0.59	0.38-0.91	0.016	0.015
TARGET-ALL-P3	ABCC1	1	5.5	Low=39|High=38	1.1	0.52-2.2	0.84	0.84
TARGET-AML	ABCC1	1	3.7	Low=73|High=72	1.7	1.1-2.8	0.026	0.024
TARGET-OS	ABCC1	1	2.7	Low=43|High=43	1.4	0.68-3	0.35	0.35
TARGET-RT	ABCC1	1	3.2	Low=28|High=28	1	0.5-2.1	0.96	0.96
TARGET-WT	ABCC1	1	3.5	Low=62|High=62	0.74	0.42-1.3	0.29	0.29
TCGA-ACC	ABCC1	1	3.5	Low=40|High=39	1.3	0.63-2.8	0.45	0.45
TCGA-BLCA	ABCC1	1	3.3	Low=202|High=202	1.3	0.97-1.8	0.074	0.073
TCGA-BRCA	ABCC1	1	3.3	Low=544|High=544	1	0.75-1.4	0.81	0.81
TCGA-CESC	ABCC1	1	3.6	Low=152|High=152	0.81	0.51-1.3	0.36	0.36
TCGA-CHOL	ABCC1	1	3.4	Low=18|High=18	1.1	0.41-2.8	0.89	0.89
TCGA-COAD	ABCC1	1	3.7	Low=227|High=226	0.95	0.65-1.4	0.81	0.81
TCGA-DLBC	ABCC1	1	3.4	Low=24|High=24	1	0.25-4.3	0.96	0.96
TCGA-ESCA	ABCC1	1	4.3	Low=81|High=80	0.74	0.44-1.2	0.23	0.23
TCGA-GBM	ABCC1	1	2.3	Low=76|High=75	1	0.73-1.5	0.81	0.81
TCGA-HNSC	ABCC1	1	4.2	Low=249|High=249	1.2	0.91-1.6	0.22	0.22
TCGA-KICH	ABCC1	1	2.5	Low=32|High=32	1.4	0.38-5.3	0.6	0.6
TCGA-KIRC	ABCC1	1	3.4	Low=265|High=265	1.4	1-1.9	0.037	0.037
TCGA-KIRP	ABCC1	1	3.2	Low=144|High=143	2.3	1.2-4.3	0.0085	0.0068
TCGA-LAML	ABCC1	1	5	Low=70|High=70	0.95	0.63-1.5	0.82	0.82
TCGA-LGG	ABCC1	1	1.9	Low=254|High=253	1.8	1.3-2.6	0.00091	0.00076
TCGA-LIHC	ABCC1	1	1.2	Low=185|High=184	1.7	1.2-2.5	0.0019	0.0017
TCGA-LUAD	ABCC1	1	3.6	Low=252|High=252	1.1	0.85-1.5	0.38	0.37
TCGA-LUSC	ABCC1	1	4.9	Low=248|High=247	0.9	0.69-1.2	0.43	0.43
TCGA-MESO	ABCC1	1	3.9	Low=42|High=42	1.9	1.2-3	0.011	0.0097
TCGA-OV	ABCC1	1	3.3	Low=186|High=186	1.1	0.82-1.4	0.64	0.64
TCGA-PAAD	ABCC1	1	3.5	Low=89|High=88	1.6	1.1-2.5	0.023	0.022
TCGA-PCPG	ABCC1	1	2.9	Low=90|High=89	0.5	0.092-2.8	0.43	0.42
TCGA-PRAD	ABCC1	1	3.9	Low=247|High=246	1.2	0.33-4	0.81	0.81
TCGA-READ	ABCC1	1	3.7	Low=82|High=82	0.68	0.31-1.5	0.33	0.33
TCGA-SARC	ABCC1	1	3.1	Low=130|High=129	1	0.67-1.5	0.99	0.99
TCGA-SKCM	ABCC1	1	3	Low=51|High=51	1.3	0.62-2.7	0.5	0.5
TCGA-STAD	ABCC1	1	3.7	Low=184|High=183	1.1	0.82-1.6	0.43	0.43
TCGA-TGCT	ABCC1	1	3.5	Low=67|High=67	2	0.18-22	0.58	0.57
TCGA-THCA	ABCC1	1	3.2	Low=251|High=251	3	0.97-9.4	0.056	0.044
TCGA-THYM	ABCC1	1	3.7	Low=59|High=59	0.21	0.042-1	0.054	0.035
TCGA-UCEC	ABCC1	1	4	Low=271|High=270	0.98	0.65-1.5	0.92	0.92
TCGA-UCS	ABCC1	1	3.6	Low=28|High=28	1.6	0.79-3.1	0.2	0.19
TCGA-UVM	ABCC1	1	2.6	Low=40|High=40	5.4	1.8-16	0.0023	0.00063
CGCI-BLGSP	ABCC2	1	0.3	Low=53|High=53	1	0.59-1.9	0.89	0.89
CGCI-HTMCP-CC	ABCC2	1	0.15	Low=61|High=60	0.85	0.54-1.4	0.49	0.49
CPTAC-3	ABCC2	1	0.63	Low=245|High=244	0.56	0.37-0.85	0.0063	0.0056
CTSP-DLBCL1	ABCC2	1	0.19	Low=5|High=5	0.19	0.021-1.7	0.14	0.1
HCMI-CMDC	ABCC2	1	0.51	Low=10|High=9	0.15	0.019-1.2	0.079	0.043
MMRF-COMMPASS	ABCC2	1	1.2	Low=383|High=383	0.8	0.58-1.1	0.16	0.16
TARGET-ALL-P2	ABCC2	1	0.63	Low=211|High=211	0.39	0.25-0.59	1.1e-05	5.1e-06
TARGET-ALL-P2-Tcell	ABCC2	1	0.68	Low=120|High=120	0.72	0.25-2.1	0.55	0.55
TARGET-ALL-P2-Bcell	ABCC2	1	0.51	Low=70|High=70	0.65	0.42-1	0.056	0.054
TARGET-ALL-P3	ABCC2	1	1	Low=39|High=38	1.2	0.56-2.4	0.69	0.69
TARGET-AML	ABCC2	1	0.37	Low=73|High=72	1.5	0.91-2.4	0.11	0.11
TARGET-OS	ABCC2	1	0.12	Low=43|High=43	1.2	0.59-2.6	0.56	0.56
TARGET-RT	ABCC2	1	0.1	Low=28|High=28	2.7	1.3-5.9	0.0098	0.0071
TARGET-WT	ABCC2	1	0.14	Low=62|High=62	0.79	0.45-1.4	0.4	0.4
TCGA-ACC	ABCC2	1	0.21	Low=40|High=39	0.92	0.44-1.9	0.83	0.83
TCGA-BLCA	ABCC2	1	0.11	Low=202|High=202	0.82	0.61-1.1	0.19	0.19
TCGA-BRCA	ABCC2	1	0.17	Low=544|High=544	1.5	1.1-2	0.018	0.018
TCGA-CESC	ABCC2	1	0.14	Low=152|High=152	1.2	0.75-1.9	0.45	0.45
TCGA-CHOL	ABCC2	1	1.3	Low=18|High=18	0.77	0.3-2	0.59	0.59
TCGA-COAD	ABCC2	1	0.54	Low=227|High=226	0.93	0.63-1.4	0.72	0.72
TCGA-DLBC	ABCC2	1	0.1	Low=24|High=24	1.7	0.41-7.2	0.46	0.45
TCGA-ESCA	ABCC2	1	0.37	Low=81|High=80	1.5	0.92-2.5	0.099	0.096
TCGA-GBM	ABCC2	1	0.11	Low=76|High=75	0.8	0.56-1.2	0.24	0.24
TCGA-HNSC	ABCC2	1	0.19	Low=249|High=249	0.94	0.72-1.2	0.63	0.63
TCGA-KICH	ABCC2	1	0.06	Low=32|High=32	0.95	0.25-3.5	0.93	0.93
TCGA-KIRC	ABCC2	1	2.6	Low=265|High=265	1.1	0.81-1.5	0.58	0.58
TCGA-KIRP	ABCC2	1	0.56	Low=144|High=143	1.9	1-3.5	0.043	0.04
TCGA-LAML	ABCC2	1	0.8	Low=70|High=70	1.4	0.89-2.1	0.16	0.16
TCGA-LGG	ABCC2	1	0.13	Low=254|High=253	1	0.71-1.5	0.93	0.93
TCGA-LIHC	ABCC2	1	4.4	Low=185|High=184	1.1	0.8-1.6	0.47	0.47
TCGA-LUAD	ABCC2	1	0.25	Low=252|High=252	1.4	1.1-1.9	0.015	0.014
TCGA-LUSC	ABCC2	1	0.26	Low=248|High=247	0.92	0.7-1.2	0.53	0.53
TCGA-MESO	ABCC2	1	0.18	Low=42|High=42	0.8	0.5-1.3	0.35	0.34
TCGA-OV	ABCC2	1	0.1	Low=186|High=186	1	0.79-1.3	0.84	0.84
TCGA-PAAD	ABCC2	1	0.2	Low=89|High=88	0.94	0.63-1.4	0.77	0.77
TCGA-PCPG	ABCC2	1	0.096	Low=90|High=89	1.3	0.26-6.9	0.73	0.73
TCGA-PRAD	ABCC2	1	0.12	Low=247|High=246	2.8	0.71-11	0.14	0.13
TCGA-READ	ABCC2	1	0.5	Low=82|High=82	1.6	0.7-3.6	0.27	0.27
TCGA-SARC	ABCC2	1	0.19	Low=130|High=129	0.97	0.65-1.4	0.89	0.89
TCGA-SKCM	ABCC2	1	2.2	Low=51|High=51	0.87	0.41-1.8	0.72	0.72
TCGA-STAD	ABCC2	1	0.36	Low=184|High=183	0.94	0.67-1.3	0.69	0.69
TCGA-TGCT	ABCC2	1	1.1	Low=67|High=67	2e-09	0-Inf	1	0.078
TCGA-THCA	ABCC2	1	0.073	Low=251|High=251	1.2	0.43-3.1	0.77	0.77
TCGA-THYM	ABCC2	1	0.26	Low=59|High=59	0.11	0.014-0.88	0.037	0.011
TCGA-UCEC	ABCC2	1	0.13	Low=271|High=270	1	0.67-1.5	0.98	0.98
TCGA-UCS	ABCC2	1	0.15	Low=28|High=28	0.94	0.48-1.9	0.86	0.86
TCGA-UVM	ABCC2	1	0.16	Low=40|High=40	0.91	0.4-2.1	0.82	0.82
CGCI-BLGSP	ABCC3	1	0.83	Low=53|High=53	0.87	0.49-1.5	0.63	0.63
CGCI-HTMCP-CC	ABCC3	1	2.1	Low=61|High=60	1	0.63-1.6	0.98	0.98
CPTAC-3	ABCC3	1	3.6	Low=245|High=244	1.3	0.84-1.9	0.26	0.26
CTSP-DLBCL1	ABCC3	1	0.82	Low=5|High=5	0.57	0.093-3.5	0.54	0.54
HCMI-CMDC	ABCC3	1	4.6	Low=10|High=9	0.16	0.019-1.3	0.084	0.047
MMRF-COMMPASS	ABCC3	1	0.08	Low=383|High=383	0.76	0.55-1	0.091	0.09
TARGET-ALL-P2	ABCC3	1	0.14	Low=211|High=211	0.55	0.37-0.82	0.0037	0.0033
TARGET-ALL-P2-Tcell	ABCC3	1	0.16	Low=120|High=120	0.98	0.34-2.8	0.97	0.97
TARGET-ALL-P2-Bcell	ABCC3	1	0.067	Low=70|High=70	0.84	0.55-1.3	0.44	0.44
TARGET-ALL-P3	ABCC3	1	0.16	Low=39|High=38	1.4	0.67-2.9	0.37	0.36
TARGET-AML	ABCC3	1	0.076	Low=73|High=72	0.87	0.54-1.4	0.55	0.55
TARGET-OS	ABCC3	1	0.9	Low=43|High=43	0.76	0.36-1.6	0.46	0.46
TARGET-RT	ABCC3	1	0.23	Low=28|High=28	1.4	0.68-2.9	0.37	0.37
TARGET-WT	ABCC3	1	0.27	Low=62|High=62	0.96	0.55-1.7	0.88	0.88
TCGA-ACC	ABCC3	1	3.3	Low=40|High=39	1.5	0.71-3.2	0.29	0.29
TCGA-BLCA	ABCC3	1	2.7	Low=202|High=202	0.71	0.52-0.95	0.021	0.021
TCGA-BRCA	ABCC3	1	1.5	Low=544|High=544	0.79	0.57-1.1	0.15	0.15
TCGA-CESC	ABCC3	1	1.8	Low=152|High=152	1.3	0.8-2	0.3	0.3
TCGA-CHOL	ABCC3	1	5.8	Low=18|High=18	1	0.39-2.5	0.99	0.99
TCGA-COAD	ABCC3	1	4.1	Low=227|High=226	0.94	0.64-1.4	0.76	0.76
TCGA-DLBC	ABCC3	1	1.5	Low=24|High=24	0.28	0.056-1.4	0.12	0.096
TCGA-ESCA	ABCC3	1	3.7	Low=81|High=80	0.91	0.55-1.5	0.7	0.7
TCGA-GBM	ABCC3	1	2.5	Low=76|High=75	1.2	0.82-1.7	0.38	0.38
TCGA-HNSC	ABCC3	1	1.5	Low=249|High=249	1.3	1-1.8	0.032	0.032
TCGA-KICH	ABCC3	1	0.32	Low=32|High=32	0.92	0.25-3.4	0.9	0.9
TCGA-KIRC	ABCC3	1	4.2	Low=265|High=265	1.3	0.95-1.7	0.11	0.11
TCGA-KIRP	ABCC3	1	4.1	Low=144|High=143	2.2	1.2-4.2	0.017	0.014
TCGA-LAML	ABCC3	1	0.44	Low=70|High=70	1.3	0.87-2	0.18	0.18
TCGA-LGG	ABCC3	1	0.17	Low=254|High=253	3.1	2.1-4.6	6e-09	8.9e-10
TCGA-LIHC	ABCC3	1	4	Low=185|High=184	1.2	0.85-1.7	0.31	0.31
TCGA-LUAD	ABCC3	1	4.6	Low=252|High=252	1.1	0.84-1.5	0.42	0.42
TCGA-LUSC	ABCC3	1	2.2	Low=248|High=247	1.3	1-1.7	0.04	0.04
TCGA-MESO	ABCC3	1	1.4	Low=42|High=42	1.3	0.81-2.1	0.28	0.28
TCGA-OV	ABCC3	1	1.1	Low=186|High=186	1.2	0.9-1.5	0.24	0.24
TCGA-PAAD	ABCC3	1	4.8	Low=89|High=88	1.9	1.3-2.9	0.0025	0.0021
TCGA-PCPG	ABCC3	1	0.29	Low=90|High=89	0.57	0.1-3.1	0.52	0.52
TCGA-PRAD	ABCC3	1	1	Low=247|High=246	2.9	0.73-11	0.13	0.11
TCGA-READ	ABCC3	1	4	Low=82|High=82	0.44	0.19-1	0.053	0.047
TCGA-SARC	ABCC3	1	0.63	Low=130|High=129	0.88	0.59-1.3	0.54	0.54
TCGA-SKCM	ABCC3	1	0.39	Low=51|High=51	0.98	0.46-2.1	0.95	0.95
TCGA-STAD	ABCC3	1	4.1	Low=184|High=183	1	0.72-1.4	0.99	0.99
TCGA-TGCT	ABCC3	1	0.68	Low=67|High=67	580000000	0-Inf	1	0.087
TCGA-THCA	ABCC3	1	3.3	Low=251|High=251	0.54	0.2-1.5	0.24	0.23
TCGA-THYM	ABCC3	1	0.55	Low=59|High=59	1.1	0.28-4.1	0.91	0.91
TCGA-UCEC	ABCC3	1	2.2	Low=271|High=270	0.84	0.55-1.3	0.41	0.41
TCGA-UCS	ABCC3	1	0.87	Low=28|High=28	0.96	0.49-1.9	0.91	0.91
TCGA-UVM	ABCC3	1	0.1	Low=40|High=40	4.1	1.6-10	0.0028	0.0014
CGCI-BLGSP	ABCC4	1	2.8	Low=53|High=53	1	0.58-1.8	0.94	0.94
CGCI-HTMCP-CC	ABCC4	1	1.3	Low=61|High=60	1	0.64-1.6	0.97	0.97
CPTAC-3	ABCC4	1	3.2	Low=245|High=244	0.49	0.33-0.75	0.00081	0.00063
CTSP-DLBCL1	ABCC4	1	1.3	Low=5|High=5	1.9	0.32-12	0.48	0.47
HCMI-CMDC	ABCC4	1	2.4	Low=10|High=9	0.12	0.015-1.1	0.056	0.025
MMRF-COMMPASS	ABCC4	1	0.97	Low=383|High=383	0.91	0.66-1.2	0.54	0.54
TARGET-ALL-P2	ABCC4	1	1.6	Low=211|High=211	0.53	0.35-0.79	0.0018	0.0015
TARGET-ALL-P2-Tcell	ABCC4	1	2	Low=120|High=120	1.3	0.44-3.7	0.66	0.66
TARGET-ALL-P2-Bcell	ABCC4	1	1.1	Low=70|High=70	1.2	0.78-1.8	0.42	0.42
TARGET-ALL-P3	ABCC4	1	2.3	Low=39|High=38	0.83	0.4-1.7	0.62	0.62
TARGET-AML	ABCC4	1	1.5	Low=73|High=72	0.94	0.59-1.5	0.81	0.81
TARGET-OS	ABCC4	1	1.7	Low=43|High=43	1.9	0.88-4	0.1	0.099
TARGET-RT	ABCC4	1	1.5	Low=28|High=28	1.3	0.64-2.7	0.46	0.46
TARGET-WT	ABCC4	1	2.2	Low=62|High=62	0.84	0.48-1.5	0.54	0.54
TCGA-ACC	ABCC4	1	0.68	Low=40|High=39	1.5	0.7-3.1	0.31	0.31
TCGA-BLCA	ABCC4	1	1.8	Low=202|High=202	0.78	0.58-1.1	0.1	0.1
TCGA-BRCA	ABCC4	1	0.98	Low=544|High=544	1.2	0.85-1.6	0.34	0.34
TCGA-CESC	ABCC4	1	1.3	Low=152|High=152	0.57	0.35-0.91	0.018	0.017
TCGA-CHOL	ABCC4	1	2.7	Low=18|High=18	0.56	0.21-1.5	0.24	0.24
TCGA-COAD	ABCC4	1	2.1	Low=227|High=226	0.79	0.53-1.2	0.24	0.24
TCGA-DLBC	ABCC4	1	1.2	Low=24|High=24	1.6	0.38-6.8	0.52	0.52
TCGA-ESCA	ABCC4	1	1.9	Low=81|High=80	1.3	0.76-2.1	0.38	0.38
TCGA-GBM	ABCC4	1	1.8	Low=76|High=75	0.76	0.53-1.1	0.13	0.13
TCGA-HNSC	ABCC4	1	1.6	Low=249|High=249	1	0.8-1.4	0.76	0.76
TCGA-KICH	ABCC4	1	3.3	Low=32|High=32	1.3	0.36-5	0.66	0.66
TCGA-KIRC	ABCC4	1	3.3	Low=265|High=265	0.44	0.32-0.61	4.9e-07	2.4e-07
TCGA-KIRP	ABCC4	1	3.9	Low=144|High=143	0.43	0.23-0.81	0.0087	0.0069
TCGA-LAML	ABCC4	1	2.5	Low=70|High=70	0.88	0.58-1.3	0.57	0.56
TCGA-LGG	ABCC4	1	1.9	Low=254|High=253	1	0.73-1.5	0.86	0.86
TCGA-LIHC	ABCC4	1	1	Low=185|High=184	1.5	1-2.1	0.033	0.032
TCGA-LUAD	ABCC4	1	2.4	Low=252|High=252	0.76	0.57-1	0.063	0.062
TCGA-LUSC	ABCC4	1	2.2	Low=248|High=247	1	0.78-1.3	0.87	0.87
TCGA-MESO	ABCC4	1	1.7	Low=42|High=42	1.9	1.2-3	0.0091	0.008
TCGA-OV	ABCC4	1	2.7	Low=186|High=186	0.85	0.66-1.1	0.23	0.23
TCGA-PAAD	ABCC4	1	1.5	Low=89|High=88	0.79	0.52-1.2	0.25	0.25
TCGA-PCPG	ABCC4	1	1.2	Low=90|High=89	1.7	0.28-9.9	0.58	0.57
TCGA-PRAD	ABCC4	1	6.2	Low=247|High=246	2.5	0.65-9.9	0.18	0.17
TCGA-READ	ABCC4	1	2.2	Low=82|High=82	1.5	0.67-3.3	0.34	0.33
TCGA-SARC	ABCC4	1	1.3	Low=130|High=129	1	0.67-1.5	1	1
TCGA-SKCM	ABCC4	1	1.3	Low=51|High=51	0.7	0.33-1.5	0.34	0.34
TCGA-STAD	ABCC4	1	2	Low=184|High=183	1.1	0.79-1.5	0.59	0.59
TCGA-TGCT	ABCC4	1	1.9	Low=67|High=67	0.45	0.045-4.5	0.5	0.48
TCGA-THCA	ABCC4	1	0.89	Low=251|High=251	1.4	0.51-3.7	0.54	0.54
TCGA-THYM	ABCC4	1	0.86	Low=59|High=59	0.96	0.26-3.6	0.95	0.95
TCGA-UCEC	ABCC4	1	1.8	Low=271|High=270	1.9	1.2-2.8	0.0039	0.0033
TCGA-UCS	ABCC4	1	2.2	Low=28|High=28	0.86	0.43-1.7	0.68	0.68
TCGA-UVM	ABCC4	1	1.1	Low=40|High=40	3	1.2-7.4	0.015	0.01
CGCI-BLGSP	ABCC5	1	2.1	Low=53|High=53	0.92	0.52-1.6	0.78	0.78
CGCI-HTMCP-CC	ABCC5	1	3	Low=61|High=60	0.85	0.54-1.4	0.51	0.51
CPTAC-3	ABCC5	1	3.4	Low=245|High=244	1.9	1.3-2.8	0.0023	0.002
CTSP-DLBCL1	ABCC5	1	1.4	Low=5|High=5	0.74	0.12-4.4	0.74	0.74
HCMI-CMDC	ABCC5	1	2.3	Low=10|High=9	2	0.48-8.5	0.34	0.33
MMRF-COMMPASS	ABCC5	1	1.8	Low=383|High=383	1.3	0.92-1.8	0.14	0.14
TARGET-ALL-P2	ABCC5	1	2.3	Low=211|High=211	0.2	0.13-0.33	2.1e-10	2e-12
TARGET-ALL-P2-Tcell	ABCC5	1	2.6	Low=120|High=120	1.3	0.44-3.6	0.67	0.67
TARGET-ALL-P2-Bcell	ABCC5	1	1.6	Low=70|High=70	0.54	0.35-0.84	0.006	0.0053
TARGET-ALL-P3	ABCC5	1	2.8	Low=39|High=38	0.67	0.32-1.4	0.29	0.28
TARGET-AML	ABCC5	1	1.2	Low=73|High=72	1.7	1-2.7	0.039	0.037
TARGET-OS	ABCC5	1	2.1	Low=43|High=43	1.2	0.56-2.4	0.69	0.69
TARGET-RT	ABCC5	1	1.7	Low=28|High=28	1.5	0.7-3	0.32	0.32
TARGET-WT	ABCC5	1	2.2	Low=62|High=62	0.84	0.48-1.5	0.54	0.54
TCGA-ACC	ABCC5	1	2.3	Low=40|High=39	5.4	2.1-13	0.00033	6.6e-05
TCGA-BLCA	ABCC5	1	3	Low=202|High=202	0.94	0.7-1.3	0.7	0.7
TCGA-BRCA	ABCC5	1	2.7	Low=544|High=544	1.1	0.83-1.6	0.43	0.43
TCGA-CESC	ABCC5	1	3.1	Low=152|High=152	0.88	0.55-1.4	0.6	0.6
TCGA-CHOL	ABCC5	1	1.9	Low=18|High=18	0.59	0.23-1.5	0.28	0.27
TCGA-COAD	ABCC5	1	1.8	Low=227|High=226	0.81	0.55-1.2	0.3	0.3
TCGA-DLBC	ABCC5	1	1.2	Low=24|High=24	0.73	0.17-3.1	0.66	0.66
TCGA-ESCA	ABCC5	1	2.8	Low=81|High=80	0.91	0.55-1.5	0.71	0.71
TCGA-GBM	ABCC5	1	2.2	Low=76|High=75	0.86	0.6-1.2	0.41	0.41
TCGA-HNSC	ABCC5	1	2.9	Low=249|High=249	0.95	0.73-1.2	0.73	0.73
TCGA-KICH	ABCC5	1	3.5	Low=32|High=32	1	0.27-3.7	0.99	0.99
TCGA-KIRC	ABCC5	1	1.9	Low=265|High=265	1.5	1.1-2	0.01	0.0099
TCGA-KIRP	ABCC5	1	2.4	Low=144|High=143	1.7	0.91-3	0.099	0.096
TCGA-LAML	ABCC5	1	2.8	Low=70|High=70	1	0.66-1.5	0.97	0.97
TCGA-LGG	ABCC5	1	2.6	Low=254|High=253	0.93	0.65-1.3	0.71	0.71
TCGA-LIHC	ABCC5	1	1.2	Low=185|High=184	2	1.4-2.9	9.2e-05	6.6e-05
TCGA-LUAD	ABCC5	1	2.2	Low=252|High=252	1	0.75-1.3	0.97	0.97
TCGA-LUSC	ABCC5	1	4.6	Low=248|High=247	0.77	0.58-1	0.054	0.053
TCGA-MESO	ABCC5	1	1.9	Low=42|High=42	1.7	1-2.7	0.04	0.038
TCGA-OV	ABCC5	1	2.2	Low=186|High=186	1.1	0.81-1.4	0.69	0.69
TCGA-PAAD	ABCC5	1	2.1	Low=89|High=88	0.79	0.52-1.2	0.27	0.27
TCGA-PCPG	ABCC5	1	2.8	Low=90|High=89	1.2	0.23-6.2	0.84	0.84
TCGA-PRAD	ABCC5	1	2.1	Low=247|High=246	5.9	1.2-28	0.026	0.013
TCGA-READ	ABCC5	1	1.9	Low=82|High=82	1.2	0.55-2.6	0.64	0.64
TCGA-SARC	ABCC5	1	1.9	Low=130|High=129	1.2	0.79-1.8	0.42	0.42
TCGA-SKCM	ABCC5	1	2.5	Low=51|High=51	2.3	1-5.2	0.045	0.04
TCGA-STAD	ABCC5	1	1.9	Low=184|High=183	1	0.75-1.4	0.79	0.79
TCGA-TGCT	ABCC5	1	2.9	Low=67|High=67	1.1	0.15-7.5	0.96	0.96
TCGA-THCA	ABCC5	1	0.91	Low=251|High=251	1.2	0.47-3.3	0.66	0.66
TCGA-THYM	ABCC5	1	2.4	Low=59|High=59	1.1	0.28-4	0.92	0.92
TCGA-UCEC	ABCC5	1	2	Low=271|High=270	1.6	1-2.4	0.029	0.027
TCGA-UCS	ABCC5	1	2.7	Low=28|High=28	1.2	0.63-2.4	0.54	0.54
TCGA-UVM	ABCC5	1	3	Low=40|High=40	0.55	0.23-1.3	0.16	0.16
CGCI-BLGSP	ABCC8	1	0.012	Low=53|High=53	0.82	0.47-1.5	0.5	0.5
CGCI-HTMCP-CC	ABCC8	1	0.0027	Low=61|High=60	0.91	0.57-1.4	0.67	0.67
CPTAC-3	ABCC8	1	0.061	Low=245|High=244	3.1	2-4.9	4.6e-07	1.1e-07
CTSP-DLBCL1	ABCC8	1	0.087	Low=5|High=5	0.17	0.019-1.6	0.12	0.08
HCMI-CMDC	ABCC8	1	0.033	Low=10|High=9	3	0.61-15	0.18	0.16
MMRF-COMMPASS	ABCC8	1	0.0073	Low=388|High=378	1.1	0.77-1.4	0.73	0.73
TARGET-ALL-P2	ABCC8	1	0.024	Low=211|High=211	0.3	0.19-0.47	1.6e-07	2.8e-08
TARGET-ALL-P2-Tcell	ABCC8	1	0.035	Low=120|High=120	0.26	0.073-0.95	0.041	0.028
TARGET-ALL-P2-Bcell	ABCC8	1	0.0072	Low=70|High=70	0.72	0.46-1.1	0.13	0.13
TARGET-ALL-P3	ABCC8	1	0.026	Low=39|High=38	1.7	0.82-3.6	0.15	0.15
TARGET-AML	ABCC8	1	0.0036	Low=73|High=72	1.1	0.7-1.8	0.62	0.62
TARGET-OS	ABCC8	1	0.02	Low=43|High=43	1.8	0.85-3.8	0.12	0.12
TARGET-RT	ABCC8	1	0.094	Low=28|High=28	0.7	0.34-1.4	0.33	0.33
TARGET-WT	ABCC8	1	0.59	Low=62|High=62	1.4	0.81-2.5	0.23	0.22
TCGA-ACC	ABCC8	1	0.0047	Low=40|High=39	0.56	0.26-1.2	0.14	0.13
TCGA-BLCA	ABCC8	1	0.0055	Low=202|High=202	0.99	0.74-1.3	0.94	0.94
TCGA-BRCA	ABCC8	1	0.8	Low=544|High=544	0.95	0.69-1.3	0.74	0.74
TCGA-CESC	ABCC8	1	0.0054	Low=152|High=152	0.87	0.55-1.4	0.55	0.55
TCGA-CHOL	ABCC8	1	0.073	Low=18|High=18	1.6	0.6-4.2	0.36	0.35
TCGA-COAD	ABCC8	1	0.033	Low=227|High=226	0.88	0.59-1.3	0.51	0.51
TCGA-DLBC	ABCC8	1	0.025	Low=24|High=24	1.7	0.39-7	0.49	0.48
TCGA-ESCA	ABCC8	1	0.026	Low=81|High=80	0.84	0.51-1.4	0.5	0.5
TCGA-GBM	ABCC8	1	0.88	Low=76|High=75	0.67	0.46-0.96	0.03	0.029
TCGA-HNSC	ABCC8	1	0.0043	Low=249|High=249	1.1	0.82-1.4	0.62	0.62
TCGA-KICH	ABCC8	1	0.038	Low=32|High=32	1.9	0.48-7.7	0.35	0.35
TCGA-KIRC	ABCC8	1	0.03	Low=265|High=265	1.1	0.79-1.4	0.65	0.65
TCGA-KIRP	ABCC8	1	0.019	Low=144|High=143	1.5	0.81-2.7	0.21	0.2
TCGA-LAML	ABCC8	1	0.017	Low=70|High=70	0.73	0.48-1.1	0.14	0.14
TCGA-LGG	ABCC8	1	2.3	Low=254|High=253	0.4	0.27-0.59	2.9e-06	1.3e-06
TCGA-LIHC	ABCC8	1	0.022	Low=185|High=184	1.3	0.9-1.8	0.16	0.16
TCGA-LUAD	ABCC8	1	0.053	Low=252|High=252	0.65	0.48-0.87	0.0038	0.0035
TCGA-LUSC	ABCC8	1	0.028	Low=248|High=247	0.91	0.69-1.2	0.49	0.49
TCGA-MESO	ABCC8	1	0.011	Low=42|High=42	1.3	0.82-2.1	0.25	0.25
TCGA-OV	ABCC8	1	0.0083	Low=186|High=186	1.3	1-1.7	0.038	0.037
TCGA-PAAD	ABCC8	1	2.2	Low=89|High=88	0.66	0.44-1	0.051	0.05
TCGA-PCPG	ABCC8	1	1.8	Low=90|High=89	0.24	0.028-2.1	0.2	0.17
TCGA-PRAD	ABCC8	1	0.54	Low=247|High=246	0.66	0.19-2.3	0.52	0.52
TCGA-READ	ABCC8	1	0.022	Low=82|High=82	1.3	0.58-2.7	0.55	0.55
TCGA-SARC	ABCC8	1	0.064	Low=130|High=129	1	0.7-1.5	0.86	0.86
TCGA-SKCM	ABCC8	1	0.0031	Low=51|High=51	0.75	0.36-1.6	0.45	0.45
TCGA-STAD	ABCC8	1	0.063	Low=184|High=183	0.98	0.71-1.4	0.92	0.92
TCGA-TGCT	ABCC8	1	0.18	Low=67|High=67	1.9e-09	0-Inf	1	0.068
TCGA-THCA	ABCC8	1	0.29	Low=251|High=251	0.83	0.31-2.2	0.7	0.7
TCGA-THYM	ABCC8	1	0.22	Low=59|High=59	0.23	0.048-1.1	0.07	0.049
TCGA-UCEC	ABCC8	1	0.041	Low=271|High=270	1	0.68-1.5	0.93	0.93
TCGA-UCS	ABCC8	1	0.25	Low=28|High=28	1.7	0.83-3.3	0.16	0.15
TCGA-UVM	ABCC8	1	0.0098	Low=40|High=40	1.5	0.65-3.5	0.33	0.33
CGCI-BLGSP	ABCD1	1	1.9	Low=53|High=53	0.53	0.3-0.95	0.033	0.03
CGCI-HTMCP-CC	ABCD1	1	2.9	Low=61|High=60	0.94	0.59-1.5	0.79	0.79
CPTAC-3	ABCD1	1	2.1	Low=245|High=244	1.6	1-2.4	0.029	0.028
CTSP-DLBCL1	ABCD1	1	2.4	Low=5|High=5	2.4	0.4-15	0.34	0.32
HCMI-CMDC	ABCD1	1	2.4	Low=10|High=9	2	0.44-8.9	0.37	0.36
MMRF-COMMPASS	ABCD1	1	1.4	Low=383|High=383	1.1	0.79-1.5	0.61	0.61
TARGET-ALL-P2	ABCD1	1	2	Low=211|High=211	2	1.3-3	0.0008	0.00062
TARGET-ALL-P2-Tcell	ABCD1	1	1.7	Low=120|High=120	1	0.36-3	0.94	0.94
TARGET-ALL-P2-Bcell	ABCD1	1	2.5	Low=70|High=70	0.84	0.55-1.3	0.44	0.43
TARGET-ALL-P3	ABCD1	1	2.8	Low=39|High=38	0.56	0.26-1.2	0.13	0.12
TARGET-AML	ABCD1	1	2.5	Low=73|High=72	1.1	0.66-1.7	0.82	0.82
TARGET-OS	ABCD1	1	2.9	Low=43|High=43	1	0.49-2.1	0.98	0.98
TARGET-RT	ABCD1	1	2.4	Low=28|High=28	1.2	0.56-2.4	0.7	0.7
TARGET-WT	ABCD1	1	2.6	Low=62|High=62	1	0.58-1.8	0.96	0.96
TCGA-ACC	ABCD1	1	4.6	Low=40|High=39	0.85	0.4-1.8	0.66	0.66
TCGA-BLCA	ABCD1	1	2.6	Low=202|High=202	0.79	0.59-1.1	0.12	0.12
TCGA-BRCA	ABCD1	1	2.6	Low=544|High=544	1.3	0.95-1.8	0.1	0.1
TCGA-CESC	ABCD1	1	2.6	Low=152|High=152	0.67	0.42-1.1	0.1	0.099
TCGA-CHOL	ABCD1	1	2.9	Low=18|High=18	1.9	0.68-5	0.23	0.22
TCGA-COAD	ABCD1	1	2.6	Low=227|High=226	1.3	0.88-1.9	0.18	0.18
TCGA-DLBC	ABCD1	1	2.7	Low=24|High=24	1300000000	0-Inf	1	0.011
TCGA-ESCA	ABCD1	1	3.2	Low=81|High=80	1.2	0.75-2	0.41	0.41
TCGA-GBM	ABCD1	1	2.7	Low=76|High=75	1.3	0.9-1.8	0.16	0.16
TCGA-HNSC	ABCD1	1	2.5	Low=249|High=249	0.98	0.75-1.3	0.86	0.86
TCGA-KICH	ABCD1	1	2.8	Low=32|High=32	1.3	0.35-4.9	0.69	0.69
TCGA-KIRC	ABCD1	1	2.9	Low=265|High=265	1.4	1-1.9	0.028	0.028
TCGA-KIRP	ABCD1	1	2.9	Low=144|High=143	1.1	0.62-2	0.71	0.71
TCGA-LAML	ABCD1	1	3.1	Low=70|High=70	1.5	1-2.3	0.051	0.049
TCGA-LGG	ABCD1	1	2.1	Low=254|High=253	2.6	1.8-3.7	9.4e-07	3.9e-07
TCGA-LIHC	ABCD1	1	2.9	Low=185|High=184	1.4	0.98-2	0.068	0.067
TCGA-LUAD	ABCD1	1	2.7	Low=252|High=252	1.2	0.92-1.6	0.16	0.16
TCGA-LUSC	ABCD1	1	2.5	Low=248|High=247	1.1	0.81-1.4	0.65	0.65
TCGA-MESO	ABCD1	1	2.7	Low=42|High=42	0.88	0.55-1.4	0.59	0.59
TCGA-OV	ABCD1	1	3.3	Low=186|High=186	0.84	0.64-1.1	0.18	0.18
TCGA-PAAD	ABCD1	1	2.6	Low=89|High=88	0.82	0.55-1.2	0.36	0.36
TCGA-PCPG	ABCD1	1	3	Low=90|High=89	0.5	0.09-2.7	0.42	0.41
TCGA-PRAD	ABCD1	1	2.4	Low=247|High=246	1.1	0.32-3.8	0.88	0.88
TCGA-READ	ABCD1	1	2.6	Low=82|High=82	3.3	1.4-7.8	0.0075	0.0047
TCGA-SARC	ABCD1	1	3.1	Low=130|High=129	0.7	0.47-1	0.081	0.079
TCGA-SKCM	ABCD1	1	4.6	Low=51|High=51	0.9	0.44-1.9	0.79	0.79
TCGA-STAD	ABCD1	1	3.4	Low=184|High=183	0.83	0.6-1.1	0.25	0.25
TCGA-TGCT	ABCD1	1	2.4	Low=67|High=67	1.3	0.17-9.7	0.8	0.8
TCGA-THCA	ABCD1	1	2.1	Low=251|High=251	0.91	0.34-2.4	0.86	0.86
TCGA-THYM	ABCD1	1	3.2	Low=59|High=59	1.3	0.35-4.8	0.7	0.7
TCGA-UCEC	ABCD1	1	2.8	Low=271|High=270	1.6	1.1-2.5	0.021	0.02
TCGA-UCS	ABCD1	1	3.1	Low=28|High=28	1.5	0.74-2.9	0.28	0.28
TCGA-UVM	ABCD1	1	5.2	Low=40|High=40	1.4	0.61-3.2	0.42	0.42
CGCI-BLGSP	ABCD2	1	0.32	Low=53|High=53	0.29	0.16-0.54	8.3e-05	3e-05
CGCI-HTMCP-CC	ABCD2	1	0.11	Low=61|High=60	0.54	0.33-0.87	0.012	0.011
CPTAC-3	ABCD2	1	0.81	Low=245|High=244	2.4	1.5-3.6	7.3e-05	4.3e-05
CTSP-DLBCL1	ABCD2	1	0.85	Low=5|High=5	1.7	0.28-10	0.58	0.57
HCMI-CMDC	ABCD2	1	0.1	Low=10|High=9	8	0.99-65	0.052	0.021
MMRF-COMMPASS	ABCD2	1	1.9	Low=383|High=383	1.1	0.77-1.5	0.69	0.69
TARGET-ALL-P2	ABCD2	1	0.19	Low=211|High=211	0.54	0.36-0.81	0.0026	0.0022
TARGET-ALL-P2-Tcell	ABCD2	1	0.2	Low=120|High=120	0.78	0.27-2.2	0.64	0.64
TARGET-ALL-P2-Bcell	ABCD2	1	0.11	Low=70|High=70	0.81	0.53-1.3	0.35	0.35
TARGET-ALL-P3	ABCD2	1	0.28	Low=39|High=38	1.4	0.66-2.9	0.39	0.39
TARGET-AML	ABCD2	1	0.029	Low=73|High=72	1.5	0.94-2.5	0.088	0.085
TARGET-OS	ABCD2	1	0.22	Low=43|High=43	0.8	0.39-1.7	0.56	0.56
TARGET-RT	ABCD2	1	0.058	Low=28|High=28	1.3	0.63-2.6	0.49	0.49
TARGET-WT	ABCD2	1	0.035	Low=62|High=62	0.61	0.35-1.1	0.086	0.083
TCGA-ACC	ABCD2	1	0.69	Low=40|High=39	1.3	0.61-2.7	0.5	0.5
TCGA-BLCA	ABCD2	1	0.064	Low=202|High=202	0.93	0.69-1.2	0.63	0.63
TCGA-BRCA	ABCD2	1	0.19	Low=544|High=544	0.74	0.54-1	0.069	0.068
TCGA-CESC	ABCD2	1	0.12	Low=152|High=152	0.56	0.35-0.9	0.017	0.015
TCGA-CHOL	ABCD2	1	0.071	Low=18|High=18	0.67	0.26-1.7	0.42	0.41
TCGA-COAD	ABCD2	1	0.081	Low=227|High=226	0.93	0.62-1.4	0.72	0.72
TCGA-DLBC	ABCD2	1	0.58	Low=24|High=24	1.6	0.37-7.3	0.51	0.51
TCGA-ESCA	ABCD2	1	0.095	Low=81|High=80	1.1	0.68-1.8	0.68	0.68
TCGA-GBM	ABCD2	1	1.4	Low=76|High=75	0.94	0.66-1.3	0.74	0.74
TCGA-HNSC	ABCD2	1	0.088	Low=249|High=249	0.65	0.5-0.86	0.0021	0.0019
TCGA-KICH	ABCD2	1	0.15	Low=32|High=32	3.1	0.64-15	0.16	0.14
TCGA-KIRC	ABCD2	1	0.32	Low=265|High=265	0.89	0.66-1.2	0.44	0.44
TCGA-KIRP	ABCD2	1	0.054	Low=144|High=143	1.5	0.83-2.7	0.18	0.17
TCGA-LAML	ABCD2	1	0.34	Low=70|High=70	1	0.66-1.5	0.99	0.99
TCGA-LGG	ABCD2	1	1.1	Low=254|High=253	1.4	2021-01-02	0.046	0.045
TCGA-LIHC	ABCD2	1	0.043	Low=185|High=184	0.82	0.58-1.2	0.26	0.25
TCGA-LUAD	ABCD2	1	0.25	Low=252|High=252	0.74	0.55-0.99	0.041	0.04
TCGA-LUSC	ABCD2	1	0.17	Low=248|High=247	0.97	0.74-1.3	0.85	0.85
TCGA-MESO	ABCD2	1	0.12	Low=42|High=42	0.77	0.48-1.2	0.28	0.28
TCGA-OV	ABCD2	1	0.042	Low=186|High=186	0.84	0.65-1.1	0.19	0.19
TCGA-PAAD	ABCD2	1	0.13	Low=89|High=88	0.66	0.43-0.99	0.047	0.045
TCGA-PCPG	ABCD2	1	0.87	Low=90|High=89	0.67	0.11-4	0.66	0.65
TCGA-PRAD	ABCD2	1	0.11	Low=247|High=246	0.47	0.12-1.8	0.27	0.26
TCGA-READ	ABCD2	1	0.06	Low=82|High=82	0.65	0.29-1.5	0.3	0.3
TCGA-SARC	ABCD2	1	0.18	Low=130|High=129	0.53	0.35-0.79	0.0022	0.0018
TCGA-SKCM	ABCD2	1	0.051	Low=51|High=51	0.36	0.16-0.83	0.016	0.012
TCGA-STAD	ABCD2	1	0.22	Low=184|High=183	1.2	0.86-1.7	0.28	0.28
TCGA-TGCT	ABCD2	1	0.31	Low=67|High=67	2.1	0.19-23	0.55	0.54
TCGA-THCA	ABCD2	1	0.082	Low=251|High=251	1.4	0.51-3.7	0.53	0.52
TCGA-THYM	ABCD2	1	0.29	Low=59|High=59	4.4	0.89-22	0.069	0.048
TCGA-UCEC	ABCD2	1	0.066	Low=271|High=270	0.75	0.49-1.1	0.17	0.17
TCGA-UCS	ABCD2	1	0.048	Low=28|High=28	1.2	0.61-2.4	0.61	0.61
TCGA-UVM	ABCD2	1	0.016	Low=40|High=40	2.7	1.1-6.5	0.032	0.026
CGCI-BLGSP	ABCD3	1	3.3	Low=53|High=53	0.84	0.47-1.5	0.55	0.55
CGCI-HTMCP-CC	ABCD3	1	3	Low=61|High=60	0.52	0.32-0.83	0.0066	0.0057
CPTAC-3	ABCD3	1	3.9	Low=245|High=244	0.78	0.53-1.2	0.24	0.23
CTSP-DLBCL1	ABCD3	1	2.4	Low=5|High=5	0.47	0.078-2.9	0.41	0.4
HCMI-CMDC	ABCD3	1	4.1	Low=10|High=9	1.2	0.31-5	0.76	0.76
MMRF-COMMPASS	ABCD3	1	1.8	Low=383|High=383	1	0.76-1.4	0.77	0.77
TARGET-ALL-P2	ABCD3	1	2.8	Low=211|High=211	0.14	0.079-0.25	8.8e-12	1.7e-15
TARGET-ALL-P2-Tcell	ABCD3	1	3.6	Low=120|High=120	3.4	0.96-12	0.058	0.044
TARGET-ALL-P2-Bcell	ABCD3	1	1.5	Low=70|High=70	1.2	0.77-1.8	0.44	0.44
TARGET-ALL-P3	ABCD3	1	2.7	Low=39|High=38	0.96	0.46-2	0.91	0.91
TARGET-AML	ABCD3	1	1.5	Low=73|High=72	1.6	0.98-2.6	0.062	0.06
TARGET-OS	ABCD3	1	3	Low=43|High=43	0.49	0.23-1.1	0.067	0.062
TARGET-RT	ABCD3	1	2.8	Low=28|High=28	1.7	0.82-3.5	0.15	0.15
TARGET-WT	ABCD3	1	3	Low=62|High=62	1.5	0.89-2.7	0.12	0.12
TCGA-ACC	ABCD3	1	2.5	Low=40|High=39	1.6	0.75-3.4	0.22	0.22
TCGA-BLCA	ABCD3	1	3.3	Low=202|High=202	0.89	0.67-1.2	0.45	0.45
TCGA-BRCA	ABCD3	1	3.9	Low=544|High=544	0.98	0.72-1.4	0.93	0.93
TCGA-CESC	ABCD3	1	3	Low=152|High=152	0.85	0.53-1.3	0.48	0.48
TCGA-CHOL	ABCD3	1	3.4	Low=18|High=18	0.82	0.32-2.1	0.68	0.68
TCGA-COAD	ABCD3	1	3.3	Low=227|High=226	0.67	0.45-0.99	0.047	0.045
TCGA-DLBC	ABCD3	1	2.1	Low=24|High=24	0.81	0.19-3.5	0.78	0.78
TCGA-ESCA	ABCD3	1	3	Low=81|High=80	1	0.63-1.7	0.9	0.9
TCGA-GBM	ABCD3	1	3.7	Low=76|High=75	0.8	0.56-1.1	0.22	0.22
TCGA-HNSC	ABCD3	1	2.5	Low=249|High=249	0.98	0.75-1.3	0.88	0.88
TCGA-KICH	ABCD3	1	2.7	Low=32|High=32	3.7	0.76-18	0.1	0.082
TCGA-KIRC	ABCD3	1	3.2	Low=265|High=265	0.51	0.37-0.69	1.8e-05	1.2e-05
TCGA-KIRP	ABCD3	1	3.4	Low=144|High=143	0.61	0.32-1.1	0.13	0.12
TCGA-LAML	ABCD3	1	2.7	Low=70|High=70	1.1	0.72-1.7	0.64	0.64
TCGA-LGG	ABCD3	1	3.4	Low=254|High=253	1.5	1.1-2.2	0.025	0.024
TCGA-LIHC	ABCD3	1	3.6	Low=185|High=184	0.96	0.68-1.4	0.8	0.8
TCGA-LUAD	ABCD3	1	3.3	Low=252|High=252	0.77	0.57-1	0.073	0.072
TCGA-LUSC	ABCD3	1	2.7	Low=248|High=247	0.95	0.72-1.2	0.71	0.71
TCGA-MESO	ABCD3	1	1.8	Low=42|High=42	1.3	0.79-2	0.33	0.33
TCGA-OV	ABCD3	1	2.4	Low=186|High=186	0.91	0.7-1.2	0.48	0.48
TCGA-PAAD	ABCD3	1	3.1	Low=89|High=88	1	0.68-1.5	0.93	0.93
TCGA-PCPG	ABCD3	1	2.2	Low=90|High=89	1.6	0.26-9.4	0.62	0.62
TCGA-PRAD	ABCD3	1	2.9	Low=247|High=246	1.1	0.31-3.8	0.9	0.9
TCGA-READ	ABCD3	1	3.2	Low=82|High=82	0.48	0.22-1.1	0.079	0.072
TCGA-SARC	ABCD3	1	2.5	Low=130|High=129	1.2	0.8-1.8	0.4	0.4
TCGA-SKCM	ABCD3	1	2.9	Low=51|High=51	1.5	0.69-3.1	0.32	0.32
TCGA-STAD	ABCD3	1	3.2	Low=184|High=183	1	0.72-1.4	0.99	0.99
TCGA-TGCT	ABCD3	1	2.3	Low=67|High=67	1.9e-09	0-Inf	1	0.073
TCGA-THCA	ABCD3	1	3.2	Low=251|High=251	0.75	0.28-2	0.57	0.57
TCGA-THYM	ABCD3	1	3.4	Low=59|High=59	0.36	0.086-1.5	0.16	0.14
TCGA-UCEC	ABCD3	1	3	Low=271|High=270	0.8	0.53-1.2	0.31	0.3
TCGA-UCS	ABCD3	1	2.7	Low=28|High=28	1.2	0.62-2.4	0.55	0.55
TCGA-UVM	ABCD3	1	1.8	Low=40|High=40	1.2	0.52-2.8	0.65	0.64
CGCI-BLGSP	ABCE1	1	5.1	Low=53|High=53	0.89	0.5-1.6	0.68	0.68
CGCI-HTMCP-CC	ABCE1	1	3.6	Low=61|High=60	1	0.65-1.6	0.91	0.91
CPTAC-3	ABCE1	1	4	Low=245|High=244	0.78	0.52-1.2	0.21	0.21
CTSP-DLBCL1	ABCE1	1	4.4	Low=5|High=5	0.54	0.09-3.3	0.5	0.5
HCMI-CMDC	ABCE1	1	4.3	Low=10|High=9	1.2	0.31-5	0.76	0.76
MMRF-COMMPASS	ABCE1	1	4.1	Low=383|High=383	1.7	1.2-2.4	0.0019	0.0017
TARGET-ALL-P2	ABCE1	1	3.9	Low=211|High=211	0.27	0.17-0.43	3e-08	2.9e-09
TARGET-ALL-P2-Tcell	ABCE1	1	4.5	Low=120|High=120	1.9	0.64-5.7	0.25	0.24
TARGET-ALL-P2-Bcell	ABCE1	1	3.3	Low=70|High=70	0.86	0.56-1.3	0.51	0.51
TARGET-ALL-P3	ABCE1	1	4.1	Low=39|High=38	0.59	0.28-1.2	0.17	0.17
TARGET-AML	ABCE1	1	3.1	Low=73|High=72	2.1	1.3-3.4	0.004	0.0033
TARGET-OS	ABCE1	1	4.1	Low=43|High=43	0.73	0.35-1.5	0.41	0.4
TARGET-RT	ABCE1	1	4.7	Low=28|High=28	0.85	0.41-1.7	0.66	0.66
TARGET-WT	ABCE1	1	3.8	Low=62|High=62	0.65	0.37-1.1	0.13	0.13
TCGA-ACC	ABCE1	1	3.1	Low=40|High=39	1.9	0.9-4.2	0.093	0.087
TCGA-BLCA	ABCE1	1	3.7	Low=202|High=202	1.1	0.84-1.5	0.42	0.42
TCGA-BRCA	ABCE1	1	3.8	Low=544|High=544	1.4	0.98-1.9	0.067	0.066
TCGA-CESC	ABCE1	1	3.7	Low=152|High=152	1.6	0.99-2.6	0.057	0.055
TCGA-CHOL	ABCE1	1	3.2	Low=18|High=18	0.86	0.34-2.2	0.75	0.75
TCGA-COAD	ABCE1	1	4.1	Low=227|High=226	0.66	0.45-0.98	0.039	0.037
TCGA-DLBC	ABCE1	1	3.8	Low=24|High=24	0.8	0.19-3.4	0.77	0.77
TCGA-ESCA	ABCE1	1	4	Low=81|High=80	0.94	0.57-1.5	0.82	0.82
TCGA-GBM	ABCE1	1	3.7	Low=76|High=75	0.85	0.59-1.2	0.37	0.37
TCGA-HNSC	ABCE1	1	3.9	Low=249|High=249	1.5	1.1-1.9	0.0055	0.0053
TCGA-KICH	ABCE1	1	2.8	Low=32|High=32	8.6	1.1-69	0.043	0.015
TCGA-KIRC	ABCE1	1	3.3	Low=265|High=265	0.83	0.61-1.1	0.21	0.21
TCGA-KIRP	ABCE1	1	2.9	Low=144|High=143	1.8	1-3.4	0.051	0.048
TCGA-LAML	ABCE1	1	4.2	Low=70|High=70	1	0.65-1.5	0.99	0.99
TCGA-LGG	ABCE1	1	3.4	Low=254|High=253	1.3	0.92-1.9	0.13	0.13
TCGA-LIHC	ABCE1	1	2.7	Low=185|High=184	1.4	0.99-2	0.056	0.055
TCGA-LUAD	ABCE1	1	3.6	Low=252|High=252	1.3	0.99-1.8	0.054	0.053
TCGA-LUSC	ABCE1	1	3.9	Low=248|High=247	1	0.8-1.4	0.76	0.76
TCGA-MESO	ABCE1	1	3.4	Low=42|High=42	1.5	0.9-2.3	0.12	0.12
TCGA-OV	ABCE1	1	3.4	Low=186|High=186	0.84	0.65-1.1	0.2	0.2
TCGA-PAAD	ABCE1	1	3.3	Low=89|High=88	1.7	1.1-2.7	0.0093	0.0084
TCGA-PCPG	ABCE1	1	3	Low=90|High=89	0.98	0.2-4.9	0.98	0.98
TCGA-PRAD	ABCE1	1	3.4	Low=247|High=246	2.5	0.63-9.7	0.2	0.18
TCGA-READ	ABCE1	1	4	Low=82|High=82	0.42	0.19-0.93	0.033	0.029
TCGA-SARC	ABCE1	1	3.3	Low=130|High=129	1.3	0.87-1.9	0.2	0.2
TCGA-SKCM	ABCE1	1	3.6	Low=51|High=51	1.6	0.77-3.5	0.2	0.2
TCGA-STAD	ABCE1	1	3.8	Low=184|High=183	1	0.73-1.4	0.97	0.97
TCGA-TGCT	ABCE1	1	4	Low=67|High=67	0.45	0.045-4.4	0.49	0.48
TCGA-THCA	ABCE1	1	3	Low=251|High=251	1.7	0.62-4.7	0.31	0.3
TCGA-THYM	ABCE1	1	3.5	Low=59|High=59	0.61	0.16-2.4	0.48	0.48
TCGA-UCEC	ABCE1	1	3.3	Low=271|High=270	1.2	0.82-1.9	0.31	0.31
TCGA-UCS	ABCE1	1	3.7	Low=28|High=28	0.67	0.33-1.4	0.27	0.26
TCGA-UVM	ABCE1	1	3	Low=40|High=40	1.7	0.71-4	0.23	0.23
CGCI-BLGSP	ABCF2	1	4.7	Low=53|High=53	0.9	0.51-1.6	0.71	0.71
CGCI-HTMCP-CC	ABCF2	1	4.1	Low=61|High=60	1.2	0.74-1.9	0.5	0.5
CPTAC-3	ABCF2	1	4	Low=245|High=244	3	1.9-4.6	9.1e-07	2.6e-07
CTSP-DLBCL1	ABCF2	1	4.3	Low=5|High=5	1.9	0.32-12	0.48	0.47
HCMI-CMDC	ABCF2	1	4.6	Low=10|High=9	3.9	0.78-20	0.098	0.075
MMRF-COMMPASS	ABCF2	1	3.9	Low=383|High=383	1	0.75-1.4	0.89	0.89
TARGET-ALL-P2	ABCF2	1	3.3	Low=211|High=211	0.26	0.17-0.42	2.2e-08	1.9e-09
TARGET-ALL-P2-Tcell	ABCF2	1	3.7	Low=120|High=120	1.1	0.37-3	0.91	0.91
TARGET-ALL-P2-Bcell	ABCF2	1	2.5	Low=70|High=70	0.93	0.6-1.4	0.73	0.73
TARGET-ALL-P3	ABCF2	1	3.5	Low=39|High=38	0.84	0.4-1.7	0.63	0.63
TARGET-AML	ABCF2	1	2.3	Low=73|High=72	1.2	0.73-1.9	0.49	0.49
TARGET-OS	ABCF2	1	3.8	Low=43|High=43	0.63	0.3-1.3	0.21	0.21
TARGET-RT	ABCF2	1	4.2	Low=28|High=28	0.87	0.42-1.8	0.71	0.71
TARGET-WT	ABCF2	1	4.2	Low=62|High=62	1.2	0.67-2	0.59	0.59
TCGA-ACC	ABCF2	1	4	Low=40|High=39	1.3	0.63-2.8	0.46	0.46
TCGA-BLCA	ABCF2	1	4.1	Low=202|High=202	1.3	1-1.8	0.05	0.049
TCGA-BRCA	ABCF2	1	4	Low=544|High=544	1.2	0.9-1.7	0.18	0.18
TCGA-CESC	ABCF2	1	3.9	Low=152|High=152	0.89	0.56-1.4	0.62	0.62
TCGA-CHOL	ABCF2	1	3.8	Low=18|High=18	1.2	0.47-3	0.71	0.71
TCGA-COAD	ABCF2	1	4.3	Low=227|High=226	1.2	0.78-1.7	0.46	0.46
TCGA-DLBC	ABCF2	1	4.3	Low=24|High=24	0.77	0.18-3.3	0.72	0.72
TCGA-ESCA	ABCF2	1	4	Low=81|High=80	1.1	0.67-1.8	0.7	0.7
TCGA-GBM	ABCF2	1	4.6	Low=76|High=75	1.3	0.9-1.8	0.17	0.17
TCGA-HNSC	ABCF2	1	4.2	Low=249|High=249	1.1	0.85-1.4	0.45	0.45
TCGA-KICH	ABCF2	1	4.1	Low=32|High=32	3.8	0.79-18	0.096	0.074
TCGA-KIRC	ABCF2	1	3.6	Low=265|High=265	1.1	0.85-1.5	0.37	0.37
TCGA-KIRP	ABCF2	1	4.1	Low=144|High=143	0.96	0.53-1.7	0.89	0.89
TCGA-LAML	ABCF2	1	3.7	Low=70|High=70	1.1	0.71-1.7	0.71	0.71
TCGA-LGG	ABCF2	1	4.2	Low=254|High=253	1.6	1.1-2.3	0.011	0.0099
TCGA-LIHC	ABCF2	1	3.1	Low=185|High=184	1.5	1.1-2.2	0.016	0.015
TCGA-LUAD	ABCF2	1	4	Low=252|High=252	1.5	1.1-2	0.0097	0.0093
TCGA-LUSC	ABCF2	1	4.4	Low=248|High=247	0.89	0.67-1.2	0.38	0.38
TCGA-MESO	ABCF2	1	4	Low=42|High=42	1.7	1-2.7	0.034	0.032
TCGA-OV	ABCF2	1	4.2	Low=186|High=186	0.89	0.69-1.2	0.37	0.37
TCGA-PAAD	ABCF2	1	3.7	Low=89|High=88	0.73	0.48-1.1	0.14	0.13
TCGA-PCPG	ABCF2	1	3.7	Low=90|High=89	0.22	0.026-1.9	0.17	0.13
TCGA-PRAD	ABCF2	1	3.7	Low=247|High=246	1.8	0.47-7.1	0.38	0.38
TCGA-READ	ABCF2	1	4.4	Low=82|High=82	0.86	0.4-1.9	0.71	0.71
TCGA-SARC	ABCF2	1	3.9	Low=130|High=129	1.1	0.76-1.7	0.54	0.54
TCGA-SKCM	ABCF2	1	4.8	Low=51|High=51	1.5	0.71-3.3	0.28	0.27
TCGA-STAD	ABCF2	1	3.8	Low=184|High=183	0.87	0.63-1.2	0.42	0.42
TCGA-TGCT	ABCF2	1	4.6	Low=67|High=67	2.4	0.24-24	0.45	0.44
TCGA-THCA	ABCF2	1	3.7	Low=251|High=251	1.5	0.56-4.2	0.41	0.41
TCGA-THYM	ABCF2	1	4	Low=59|High=59	0.98	0.26-3.7	0.98	0.98
TCGA-UCEC	ABCF2	1	4.1	Low=271|High=270	1.3	0.88-2	0.18	0.18
TCGA-UCS	ABCF2	1	4.4	Low=28|High=28	2.6	1.2-5.4	0.013	0.0099
TCGA-UVM	ABCF2	1	4.2	Low=40|High=40	2.2	0.93-5.1	0.071	0.065
CGCI-BLGSP	ABCG2	1	0.32	Low=53|High=53	1.3	0.72-2.3	0.4	0.4
CGCI-HTMCP-CC	ABCG2	1	0.44	Low=61|High=60	0.88	0.55-1.4	0.59	0.59
CPTAC-3	ABCG2	1	1.6	Low=245|High=244	2.3	1.5-3.5	0.00022	0.00015
CTSP-DLBCL1	ABCG2	1	0.23	Low=5|High=5	0.17	0.019-1.6	0.12	0.08
HCMI-CMDC	ABCG2	1	1.5	Low=10|High=9	0.77	0.19-3.1	0.71	0.71
MMRF-COMMPASS	ABCG2	1	2	Low=383|High=383	0.74	0.54-1	0.058	0.057
TARGET-ALL-P2	ABCG2	1	0.63	Low=211|High=211	0.97	0.66-1.4	0.9	0.9
TARGET-ALL-P2-Tcell	ABCG2	1	0.7	Low=120|High=120	3.9	1.1-14	0.039	0.026
TARGET-ALL-P2-Bcell	ABCG2	1	0.59	Low=70|High=70	0.87	0.57-1.3	0.54	0.54
TARGET-ALL-P3	ABCG2	1	0.49	Low=39|High=38	0.84	0.4-1.7	0.63	0.63
TARGET-AML	ABCG2	1	0.056	Low=73|High=72	1.7	1-2.7	0.04	0.038
TARGET-OS	ABCG2	1	1.1	Low=43|High=43	0.66	0.31-1.4	0.27	0.26
TARGET-RT	ABCG2	1	0.34	Low=28|High=28	0.83	0.41-1.7	0.62	0.62
TARGET-WT	ABCG2	1	0.57	Low=62|High=62	0.93	0.54-1.6	0.81	0.81
TCGA-ACC	ABCG2	1	0.98	Low=40|High=39	0.43	0.19-0.94	0.035	0.03
TCGA-BLCA	ABCG2	1	0.58	Low=202|High=202	1.1	0.79-1.4	0.68	0.68
TCGA-BRCA	ABCG2	1	0.7	Low=544|High=544	0.97	0.7-1.3	0.86	0.86
TCGA-CESC	ABCG2	1	0.36	Low=152|High=152	0.69	0.43-1.1	0.12	0.12
TCGA-CHOL	ABCG2	1	0.74	Low=18|High=18	0.76	0.3-1.9	0.57	0.57
TCGA-COAD	ABCG2	1	0.42	Low=227|High=226	1	0.7-1.5	0.87	0.87
TCGA-DLBC	ABCG2	1	0.25	Low=24|High=24	1.7	0.39-7.6	0.47	0.47
TCGA-ESCA	ABCG2	1	0.67	Low=81|High=80	1.2	0.74-2	0.44	0.44
TCGA-GBM	ABCG2	1	3.1	Low=76|High=75	0.63	0.44-0.9	0.011	0.011
TCGA-HNSC	ABCG2	1	0.45	Low=249|High=249	1.1	0.81-1.4	0.7	0.7
TCGA-KICH	ABCG2	1	1.1	Low=32|High=32	0.44	0.11-1.7	0.24	0.23
TCGA-KIRC	ABCG2	1	2.1	Low=265|High=265	0.43	0.31-0.59	2e-07	8.6e-08
TCGA-KIRP	ABCG2	1	0.64	Low=144|High=143	0.87	0.48-1.6	0.65	0.65
TCGA-LAML	ABCG2	1	0.21	Low=70|High=70	0.85	0.56-1.3	0.45	0.45
TCGA-LGG	ABCG2	1	3.5	Low=254|High=253	0.94	0.66-1.3	0.75	0.75
TCGA-LIHC	ABCG2	1	1.9	Low=185|High=184	1	0.71-1.4	1	1
TCGA-LUAD	ABCG2	1	0.82	Low=252|High=252	0.85	0.64-1.1	0.29	0.29
TCGA-LUSC	ABCG2	1	0.63	Low=248|High=247	0.98	0.75-1.3	0.87	0.87
TCGA-MESO	ABCG2	1	0.39	Low=42|High=42	0.94	0.59-1.5	0.81	0.81
TCGA-OV	ABCG2	1	0.53	Low=186|High=186	0.96	0.74-1.2	0.76	0.76
TCGA-PAAD	ABCG2	1	0.83	Low=89|High=88	0.68	0.45-1	0.066	0.064
TCGA-PCPG	ABCG2	1	1.2	Low=90|High=89	1	0.21-5.2	0.96	0.96
TCGA-PRAD	ABCG2	1	1.5	Low=247|High=246	0.59	0.14-2.5	0.47	0.46
TCGA-READ	ABCG2	1	0.44	Low=82|High=82	0.84	0.38-1.8	0.67	0.67
TCGA-SARC	ABCG2	1	1.1	Low=130|High=129	0.84	0.56-1.2	0.38	0.38
TCGA-SKCM	ABCG2	1	0.4	Low=51|High=51	1.7	0.78-3.7	0.18	0.18
TCGA-STAD	ABCG2	1	0.85	Low=184|High=183	1.2	0.85-1.6	0.31	0.31
TCGA-TGCT	ABCG2	1	1.3	Low=67|High=67	3	0.31-29	0.34	0.32
TCGA-THCA	ABCG2	1	1.5	Low=251|High=251	1	0.39-2.8	0.94	0.94
TCGA-THYM	ABCG2	1	0.62	Low=59|High=59	0.3	0.063-1.5	0.14	0.12
TCGA-UCEC	ABCG2	1	0.64	Low=271|High=270	1.2	0.76-1.7	0.51	0.51
TCGA-UCS	ABCG2	1	0.63	Low=28|High=28	1.6	0.79-3.1	0.2	0.19
TCGA-UVM	ABCG2	1	0.61	Low=40|High=40	1.7	0.73-3.9	0.23	0.22
CGCI-BLGSP	ABCG4	1	0.06	Low=54|High=52	0.68	0.39-1.2	0.19	0.18
CGCI-HTMCP-CC	ABCG4	1	0.077	Low=61|High=60	1.8	1.1-2.9	0.015	0.014
CPTAC-3	ABCG4	1	0.066	Low=245|High=244	2	1.3-3	0.0011	0.00084
CTSP-DLBCL1	ABCG4	1	0.029	Low=5|High=5	2.4	0.4-15	0.34	0.32
HCMI-CMDC	ABCG4	1	0.045	Low=10|High=9	6.2	0.75-52	0.09	0.053
MMRF-COMMPASS	ABCG4	1	0.0082	Low=385|High=381	1.2	0.88-1.7	0.25	0.25
TARGET-ALL-P2	ABCG4	1	0.037	Low=211|High=211	0.5	0.33-0.75	0.00086	0.00067
TARGET-ALL-P2-Tcell	ABCG4	1	0.044	Low=120|High=120	0.58	0.19-1.7	0.32	0.32
TARGET-ALL-P2-Bcell	ABCG4	1	0.018	Low=71|High=69	0.67	0.44-1	0.074	0.072
TARGET-ALL-P3	ABCG4	1	0.023	Low=39|High=38	1.7	0.79-3.5	0.18	0.18
TARGET-AML	ABCG4	1	0.0031	Low=73|High=72	1.2	0.76-2	0.42	0.42
TARGET-OS	ABCG4	1	0.12	Low=43|High=43	0.77	0.37-1.6	0.48	0.48
TARGET-RT	ABCG4	1	0.21	Low=28|High=28	1.8	0.89-3.8	0.1	0.095
TARGET-WT	ABCG4	1	0.21	Low=62|High=62	1.9	1.1-3.4	0.024	0.021
TCGA-ACC	ABCG4	1	0.057	Low=40|High=39	1.2	0.56-2.5	0.67	0.67
TCGA-BLCA	ABCG4	1	0.055	Low=202|High=202	1.5	1.1-2.1	0.0055	0.0052
TCGA-BRCA	ABCG4	1	0.038	Low=544|High=544	1.3	0.98-1.9	0.07	0.069
TCGA-CESC	ABCG4	1	0.034	Low=152|High=152	1.7	1-2.7	0.031	0.029
TCGA-CHOL	ABCG4	1	0.03	Low=18|High=18	0.57	0.22-1.5	0.25	0.24
TCGA-COAD	ABCG4	1	0.036	Low=227|High=226	1.2	0.79-1.7	0.44	0.44
TCGA-DLBC	ABCG4	1	0.028	Low=24|High=24	0.23	0.045-1.2	0.078	0.056
TCGA-ESCA	ABCG4	1	0.1	Low=81|High=80	0.98	0.59-1.6	0.93	0.93
TCGA-GBM	ABCG4	1	0.32	Low=76|High=75	1.2	0.83-1.7	0.36	0.36
TCGA-HNSC	ABCG4	1	0.13	Low=249|High=249	0.85	0.65-1.1	0.24	0.23
TCGA-KICH	ABCG4	1	0.18	Low=32|High=32	0.77	0.21-2.9	0.7	0.69
TCGA-KIRC	ABCG4	1	0.11	Low=265|High=265	0.95	0.7-1.3	0.74	0.74
TCGA-KIRP	ABCG4	1	0.081	Low=144|High=143	0.86	0.48-1.6	0.63	0.63
TCGA-LAML	ABCG4	1	0.013	Low=70|High=70	1.1	0.71-1.6	0.71	0.71
TCGA-LGG	ABCG4	1	0.36	Low=254|High=253	0.86	0.6-1.2	0.4	0.4
TCGA-LIHC	ABCG4	1	0.017	Low=185|High=184	0.93	0.66-1.3	0.67	0.67
TCGA-LUAD	ABCG4	1	0.041	Low=252|High=252	0.91	0.68-1.2	0.54	0.54
TCGA-LUSC	ABCG4	1	0.066	Low=248|High=247	1.2	0.93-1.6	0.15	0.15
TCGA-MESO	ABCG4	1	0.069	Low=42|High=42	2.2	1.3-3.6	0.0025	0.002
TCGA-OV	ABCG4	1	0.34	Low=186|High=186	1	0.8-1.3	0.79	0.79
TCGA-PAAD	ABCG4	1	0.062	Low=89|High=88	0.84	0.55-1.3	0.4	0.4
TCGA-PCPG	ABCG4	1	0.9	Low=90|High=89	0.91	0.18-4.5	0.91	0.91
TCGA-PRAD	ABCG4	1	0.03	Low=247|High=246	0.83	0.22-3	0.78	0.77
TCGA-READ	ABCG4	1	0.037	Low=82|High=82	0.98	0.45-2.1	0.96	0.96
TCGA-SARC	ABCG4	1	0.078	Low=130|High=129	1.2	0.8-1.8	0.4	0.39
TCGA-SKCM	ABCG4	1	0.074	Low=51|High=51	1.3	0.62-2.7	0.48	0.48
TCGA-STAD	ABCG4	1	0.071	Low=184|High=183	1.3	0.92-1.8	0.14	0.14
TCGA-TGCT	ABCG4	1	0.36	Low=67|High=67	0.38	0.039-3.6	0.4	0.38
TCGA-THCA	ABCG4	1	0.38	Low=251|High=251	0.35	0.11-1.1	0.067	0.055
TCGA-THYM	ABCG4	1	0.42	Low=59|High=59	0.068	0.0079-0.59	0.015	0.0024
TCGA-UCEC	ABCG4	1	0.088	Low=271|High=270	1.5	1-2.3	0.052	0.05
TCGA-UCS	ABCG4	1	0.27	Low=28|High=28	0.89	0.45-1.8	0.76	0.76
TCGA-UVM	ABCG4	1	0.038	Low=40|High=40	2.5	1.1-6	0.037	0.031
CGCI-BLGSP	ABCG8	1	0.012	Low=53|High=53	0.74	0.42-1.3	0.3	0.3
CGCI-HTMCP-CC	ABCG8	1	0.0065	Low=64|High=57	0.91	0.57-1.4	0.7	0.7
CPTAC-3	ABCG8	1	0.04	Low=245|High=244	1.5	0.97-2.2	0.066	0.065
CTSP-DLBCL1	ABCG8	1	0	Low=6|High=4	3.2	0.53-20	0.2	0.18
HCMI-CMDC	ABCG8	1	0.066	Low=10|High=9	0.3	0.059-1.5	0.14	0.12
MMRF-COMMPASS	ABCG8	1	0.019	Low=384|High=382	1.2	0.89-1.7	0.22	0.22
TARGET-ALL-P2	ABCG8	1	0.064	Low=212|High=210	0.41	0.27-0.62	2.9e-05	1.5e-05
TARGET-ALL-P2-Tcell	ABCG8	1	0.067	Low=120|High=120	0.95	0.33-2.7	0.92	0.92
TARGET-ALL-P2-Bcell	ABCG8	1	0.029	Low=70|High=70	0.61	0.39-0.94	0.024	0.022
TARGET-ALL-P3	ABCG8	1	0.11	Low=39|High=38	1.2	0.6-2.6	0.57	0.56
TARGET-AML	ABCG8	1	0	Low=75|High=70	1.5	0.9-2.3	0.12	0.12
TARGET-OS	ABCG8	1	0.02	Low=43|High=43	1.8	0.84-3.9	0.13	0.12
TARGET-RT	ABCG8	1	0.005	Low=28|High=28	0.46	0.22-0.95	0.037	0.033
TARGET-WT	ABCG8	1	0.065	Low=62|High=62	1.4	0.79-2.4	0.27	0.26
TCGA-ACC	ABCG8	1	0.009	Low=40|High=39	1.6	0.75-3.5	0.22	0.22
TCGA-BLCA	ABCG8	1	0.012	Low=202|High=202	0.91	0.68-1.2	0.52	0.52
TCGA-BRCA	ABCG8	1	0.014	Low=544|High=544	1	0.76-1.4	0.78	0.78
TCGA-CESC	ABCG8	1	0.0081	Low=152|High=152	0.95	0.6-1.5	0.84	0.84
TCGA-CHOL	ABCG8	1	0.29	Low=18|High=18	1.7	0.64-4.3	0.3	0.29
TCGA-COAD	ABCG8	1	0.11	Low=227|High=226	0.94	0.63-1.4	0.74	0.74
TCGA-DLBC	ABCG8	1	0	Low=27|High=21	0.75	0.18-3.2	0.7	0.7
TCGA-ESCA	ABCG8	1	0.075	Low=81|High=80	1.3	0.81-2.2	0.26	0.25
TCGA-GBM	ABCG8	1	0.012	Low=76|High=75	0.7	0.49-1	0.051	0.05
TCGA-HNSC	ABCG8	1	0.006	Low=249|High=249	0.91	0.69-1.2	0.47	0.47
TCGA-KICH	ABCG8	1	0.0081	Low=32|High=32	1.4	0.37-5.1	0.64	0.64
TCGA-KIRC	ABCG8	1	0.016	Low=265|High=265	1.3	0.96-1.8	0.084	0.083
TCGA-KIRP	ABCG8	1	0.12	Low=144|High=143	0.71	0.38-1.3	0.27	0.26
TCGA-LAML	ABCG8	1	0.053	Low=70|High=70	0.9	0.59-1.4	0.64	0.64
TCGA-LGG	ABCG8	1	0.022	Low=254|High=253	0.76	0.53-1.1	0.14	0.14
TCGA-LIHC	ABCG8	1	4.3	Low=185|High=184	0.66	0.47-0.94	0.021	0.02
TCGA-LUAD	ABCG8	1	0	Low=262|High=242	1	0.77-1.4	0.85	0.85
TCGA-LUSC	ABCG8	1	0.02	Low=248|High=247	1	0.77-1.3	0.96	0.96
TCGA-MESO	ABCG8	1	0.0086	Low=42|High=42	0.48	0.3-0.78	0.0028	0.0023
TCGA-OV	ABCG8	1	0.15	Low=186|High=186	0.84	0.65-1.1	0.19	0.19
TCGA-PAAD	ABCG8	1	0.095	Low=89|High=88	0.93	0.62-1.4	0.73	0.73
TCGA-PCPG	ABCG8	1	0.03	Low=90|High=89	2.6	0.45-15	0.28	0.26
TCGA-PRAD	ABCG8	1	0.0088	Low=247|High=246	1.9	0.49-7.7	0.34	0.33
TCGA-READ	ABCG8	1	0.062	Low=82|High=82	0.67	0.3-1.5	0.32	0.32
TCGA-SARC	ABCG8	1	0.0088	Low=130|High=129	1.1	0.76-1.7	0.56	0.56
TCGA-SKCM	ABCG8	1	0.0093	Low=51|High=51	0.95	0.45-2	0.89	0.89
TCGA-STAD	ABCG8	1	0.24	Low=184|High=183	1.3	0.94-1.8	0.11	0.11
TCGA-TGCT	ABCG8	1	0.072	Low=67|High=67	0.55	0.049-6	0.62	0.62
TCGA-THCA	ABCG8	1	0	Low=339|High=163	1.5	0.53-4.1	0.45	0.45
TCGA-THYM	ABCG8	1	0.0072	Low=59|High=59	0.79	0.2-3.1	0.73	0.73
TCGA-UCEC	ABCG8	1	0.04	Low=271|High=270	0.91	0.61-1.4	0.67	0.67
TCGA-UCS	ABCG8	1	0.076	Low=28|High=28	0.88	0.44-1.8	0.72	0.72
TCGA-UVM	ABCG8	1	0	Low=48|High=32	0.65	0.27-1.5	0.33	0.32
CGCI-BLGSP	ABHD2	1	3.3	Low=53|High=53	0.69	0.39-1.2	0.2	0.2
CGCI-HTMCP-CC	ABHD2	1	3.4	Low=61|High=60	0.91	0.57-1.4	0.68	0.68
CPTAC-3	ABHD2	1	4.5	Low=245|High=244	2.8	1.8-4.3	5.3e-06	2e-06
CTSP-DLBCL1	ABHD2	1	2.4	Low=5|High=5	1.9	0.32-12	0.48	0.47
HCMI-CMDC	ABHD2	1	5.4	Low=10|High=9	2.6	0.56-12	0.23	0.21
MMRF-COMMPASS	ABHD2	1	3.8	Low=383|High=383	0.67	0.49-0.92	0.014	0.014
TARGET-ALL-P2	ABHD2	1	3.5	Low=211|High=211	0.28	0.18-0.44	4.1e-08	4.5e-09
TARGET-ALL-P2-Tcell	ABHD2	1	3.7	Low=120|High=120	1.3	0.47-3.9	0.59	0.58
TARGET-ALL-P2-Bcell	ABHD2	1	2.8	Low=70|High=70	0.89	0.58-1.4	0.6	0.6
TARGET-ALL-P3	ABHD2	1	4.3	Low=39|High=38	0.75	0.36-1.6	0.44	0.44
TARGET-AML	ABHD2	1	3.3	Low=73|High=72	1.2	0.74-1.9	0.46	0.46
TARGET-OS	ABHD2	1	3.3	Low=43|High=43	0.66	0.32-1.4	0.27	0.27
TARGET-RT	ABHD2	1	2.1	Low=28|High=28	1.1	0.52-2.2	0.85	0.85
TARGET-WT	ABHD2	1	3	Low=62|High=62	0.97	0.56-1.7	0.9	0.9
TCGA-ACC	ABHD2	1	4	Low=40|High=39	0.89	0.42-1.9	0.75	0.75
TCGA-BLCA	ABHD2	1	3.4	Low=202|High=202	1.1	0.84-1.5	0.42	0.42
TCGA-BRCA	ABHD2	1	4.2	Low=544|High=544	1	0.73-1.4	0.95	0.95
TCGA-CESC	ABHD2	1	3.4	Low=152|High=152	0.99	0.62-1.6	0.97	0.97
TCGA-CHOL	ABHD2	1	4.7	Low=18|High=18	0.76	0.3-1.9	0.56	0.56
TCGA-COAD	ABHD2	1	4.3	Low=227|High=226	1.4	0.93-2	0.12	0.11
TCGA-DLBC	ABHD2	1	2.5	Low=24|High=24	0.54	0.13-2.3	0.41	0.4
TCGA-ESCA	ABHD2	1	4.5	Low=81|High=80	0.93	0.56-1.5	0.76	0.76
TCGA-GBM	ABHD2	1	3.8	Low=76|High=75	0.93	0.65-1.3	0.68	0.68
TCGA-HNSC	ABHD2	1	3.4	Low=249|High=249	1.1	0.85-1.5	0.44	0.44
TCGA-KICH	ABHD2	1	5.7	Low=32|High=32	3.1	0.64-15	0.16	0.14
TCGA-KIRC	ABHD2	1	3.7	Low=265|High=265	0.55	0.4-0.75	0.00014	0.00011
TCGA-KIRP	ABHD2	1	3.5	Low=144|High=143	1	0.56-1.8	0.97	0.97
TCGA-LAML	ABHD2	1	4.7	Low=70|High=70	1.1	0.72-1.7	0.66	0.66
TCGA-LGG	ABHD2	1	4.1	Low=254|High=253	1.3	0.93-1.9	0.12	0.12
TCGA-LIHC	ABHD2	1	4.2	Low=185|High=184	0.93	0.66-1.3	0.68	0.68
TCGA-LUAD	ABHD2	1	4.3	Low=252|High=252	0.93	0.7-1.2	0.63	0.63
TCGA-LUSC	ABHD2	1	4	Low=248|High=247	1	0.77-1.3	0.97	0.97
TCGA-MESO	ABHD2	1	3.3	Low=42|High=42	1.1	0.71-1.8	0.6	0.6
TCGA-OV	ABHD2	1	2.5	Low=186|High=186	1.4	1.1-1.8	0.017	0.016
TCGA-PAAD	ABHD2	1	5.1	Low=89|High=88	1.6	1-2.4	0.034	0.033
TCGA-PCPG	ABHD2	1	3.3	Low=90|High=89	1.5	0.25-8.8	0.67	0.67
TCGA-PRAD	ABHD2	1	5.5	Low=247|High=246	1.4	0.36-5.3	0.63	0.63
TCGA-READ	ABHD2	1	4.3	Low=82|High=82	0.86	0.4-1.9	0.71	0.71
TCGA-SARC	ABHD2	1	3.4	Low=130|High=129	0.94	0.63-1.4	0.76	0.76
TCGA-SKCM	ABHD2	1	3.4	Low=51|High=51	0.97	0.46-2	0.94	0.94
TCGA-STAD	ABHD2	1	5	Low=184|High=183	1	0.74-1.4	0.87	0.87
TCGA-TGCT	ABHD2	1	2.8	Low=67|High=67	2.2	0.2-24	0.52	0.51
TCGA-THCA	ABHD2	1	2.9	Low=251|High=251	2.9	0.94-9.1	0.063	0.052
TCGA-THYM	ABHD2	1	2.7	Low=59|High=59	0.92	0.24-3.4	0.9	0.9
TCGA-UCEC	ABHD2	1	2.9	Low=271|High=270	1	0.67-1.5	0.94	0.94
TCGA-UCS	ABHD2	1	2.5	Low=28|High=28	0.87	0.43-1.8	0.7	0.7
TCGA-UVM	ABHD2	1	2.2	Low=40|High=40	1.6	0.71-3.8	0.25	0.25
CGCI-BLGSP	ABHD4	1	1.1	Low=53|High=53	0.61	0.35-1.1	0.096	0.092
CGCI-HTMCP-CC	ABHD4	1	4.3	Low=61|High=60	1	0.64-1.6	0.93	0.93
CPTAC-3	ABHD4	1	2.9	Low=245|High=244	2.8	1.8-4.3	4.2e-06	1.6e-06
CTSP-DLBCL1	ABHD4	1	2.4	Low=5|High=5	0.15	0.017-1.4	0.094	0.055
HCMI-CMDC	ABHD4	1	2.7	Low=10|High=9	0.52	0.11-2.5	0.42	0.41
MMRF-COMMPASS	ABHD4	1	3.1	Low=383|High=383	1.2	0.89-1.7	0.22	0.22
TARGET-ALL-P2	ABHD4	1	1.3	Low=211|High=211	2.7	1.8-4.2	6.7e-06	2.8e-06
TARGET-ALL-P2-Tcell	ABHD4	1	0.81	Low=120|High=120	1	0.35-2.9	1	1
TARGET-ALL-P2-Bcell	ABHD4	1	2	Low=70|High=70	0.57	0.36-0.89	0.013	0.012
TARGET-ALL-P3	ABHD4	1	2.3	Low=39|High=38	1.1	0.54-2.3	0.75	0.75
TARGET-AML	ABHD4	1	3.2	Low=73|High=72	1.1	0.69-1.8	0.65	0.65
TARGET-OS	ABHD4	1	4	Low=43|High=43	0.67	0.32-1.4	0.29	0.28
TARGET-RT	ABHD4	1	1.5	Low=28|High=28	1.3	0.63-2.6	0.49	0.48
TARGET-WT	ABHD4	1	3.3	Low=62|High=62	1.3	0.77-2.4	0.3	0.3
TCGA-ACC	ABHD4	1	4.6	Low=40|High=39	1.2	0.55-2.5	0.68	0.68
TCGA-BLCA	ABHD4	1	3.5	Low=202|High=202	1.3	1-1.8	0.05	0.05
TCGA-BRCA	ABHD4	1	3.6	Low=544|High=544	0.82	0.6-1.1	0.23	0.23
TCGA-CESC	ABHD4	1	3.6	Low=152|High=152	1.1	0.68-1.7	0.76	0.76
TCGA-CHOL	ABHD4	1	3.8	Low=18|High=18	0.84	0.33-2.1	0.71	0.71
TCGA-COAD	ABHD4	1	2.8	Low=227|High=226	1.4	0.93-2	0.11	0.11
TCGA-DLBC	ABHD4	1	2.5	Low=24|High=24	1.4	0.33-5.9	0.66	0.66
TCGA-ESCA	ABHD4	1	3.8	Low=81|High=80	1	0.6-1.7	0.98	0.98
TCGA-GBM	ABHD4	1	4.6	Low=76|High=75	0.79	0.55-1.1	0.2	0.2
TCGA-HNSC	ABHD4	1	3.5	Low=249|High=249	1.1	0.84-1.4	0.47	0.47
TCGA-KICH	ABHD4	1	3.7	Low=32|High=32	0.29	0.061-1.4	0.12	0.1
TCGA-KIRC	ABHD4	1	3.5	Low=265|High=265	0.94	0.69-1.3	0.66	0.66
TCGA-KIRP	ABHD4	1	3.7	Low=144|High=143	3.2	1.6-6.2	0.00069	0.00035
TCGA-LAML	ABHD4	1	3.4	Low=70|High=70	0.84	0.55-1.3	0.42	0.42
TCGA-LGG	ABHD4	1	4.5	Low=254|High=253	0.78	0.55-1.1	0.18	0.17
TCGA-LIHC	ABHD4	1	3.3	Low=185|High=184	1.3	0.95-1.9	0.097	0.096
TCGA-LUAD	ABHD4	1	3.7	Low=252|High=252	1.3	0.95-1.7	0.1	0.1
TCGA-LUSC	ABHD4	1	3.9	Low=248|High=247	0.82	0.63-1.1	0.15	0.15
TCGA-MESO	ABHD4	1	3.5	Low=42|High=42	0.55	0.34-0.89	0.014	0.013
TCGA-OV	ABHD4	1	3.9	Low=186|High=186	1	0.79-1.3	0.83	0.83
TCGA-PAAD	ABHD4	1	3.8	Low=89|High=88	1.4	0.93-2.1	0.11	0.11
TCGA-PCPG	ABHD4	1	3	Low=90|High=89	0.53	0.097-2.9	0.46	0.46
TCGA-PRAD	ABHD4	1	3.5	Low=247|High=246	0.72	0.2-2.6	0.61	0.61
TCGA-READ	ABHD4	1	2.8	Low=82|High=82	2.8	1.2-6.5	0.017	0.013
TCGA-SARC	ABHD4	1	4	Low=130|High=129	0.85	0.57-1.3	0.43	0.43
TCGA-SKCM	ABHD4	1	3.5	Low=51|High=51	0.76	0.36-1.6	0.48	0.48
TCGA-STAD	ABHD4	1	3.6	Low=184|High=183	1.1	0.77-1.5	0.69	0.69
TCGA-TGCT	ABHD4	1	3.2	Low=67|High=67	1.3	0.17-9.4	0.83	0.83
TCGA-THCA	ABHD4	1	3.8	Low=251|High=251	0.53	0.19-1.5	0.22	0.21
TCGA-THYM	ABHD4	1	3.2	Low=59|High=59	4.3	0.88-21	0.071	0.05
TCGA-UCEC	ABHD4	1	3.8	Low=271|High=270	0.78	0.52-1.2	0.24	0.24
TCGA-UCS	ABHD4	1	3.4	Low=28|High=28	0.9	0.46-1.8	0.76	0.76
TCGA-UVM	ABHD4	1	4.3	Low=40|High=40	1.2	0.54-2.8	0.63	0.62
CGCI-BLGSP	ABHD6	1	2.3	Low=53|High=53	0.79	0.44-1.4	0.42	0.42
CGCI-HTMCP-CC	ABHD6	1	1.9	Low=61|High=60	0.79	0.49-1.3	0.32	0.32
CPTAC-3	ABHD6	1	2.3	Low=245|High=244	1.6	1-2.3	0.034	0.033
CTSP-DLBCL1	ABHD6	1	2	Low=5|High=5	2.4	0.4-15	0.34	0.32
HCMI-CMDC	ABHD6	1	2.8	Low=10|High=9	0.49	0.094-2.5	0.39	0.38
MMRF-COMMPASS	ABHD6	1	1.3	Low=383|High=383	0.82	0.6-1.1	0.22	0.22
TARGET-ALL-P2	ABHD6	1	0.54	Low=211|High=211	0.93	0.63-1.4	0.71	0.71
TARGET-ALL-P2-Tcell	ABHD6	1	0.56	Low=120|High=120	2.6	0.82-8.4	0.1	0.09
TARGET-ALL-P2-Bcell	ABHD6	1	0.49	Low=70|High=70	0.8	0.52-1.2	0.31	0.31
TARGET-ALL-P3	ABHD6	1	1	Low=39|High=38	0.65	0.31-1.4	0.25	0.24
TARGET-AML	ABHD6	1	0.42	Low=73|High=72	1.5	0.95-2.5	0.083	0.081
TARGET-OS	ABHD6	1	1.5	Low=43|High=43	0.59	0.28-1.2	0.17	0.16
TARGET-RT	ABHD6	1	1.3	Low=28|High=28	1.7	0.8-3.5	0.17	0.17
TARGET-WT	ABHD6	1	1.5	Low=62|High=62	1.4	0.83-2.5	0.2	0.19
TCGA-ACC	ABHD6	1	3.1	Low=40|High=39	1.2	0.55-2.5	0.69	0.69
TCGA-BLCA	ABHD6	1	1.7	Low=202|High=202	0.8	0.6-1.1	0.14	0.14
TCGA-BRCA	ABHD6	1	1.4	Low=544|High=544	0.82	0.59-1.1	0.23	0.22
TCGA-CESC	ABHD6	1	1.6	Low=152|High=152	1	0.64-1.6	0.92	0.92
TCGA-CHOL	ABHD6	1	0.99	Low=18|High=18	0.7	0.27-1.8	0.46	0.46
TCGA-COAD	ABHD6	1	2.4	Low=227|High=226	0.64	0.43-0.95	0.026	0.025
TCGA-DLBC	ABHD6	1	1.9	Low=24|High=24	3.2	0.64-16	0.16	0.13
TCGA-ESCA	ABHD6	1	1.8	Low=81|High=80	1.1	0.64-1.7	0.84	0.84
TCGA-GBM	ABHD6	1	3	Low=76|High=75	0.79	0.55-1.1	0.2	0.2
TCGA-HNSC	ABHD6	1	1.9	Low=249|High=249	1	0.78-1.3	0.87	0.87
TCGA-KICH	ABHD6	1	3.5	Low=32|High=32	0.67	0.18-2.5	0.55	0.54
TCGA-KIRC	ABHD6	1	3.2	Low=265|High=265	0.49	0.36-0.67	6.7e-06	4.3e-06
TCGA-KIRP	ABHD6	1	3.5	Low=144|High=143	0.35	0.18-0.68	0.002	0.0012
TCGA-LAML	ABHD6	1	1.5	Low=70|High=70	1.6	1.1-2.5	0.022	0.021
TCGA-LGG	ABHD6	1	3.9	Low=254|High=253	0.53	0.37-0.76	0.00059	0.00047
TCGA-LIHC	ABHD6	1	3.1	Low=185|High=184	0.81	0.57-1.1	0.22	0.22
TCGA-LUAD	ABHD6	1	1.6	Low=252|High=252	0.85	0.63-1.1	0.26	0.26
TCGA-LUSC	ABHD6	1	1.8	Low=248|High=247	0.99	0.76-1.3	0.94	0.94
TCGA-MESO	ABHD6	1	1.5	Low=42|High=42	0.81	0.5-1.3	0.37	0.37
TCGA-OV	ABHD6	1	1.3	Low=186|High=186	1.2	0.9-1.5	0.24	0.24
TCGA-PAAD	ABHD6	1	1.7	Low=89|High=88	0.67	0.44-1	0.058	0.057
TCGA-PCPG	ABHD6	1	2.3	Low=90|High=89	1.2	0.23-5.8	0.85	0.85
TCGA-PRAD	ABHD6	1	1.6	Low=247|High=246	1.8	0.43-7.7	0.41	0.41
TCGA-READ	ABHD6	1	2.4	Low=82|High=82	0.46	0.2-1.1	0.065	0.059
TCGA-SARC	ABHD6	1	1.8	Low=130|High=129	1	0.67-1.5	0.99	0.99
TCGA-SKCM	ABHD6	1	2.8	Low=51|High=51	0.62	0.29-1.3	0.21	0.2
TCGA-STAD	ABHD6	1	2.1	Low=184|High=183	1.1	0.78-1.5	0.65	0.65
TCGA-TGCT	ABHD6	1	2.1	Low=67|High=67	0.55	0.05-6.1	0.63	0.62
TCGA-THCA	ABHD6	1	1.9	Low=251|High=251	0.68	0.25-1.9	0.46	0.46
TCGA-THYM	ABHD6	1	1.3	Low=59|High=59	1	0.28-3.9	0.95	0.95
TCGA-UCEC	ABHD6	1	1.5	Low=271|High=270	0.73	0.48-1.1	0.14	0.13
TCGA-UCS	ABHD6	1	1.2	Low=28|High=28	1.1	0.55-2.1	0.82	0.82
TCGA-UVM	ABHD6	1	2	Low=40|High=40	0.38	0.15-0.92	0.033	0.027
CGCI-BLGSP	ABI1	1	5.1	Low=53|High=53	0.73	0.41-1.3	0.28	0.28
CGCI-HTMCP-CC	ABI1	1	4.6	Low=61|High=60	1.6	1-2.5	0.051	0.049
CPTAC-3	ABI1	1	4.5	Low=245|High=244	0.63	0.42-0.95	0.028	0.026
CTSP-DLBCL1	ABI1	1	5.3	Low=5|High=5	5.2	0.57-47	0.14	0.1
HCMI-CMDC	ABI1	1	4	Low=10|High=9	5.6e-10	0-Inf	1	0.0057
MMRF-COMMPASS	ABI1	1	4.7	Low=383|High=383	0.98	0.71-1.3	0.9	0.9
TARGET-ALL-P2	ABI1	1	5.3	Low=211|High=211	0.98	0.67-1.4	0.93	0.93
TARGET-ALL-P2-Tcell	ABI1	1	5.2	Low=120|High=120	0.71	0.25-2.1	0.53	0.53
TARGET-ALL-P2-Bcell	ABI1	1	5.3	Low=70|High=70	0.92	0.6-1.4	0.72	0.72
TARGET-ALL-P3	ABI1	1	5.3	Low=39|High=38	1	0.49-2.1	0.99	0.99
TARGET-AML	ABI1	1	4.8	Low=73|High=72	1.6	1-2.7	0.044	0.042
TARGET-OS	ABI1	1	3.7	Low=43|High=43	0.95	0.46-2	0.9	0.9
TARGET-RT	ABI1	1	3.5	Low=28|High=28	1.7	0.79-3.4	0.18	0.17
TARGET-WT	ABI1	1	3.9	Low=62|High=62	0.86	0.49-1.5	0.6	0.6
TCGA-ACC	ABI1	1	2.9	Low=40|High=39	2.2	1-4.6	0.051	0.046
TCGA-BLCA	ABI1	1	4.2	Low=202|High=202	0.89	0.66-1.2	0.44	0.44
TCGA-BRCA	ABI1	1	4.3	Low=544|High=544	1.5	1.1-2.1	0.018	0.017
TCGA-CESC	ABI1	1	4.5	Low=152|High=152	1.2	0.75-1.9	0.44	0.44
TCGA-CHOL	ABI1	1	4.3	Low=18|High=18	0.43	0.16-1.2	0.097	0.087
TCGA-COAD	ABI1	1	4.4	Low=227|High=226	0.82	0.55-1.2	0.34	0.34
TCGA-DLBC	ABI1	1	4.7	Low=24|High=24	1.2	0.29-5	0.79	0.79
TCGA-ESCA	ABI1	1	4.5	Low=81|High=80	1	0.62-1.7	0.93	0.93
TCGA-GBM	ABI1	1	4	Low=76|High=75	0.86	0.6-1.2	0.42	0.42
TCGA-HNSC	ABI1	1	4.6	Low=249|High=249	0.8	0.61-1	0.1	0.1
TCGA-KICH	ABI1	1	3	Low=32|High=32	0.94	0.25-3.5	0.93	0.93
TCGA-KIRC	ABI1	1	4	Low=265|High=265	0.76	0.56-1	0.07	0.069
TCGA-KIRP	ABI1	1	3.7	Low=144|High=143	1.2	0.67-2.2	0.51	0.51
TCGA-LAML	ABI1	1	4.7	Low=70|High=70	1.2	0.78-1.8	0.43	0.43
TCGA-LGG	ABI1	1	4.8	Low=254|High=253	0.49	0.34-0.7	0.00011	8.1e-05
TCGA-LIHC	ABI1	1	3.2	Low=185|High=184	1.5	1.1-2.1	0.023	0.022
TCGA-LUAD	ABI1	1	4.2	Low=252|High=252	1.2	0.91-1.6	0.19	0.19
TCGA-LUSC	ABI1	1	4.6	Low=248|High=247	0.86	0.66-1.1	0.28	0.28
TCGA-MESO	ABI1	1	3.9	Low=42|High=42	1.1	0.67-1.7	0.77	0.77
TCGA-OV	ABI1	1	4.1	Low=186|High=186	1	0.79-1.3	0.82	0.82
TCGA-PAAD	ABI1	1	4.2	Low=89|High=88	1.2	0.81-1.8	0.34	0.34
TCGA-PCPG	ABI1	1	3	Low=90|High=89	1.1	0.21-5.3	0.94	0.94
TCGA-PRAD	ABI1	1	3.8	Low=247|High=246	1.9	0.53-6.7	0.33	0.32
TCGA-READ	ABI1	1	4.3	Low=82|High=82	1.1	0.51-2.4	0.8	0.8
TCGA-SARC	ABI1	1	3.6	Low=130|High=129	1.3	0.88-1.9	0.19	0.18
TCGA-SKCM	ABI1	1	3.8	Low=51|High=51	1.3	0.62-2.7	0.5	0.5
TCGA-STAD	ABI1	1	4.3	Low=184|High=183	0.9	0.65-1.2	0.52	0.52
TCGA-TGCT	ABI1	1	3.8	Low=67|High=67	2.2	0.2-24	0.52	0.51
TCGA-THCA	ABI1	1	3.9	Low=251|High=251	0.78	0.29-2.1	0.62	0.62
TCGA-THYM	ABI1	1	4.2	Low=59|High=59	0.24	0.049-1.2	0.079	0.058
TCGA-UCEC	ABI1	1	3.9	Low=271|High=270	1	0.7-1.6	0.82	0.82
TCGA-UCS	ABI1	1	3.6	Low=28|High=28	0.93	0.47-1.8	0.83	0.83
TCGA-UVM	ABI1	1	3.8	Low=40|High=40	1.2	0.52-2.8	0.67	0.67
CGCI-BLGSP	ABI3BP	1	1.4	Low=53|High=53	0.48	0.26-0.86	0.013	0.012
CGCI-HTMCP-CC	ABI3BP	1	0.43	Low=61|High=60	0.75	0.47-1.2	0.23	0.22
CPTAC-3	ABI3BP	1	1.8	Low=245|High=244	0.69	0.46-1	0.073	0.071
CTSP-DLBCL1	ABI3BP	1	2.8	Low=5|High=5	0.57	0.093-3.5	0.54	0.54
HCMI-CMDC	ABI3BP	1	0.78	Low=10|High=9	0.45	0.095-2.1	0.32	0.31
MMRF-COMMPASS	ABI3BP	1	0.33	Low=383|High=383	0.68	0.49-0.93	0.017	0.017
TARGET-ALL-P2	ABI3BP	1	0.31	Low=211|High=211	0.15	0.085-0.26	8.7e-12	2.9e-15
TARGET-ALL-P2-Tcell	ABI3BP	1	0.41	Low=120|High=120	1	0.35-2.9	0.98	0.98
TARGET-ALL-P2-Bcell	ABI3BP	1	0.044	Low=70|High=70	0.64	0.42-0.99	0.044	0.043
TARGET-ALL-P3	ABI3BP	1	0.48	Low=39|High=38	1.3	0.61-2.6	0.52	0.52
TARGET-AML	ABI3BP	1	0.034	Low=73|High=72	1.2	0.77-2	0.38	0.38
TARGET-OS	ABI3BP	1	1	Low=43|High=43	1.1	0.5-2.2	0.89	0.89
TARGET-RT	ABI3BP	1	0.33	Low=28|High=28	0.81	0.39-1.7	0.56	0.56
TARGET-WT	ABI3BP	1	0.28	Low=62|High=62	0.76	0.44-1.3	0.34	0.34
TCGA-ACC	ABI3BP	1	0.51	Low=40|High=39	0.28	0.12-0.66	0.0037	0.002
TCGA-BLCA	ABI3BP	1	0.51	Low=202|High=202	1.4	1.1-1.9	0.018	0.017
TCGA-BRCA	ABI3BP	1	1.2	Low=544|High=544	0.75	0.54-1	0.086	0.085
TCGA-CESC	ABI3BP	1	0.42	Low=152|High=152	0.77	0.48-1.2	0.27	0.27
TCGA-CHOL	ABI3BP	1	0.6	Low=18|High=18	0.91	0.35-2.4	0.85	0.84
TCGA-COAD	ABI3BP	1	0.42	Low=227|High=226	1.3	0.88-1.9	0.19	0.19
TCGA-DLBC	ABI3BP	1	1.9	Low=24|High=24	1.2	0.29-4.7	0.83	0.83
TCGA-ESCA	ABI3BP	1	0.77	Low=81|High=80	1	0.62-1.7	0.94	0.94
TCGA-GBM	ABI3BP	1	0.85	Low=76|High=75	0.94	0.65-1.3	0.71	0.71
TCGA-HNSC	ABI3BP	1	0.47	Low=249|High=249	1.1	0.81-1.4	0.64	0.64
TCGA-KICH	ABI3BP	1	0.57	Low=32|High=32	8.1	1965-01-01	0.049	0.019
TCGA-KIRC	ABI3BP	1	2.9	Low=265|High=265	0.66	0.49-0.9	0.0076	0.0072
TCGA-KIRP	ABI3BP	1	3.3	Low=144|High=143	0.54	0.29-0.99	0.048	0.044
TCGA-LAML	ABI3BP	1	0.13	Low=70|High=70	0.76	0.5-1.2	0.2	0.19
TCGA-LGG	ABI3BP	1	1.9	Low=254|High=253	0.62	0.44-0.89	0.01	0.0095
TCGA-LIHC	ABI3BP	1	0.22	Low=185|High=184	1	0.74-1.5	0.81	0.81
TCGA-LUAD	ABI3BP	1	1.5	Low=252|High=252	0.63	0.47-0.85	0.0024	0.0022
TCGA-LUSC	ABI3BP	1	1	Low=248|High=247	1.2	0.91-1.6	0.21	0.21
TCGA-MESO	ABI3BP	1	2.1	Low=42|High=42	1.7	1-2.7	0.04	0.038
TCGA-OV	ABI3BP	1	0.71	Low=186|High=186	0.99	0.76-1.3	0.91	0.91
TCGA-PAAD	ABI3BP	1	1.9	Low=89|High=88	1.1	0.72-1.6	0.7	0.7
TCGA-PCPG	ABI3BP	1	0.38	Low=90|High=89	0.54	0.098-2.9	0.47	0.46
TCGA-PRAD	ABI3BP	1	0.91	Low=247|High=246	1.1	0.31-3.8	0.9	0.9
TCGA-READ	ABI3BP	1	0.36	Low=82|High=82	0.81	0.37-1.7	0.58	0.58
TCGA-SARC	ABI3BP	1	3.4	Low=130|High=129	0.85	0.57-1.3	0.43	0.43
TCGA-SKCM	ABI3BP	1	0.38	Low=51|High=51	1.2	0.56-2.5	0.67	0.67
TCGA-STAD	ABI3BP	1	1.4	Low=184|High=183	1.2	0.88-1.7	0.24	0.23
TCGA-TGCT	ABI3BP	1	1.3	Low=67|High=67	600000000	0-Inf	1	0.082
TCGA-THCA	ABI3BP	1	1.4	Low=251|High=251	1.5	0.56-4.1	0.41	0.41
TCGA-THYM	ABI3BP	1	0.24	Low=59|High=59	0.89	0.24-3.3	0.86	0.86
TCGA-UCEC	ABI3BP	1	0.52	Low=271|High=270	0.85	0.57-1.3	0.46	0.46
TCGA-UCS	ABI3BP	1	0.82	Low=28|High=28	1	0.51-2	1	1
TCGA-UVM	ABI3BP	1	0.095	Low=40|High=40	1	0.45-2.3	0.96	0.96
CGCI-BLGSP	ABL1	1	4.4	Low=53|High=53	1.2	0.69-2.2	0.49	0.49
CGCI-HTMCP-CC	ABL1	1	4	Low=61|High=60	1.1	0.7-1.8	0.66	0.66
CPTAC-3	ABL1	1	3.8	Low=245|High=244	2	1.3-3	0.0011	0.00087
CTSP-DLBCL1	ABL1	1	2.9	Low=5|High=5	0.81	0.14-4.9	0.82	0.82
HCMI-CMDC	ABL1	1	4.3	Low=10|High=9	9.5	1.2-79	0.036	0.011
MMRF-COMMPASS	ABL1	1	2.9	Low=383|High=383	1.2	0.89-1.7	0.21	0.21
TARGET-ALL-P2	ABL1	1	4.2	Low=211|High=211	1	0.71-1.5	0.81	0.81
TARGET-ALL-P2-Tcell	ABL1	1	4.2	Low=120|High=120	1.9	0.64-5.7	0.25	0.24
TARGET-ALL-P2-Bcell	ABL1	1	4	Low=70|High=70	1.5	1-2.4	0.048	0.047
TARGET-ALL-P3	ABL1	1	4.2	Low=39|High=38	1.5	0.73-3.2	0.26	0.26
TARGET-AML	ABL1	1	3.3	Low=73|High=72	1	0.63-1.6	0.97	0.97
TARGET-OS	ABL1	1	4.3	Low=43|High=43	0.77	0.37-1.6	0.48	0.48
TARGET-RT	ABL1	1	5.3	Low=28|High=28	1	0.5-2.2	0.91	0.91
TARGET-WT	ABL1	1	5.1	Low=62|High=62	0.92	0.53-1.6	0.76	0.76
TCGA-ACC	ABL1	1	4.2	Low=40|High=39	2	0.94-4.3	0.073	0.068
TCGA-BLCA	ABL1	1	3.7	Low=202|High=202	1.1	0.81-1.5	0.56	0.56
TCGA-BRCA	ABL1	1	4.2	Low=544|High=544	0.84	0.61-1.2	0.29	0.29
TCGA-CESC	ABL1	1	3.8	Low=152|High=152	1.1	0.69-1.7	0.71	0.71
TCGA-CHOL	ABL1	1	3.8	Low=18|High=18	0.77	0.29-2	0.6	0.6
TCGA-COAD	ABL1	1	4.3	Low=227|High=226	1.2	0.8-1.7	0.42	0.42
TCGA-DLBC	ABL1	1	3.4	Low=24|High=24	0.69	0.16-2.9	0.61	0.61
TCGA-ESCA	ABL1	1	4.4	Low=81|High=80	0.74	0.45-1.2	0.25	0.25
TCGA-GBM	ABL1	1	4.4	Low=76|High=75	0.77	0.53-1.1	0.15	0.15
TCGA-HNSC	ABL1	1	4	Low=249|High=249	1.1	0.82-1.4	0.61	0.61
TCGA-KICH	ABL1	1	3.9	Low=32|High=32	0.26	0.055-1.3	0.097	0.074
TCGA-KIRC	ABL1	1	3.9	Low=265|High=265	0.76	0.56-1	0.076	0.075
TCGA-KIRP	ABL1	1	4	Low=144|High=143	1.1	0.62-2	0.7	0.7
TCGA-LAML	ABL1	1	4.2	Low=70|High=70	0.92	0.61-1.4	0.71	0.71
TCGA-LGG	ABL1	1	4.7	Low=254|High=253	0.67	0.47-0.96	0.029	0.028
TCGA-LIHC	ABL1	1	2.7	Low=185|High=184	1.6	1.1-2.2	0.0093	0.0087
TCGA-LUAD	ABL1	1	4	Low=252|High=252	1.3	0.98-1.8	0.064	0.063
TCGA-LUSC	ABL1	1	3.9	Low=248|High=247	1.3	0.97-1.7	0.087	0.086
TCGA-MESO	ABL1	1	4.4	Low=42|High=42	1.5	0.93-2.4	0.093	0.091
TCGA-OV	ABL1	1	3.9	Low=186|High=186	1	0.78-1.3	0.92	0.92
TCGA-PAAD	ABL1	1	4.1	Low=89|High=88	0.77	0.51-1.2	0.22	0.22
TCGA-PCPG	ABL1	1	3.7	Low=90|High=89	0.52	0.095-2.9	0.45	0.45
TCGA-PRAD	ABL1	1	4.5	Low=247|High=246	0.68	0.19-2.4	0.56	0.55
TCGA-READ	ABL1	1	4.4	Low=82|High=82	0.7	0.32-1.5	0.38	0.38
TCGA-SARC	ABL1	1	5	Low=130|High=129	0.95	0.64-1.4	0.78	0.78
TCGA-SKCM	ABL1	1	4.2	Low=51|High=51	1	0.47-2.2	0.98	0.98
TCGA-STAD	ABL1	1	4.3	Low=184|High=183	1.1	0.78-1.5	0.66	0.66
TCGA-TGCT	ABL1	1	4.3	Low=67|High=67	0.41	0.042-4.1	0.45	0.44
TCGA-THCA	ABL1	1	4.6	Low=251|High=251	0.92	0.34-2.4	0.86	0.86
TCGA-THYM	ABL1	1	4.1	Low=59|High=59	1.2	0.32-4.5	0.78	0.78
TCGA-UCEC	ABL1	1	4.2	Low=271|High=270	0.89	0.59-1.3	0.57	0.57
TCGA-UCS	ABL1	1	4.4	Low=28|High=28	1.4	0.73-2.8	0.29	0.29
TCGA-UVM	ABL1	1	5.3	Low=40|High=40	1.6	0.67-3.6	0.3	0.29
CGCI-BLGSP	ABLIM1	1	5	Low=53|High=53	0.94	0.53-1.6	0.82	0.82
CGCI-HTMCP-CC	ABLIM1	1	4.3	Low=61|High=60	0.95	0.6-1.5	0.84	0.84
CPTAC-3	ABLIM1	1	4.6	Low=245|High=244	0.52	0.34-0.79	0.0021	0.0017
CTSP-DLBCL1	ABLIM1	1	1.4	Low=5|High=5	0.74	0.12-4.4	0.74	0.74
HCMI-CMDC	ABLIM1	1	4.2	Low=10|High=9	0.13	0.016-1.1	0.06	0.027
MMRF-COMMPASS	ABLIM1	1	1.3	Low=383|High=383	0.73	0.53-1	0.051	0.05
TARGET-ALL-P2	ABLIM1	1	3.1	Low=211|High=211	0.45	0.29-0.68	0.00014	9.5e-05
TARGET-ALL-P2-Tcell	ABLIM1	1	3.5	Low=120|High=120	2.5	0.79-8	0.12	0.11
TARGET-ALL-P2-Bcell	ABLIM1	1	2.2	Low=70|High=70	0.68	0.44-1	0.081	0.079
TARGET-ALL-P3	ABLIM1	1	2.5	Low=39|High=38	1.8	0.86-3.8	0.12	0.11
TARGET-AML	ABLIM1	1	1.2	Low=73|High=72	1.1	0.7-1.8	0.62	0.62
TARGET-OS	ABLIM1	1	1.9	Low=43|High=43	2.6	1.2-5.9	0.021	0.017
TARGET-RT	ABLIM1	1	1.1	Low=28|High=28	0.69	0.33-1.4	0.32	0.32
TARGET-WT	ABLIM1	1	4.1	Low=62|High=62	0.68	0.39-1.2	0.18	0.17
TCGA-ACC	ABLIM1	1	1.8	Low=40|High=39	0.55	0.25-1.2	0.13	0.12
TCGA-BLCA	ABLIM1	1	3.3	Low=202|High=202	0.95	0.71-1.3	0.73	0.73
TCGA-BRCA	ABLIM1	1	3.7	Low=544|High=544	1.3	0.91-1.7	0.16	0.16
TCGA-CESC	ABLIM1	1	4.3	Low=152|High=152	0.71	0.44-1.1	0.14	0.14
TCGA-CHOL	ABLIM1	1	4.5	Low=18|High=18	0.72	0.28-1.8	0.48	0.48
TCGA-COAD	ABLIM1	1	4.2	Low=227|High=226	1.1	0.73-1.6	0.69	0.69
TCGA-DLBC	ABLIM1	1	3	Low=24|High=24	0.78	0.18-3.3	0.73	0.73
TCGA-ESCA	ABLIM1	1	4.6	Low=81|High=80	1.1	0.67-1.9	0.67	0.67
TCGA-GBM	ABLIM1	1	3.5	Low=76|High=75	0.79	0.55-1.1	0.2	0.19
TCGA-HNSC	ABLIM1	1	4.6	Low=249|High=249	0.94	0.72-1.2	0.68	0.68
TCGA-KICH	ABLIM1	1	3.4	Low=32|High=32	1.4	0.39-5.4	0.58	0.58
TCGA-KIRC	ABLIM1	1	4.1	Low=265|High=265	0.56	0.41-0.76	0.00021	0.00017
TCGA-KIRP	ABLIM1	1	4.3	Low=144|High=143	0.67	0.37-1.2	0.19	0.19
TCGA-LAML	ABLIM1	1	2.1	Low=70|High=70	1.5	1-2.4	0.044	0.043
TCGA-LGG	ABLIM1	1	4.9	Low=254|High=253	0.52	0.37-0.75	0.00042	0.00034
TCGA-LIHC	ABLIM1	1	2.7	Low=185|High=184	1.3	0.94-1.9	0.11	0.1
TCGA-LUAD	ABLIM1	1	3.8	Low=252|High=252	0.96	0.72-1.3	0.8	0.8
TCGA-LUSC	ABLIM1	1	4	Low=248|High=247	0.84	0.64-1.1	0.2	0.2
TCGA-MESO	ABLIM1	1	3.7	Low=42|High=42	0.35	0.22-0.58	4.6e-05	2.3e-05
TCGA-OV	ABLIM1	1	4.1	Low=186|High=186	1.2	0.91-1.5	0.22	0.22
TCGA-PAAD	ABLIM1	1	4.3	Low=89|High=88	1.3	0.88-2	0.18	0.17
TCGA-PCPG	ABLIM1	1	3.1	Low=90|High=89	0.55	0.1-3	0.49	0.48
TCGA-PRAD	ABLIM1	1	2.8	Low=247|High=246	1	0.29-3.6	0.96	0.96
TCGA-READ	ABLIM1	1	4.1	Low=82|High=82	0.71	0.33-1.6	0.4	0.4
TCGA-SARC	ABLIM1	1	2.8	Low=130|High=129	0.84	0.56-1.2	0.38	0.38
TCGA-SKCM	ABLIM1	1	1.8	Low=51|High=51	1.8	0.82-3.9	0.14	0.14
TCGA-STAD	ABLIM1	1	4.3	Low=184|High=183	0.91	0.66-1.3	0.57	0.57
TCGA-TGCT	ABLIM1	1	2.3	Low=67|High=67	0.41	0.041-4.1	0.45	0.43
TCGA-THCA	ABLIM1	1	4.5	Low=251|High=251	0.78	0.29-2.1	0.61	0.61
TCGA-THYM	ABLIM1	1	3.1	Low=59|High=59	0.71	0.19-2.7	0.61	0.61
TCGA-UCEC	ABLIM1	1	3.8	Low=271|High=270	1.3	0.84-1.9	0.25	0.25
TCGA-UCS	ABLIM1	1	3.7	Low=28|High=28	1.1	0.54-2.1	0.86	0.86
TCGA-UVM	ABLIM1	1	2.5	Low=40|High=40	0.32	0.13-0.8	0.014	0.01
CGCI-BLGSP	ABR	1	5	Low=53|High=53	0.99	0.56-1.7	0.97	0.97
CGCI-HTMCP-CC	ABR	1	3.2	Low=61|High=60	0.89	0.56-1.4	0.62	0.61
CPTAC-3	ABR	1	3.2	Low=245|High=244	1.8	1.2-2.7	0.0046	0.004
CTSP-DLBCL1	ABR	1	2.4	Low=5|High=5	0.66	0.11-4	0.65	0.64
HCMI-CMDC	ABR	1	3.9	Low=10|High=9	2.1	0.5-9.1	0.31	0.29
MMRF-COMMPASS	ABR	1	0.67	Low=383|High=383	1.1	0.8-1.5	0.57	0.57
TARGET-ALL-P2	ABR	1	2.6	Low=211|High=211	1.1	0.76-1.7	0.57	0.57
TARGET-ALL-P2-Tcell	ABR	1	2.4	Low=120|High=120	1.8	0.62-5.5	0.27	0.26
TARGET-ALL-P2-Bcell	ABR	1	2.8	Low=70|High=70	0.54	0.35-0.84	0.0059	0.0052
TARGET-ALL-P3	ABR	1	3.5	Low=39|High=38	1.4	0.65-2.8	0.41	0.41
TARGET-AML	ABR	1	1.9	Low=73|High=72	1.8	1.1-2.9	0.022	0.02
TARGET-OS	ABR	1	3.1	Low=43|High=43	1.8	0.85-3.8	0.12	0.12
TARGET-RT	ABR	1	2.1	Low=28|High=28	0.86	0.42-1.8	0.69	0.68
TARGET-WT	ABR	1	3.3	Low=62|High=62	0.67	0.38-1.2	0.16	0.15
TCGA-ACC	ABR	1	3	Low=40|High=39	3.7	1.6-8.8	0.0026	0.0012
TCGA-BLCA	ABR	1	2.9	Low=202|High=202	0.79	0.59-1.1	0.12	0.12
TCGA-BRCA	ABR	1	3.1	Low=544|High=544	0.99	0.72-1.4	0.96	0.96
TCGA-CESC	ABR	1	3	Low=152|High=152	0.94	0.59-1.5	0.81	0.81
TCGA-CHOL	ABR	1	3.4	Low=18|High=18	1.7	0.63-4.5	0.31	0.3
TCGA-COAD	ABR	1	4	Low=227|High=226	1.1	0.72-1.6	0.76	0.76
TCGA-DLBC	ABR	1	3.4	Low=24|High=24	0.49	0.11-2.1	0.33	0.32
TCGA-ESCA	ABR	1	3.7	Low=81|High=80	0.79	0.48-1.3	0.36	0.36
TCGA-GBM	ABR	1	4.1	Low=76|High=75	1.2	0.83-1.7	0.36	0.36
TCGA-HNSC	ABR	1	3.2	Low=249|High=249	0.75	0.57-0.98	0.037	0.036
TCGA-KICH	ABR	1	3.2	Low=32|High=32	3.8	0.79-18	0.096	0.074
TCGA-KIRC	ABR	1	2.9	Low=265|High=265	0.79	0.59-1.1	0.13	0.13
TCGA-KIRP	ABR	1	3.9	Low=144|High=143	0.44	0.23-0.83	0.011	0.0093
TCGA-LAML	ABR	1	3.9	Low=70|High=70	1.3	0.85-2	0.22	0.22
TCGA-LGG	ABR	1	4.8	Low=254|High=253	0.81	0.56-1.2	0.24	0.24
TCGA-LIHC	ABR	1	0.87	Low=185|High=184	1.1	0.81-1.6	0.44	0.44
TCGA-LUAD	ABR	1	3.5	Low=252|High=252	1.1	0.8-1.4	0.65	0.65
TCGA-LUSC	ABR	1	3	Low=248|High=247	1.2	0.93-1.6	0.15	0.15
TCGA-MESO	ABR	1	3.6	Low=42|High=42	1.3	0.81-2.1	0.29	0.29
TCGA-OV	ABR	1	1.9	Low=186|High=186	1.1	0.85-1.4	0.44	0.44
TCGA-PAAD	ABR	1	3.7	Low=89|High=88	0.62	0.41-0.94	0.025	0.024
TCGA-PCPG	ABR	1	4.1	Low=90|High=89	0.26	0.03-2.3	0.22	0.19
TCGA-PRAD	ABR	1	3.1	Low=247|High=246	3	0.74-12	0.12	0.11
TCGA-READ	ABR	1	3.9	Low=82|High=82	0.92	0.42-2	0.83	0.83
TCGA-SARC	ABR	1	3.2	Low=130|High=129	0.94	0.63-1.4	0.75	0.75
TCGA-SKCM	ABR	1	4.6	Low=51|High=51	1.2	0.55-2.5	0.7	0.7
TCGA-STAD	ABR	1	3.7	Low=184|High=183	0.78	0.56-1.1	0.15	0.15
TCGA-TGCT	ABR	1	3.9	Low=67|High=67	1	0.15-7.4	0.97	0.97
TCGA-THCA	ABR	1	3.5	Low=251|High=251	0.7	0.26-1.9	0.48	0.47
TCGA-THYM	ABR	1	3.1	Low=59|High=59	8.4	1967-01-01	0.045	0.016
TCGA-UCEC	ABR	1	3	Low=271|High=270	0.93	0.62-1.4	0.73	0.73
TCGA-UCS	ABR	1	2.7	Low=28|High=28	0.86	0.44-1.7	0.66	0.66
TCGA-UVM	ABR	1	5.9	Low=40|High=40	5.4	1.9-15	0.0013	0.00039
CGCI-BLGSP	ACAA1	1	2.4	Low=53|High=53	0.58	0.33-1	0.064	0.061
CGCI-HTMCP-CC	ACAA1	1	2.9	Low=61|High=60	1.2	0.73-1.8	0.53	0.53
CPTAC-3	ACAA1	1	2.6	Low=245|High=244	1.5	1-2.3	0.037	0.036
CTSP-DLBCL1	ACAA1	1	2.9	Low=5|High=5	0.57	0.093-3.5	0.54	0.54
HCMI-CMDC	ACAA1	1	2.7	Low=10|High=9	0.51	0.098-2.6	0.42	0.41
MMRF-COMMPASS	ACAA1	1	3.1	Low=383|High=383	0.61	0.44-0.84	0.0028	0.0026
TARGET-ALL-P2	ACAA1	1	2.9	Low=211|High=211	0.19	0.11-0.32	1.9e-10	1.1e-12
TARGET-ALL-P2-Tcell	ACAA1	1	3	Low=120|High=120	1.1	0.38-3.1	0.88	0.88
TARGET-ALL-P2-Bcell	ACAA1	1	2.1	Low=70|High=70	0.86	0.56-1.3	0.48	0.48
TARGET-ALL-P3	ACAA1	1	3.3	Low=39|High=38	0.44	0.2-0.97	0.042	0.036
TARGET-AML	ACAA1	1	2.4	Low=73|High=72	1.1	0.68-1.8	0.7	0.7
TARGET-OS	ACAA1	1	2.1	Low=43|High=43	0.52	0.24-1.1	0.086	0.08
TARGET-RT	ACAA1	1	2	Low=28|High=28	0.59	0.28-1.2	0.15	0.14
TARGET-WT	ACAA1	1	1.6	Low=62|High=62	1.2	0.7-2.1	0.49	0.49
TCGA-ACC	ACAA1	1	2.9	Low=40|High=39	0.86	0.4-1.8	0.68	0.68
TCGA-BLCA	ACAA1	1	3.5	Low=202|High=202	0.79	0.59-1.1	0.12	0.12
TCGA-BRCA	ACAA1	1	2.9	Low=544|High=544	0.88	0.64-1.2	0.45	0.44
TCGA-CESC	ACAA1	1	2.5	Low=152|High=152	1	0.65-1.6	0.9	0.9
TCGA-CHOL	ACAA1	1	3.1	Low=18|High=18	0.9	0.36-2.3	0.83	0.83
TCGA-COAD	ACAA1	1	3.1	Low=227|High=226	1.1	0.72-1.6	0.74	0.74
TCGA-DLBC	ACAA1	1	3.2	Low=24|High=24	0.58	0.14-2.4	0.46	0.45
TCGA-ESCA	ACAA1	1	2.3	Low=81|High=80	1.1	0.67-1.9	0.67	0.67
TCGA-GBM	ACAA1	1	3.4	Low=76|High=75	1.2	0.82-1.7	0.38	0.38
TCGA-HNSC	ACAA1	1	2.5	Low=249|High=249	0.63	0.48-0.83	0.00093	0.00084
[truncated: 204,003+ more rows]
