# Supplementary material for: Survival Genie, a web platform for survival analysis across pediatric and adult cancers
Source: Sci Rep. 2022 Feb 23;12:3069. doi: 10.1038/s41598-022-06841-0 (PMC8866543; doi:10.1038/s41598-022-06841-0)
Supplement: Supplementary file 4 — Supplementary Table 4. [file 41598_2022_6841_MOESM4_ESM.xlsx]

## Sheet: LAYN_IFNG
Supplementary Table 4: Ratio based survival analysis of T cell exhaustion to effector marker genes across different cancer datasets.
Cancer	Gene Ratio	Median cut-point	Groups	HR	HR 95% CI	HR Pvalue	LogRank Pvalue
CGCI-BLGSP	LAYN:IFNG	0.82	Low=53|High=53	1.4	0.8-2.5	0.23	0.23
CGCI-HTMCP-CC	LAYN:IFNG	3	Low=61|High=60	1.6	0.98-2.5	0.064	0.062
CPTAC-3	LAYN:IFNG	3.1	Low=245|High=244	2.4	1.6-3.7	6.9e-05	4e-05
CTSP-DLBCL1	LAYN:IFNG	0.19	Low=5|High=5	0.19	0.021-1.7	0.14	0.1
HCMI-CMDC	LAYN:IFNG	7.5	Low=10|High=9	1.9	0.43-8.9	0.39	0.38
MMRF-COMMPASS	LAYN:IFNG	0.023	Low=383|High=383	1	0.76-1.4	0.79	0.79
NCICCR-DLBCL	.	.	.	.	.	.	.
OHSU-CNL	.	.	.	.	.	.	.
TARGET-ALL-P2	LAYN:IFNG	0.3	Low=211|High=211	0.83	0.56-1.2	0.34	0.34
TARGET-ALL-P2-Tcell	LAYN:IFNG	0.37	Low=120|High=120	1.3	0.46-3.8	0.6	0.6
TARGET-ALL-P2-Bcell	LAYN:IFNG	0.17	Low=70|High=70	1.1	0.69-1.6	0.77	0.77
TARGET-ALL-P3	LAYN:IFNG	0.35	Low=39|High=38	2.6	1.2-5.8	0.016	0.012
TARGET-AML	LAYN:IFNG	0.31	Low=73|High=72	0.94	0.58-1.5	0.79	0.79
TARGET-NBL	.	.	.	.	.	.	.
TARGET-OS	LAYN:IFNG	7.8	Low=43|High=43	1.4	0.67-3	0.36	0.35
TARGET-RT	LAYN:IFNG	2.1	Low=28|High=28	2.1	0.99-4.5	0.052	0.047
TARGET-WT	LAYN:IFNG	8.6	Low=62|High=62	0.79	0.45-1.4	0.41	0.41
TCGA-ACC	LAYN:IFNG	12	Low=40|High=39	0.89	0.42-1.9	0.75	0.75
TCGA-BLCA	LAYN:IFNG	4	Low=202|High=202	1.5	1.1-2	0.0078	0.0074
TCGA-BRCA	LAYN:IFNG	4.5	Low=544|High=544	1.4	1-1.9	0.05	0.049
TCGA-CESC	LAYN:IFNG	2.3	Low=152|High=152	1.6	1-2.6	0.041	0.039
TCGA-CHOL	LAYN:IFNG	4.5	Low=18|High=18	1.2	0.47-3.2	0.68	0.68
TCGA-COAD	LAYN:IFNG	3.1	Low=227|High=226	1.1	0.75-1.6	0.63	0.63
TCGA-DLBC	LAYN:IFNG	0.52	Low=24|High=24	0.89	0.22-3.6	0.87	0.87
TCGA-ESCA	LAYN:IFNG	3.1	Low=81|High=80	0.87	0.53-1.4	0.58	0.58
TCGA-GBM	LAYN:IFNG	8.8	Low=76|High=75	1	0.7-1.4	0.99	0.99
TCGA-HNSC	LAYN:IFNG	3.8	Low=249|High=249	1.5	1.1-1.9	0.0055	0.0052
TCGA-KICH	LAYN:IFNG	6.3	Low=32|High=32	1.2	0.32-4.5	0.78	0.78
TCGA-KIRC	LAYN:IFNG	4.4	Low=265|High=265	0.62	0.46-0.84	0.0021	0.0019
TCGA-KIRP	LAYN:IFNG	6	Low=144|High=143	0.48	0.25-0.92	0.027	0.023
TCGA-LAML	LAYN:IFNG	0.57	Low=70|High=70	1.2	0.75-1.8	0.51	0.51
TCGA-LGG	LAYN:IFNG	14	Low=254|High=253	0.72	0.5-1	0.068	0.067
TCGA-LIHC	LAYN:IFNG	3.1	Low=185|High=184	1	0.72-1.4	0.95	0.95
TCGA-LUAD	LAYN:IFNG	3.1	Low=252|High=252	0.91	0.68-1.2	0.55	0.55
TCGA-LUSC	LAYN:IFNG	4.2	Low=248|High=247	0.99	0.75-1.3	0.94	0.94
TCGA-MESO	LAYN:IFNG	4.4	Low=42|High=42	1.3	0.83-2.1	0.23	0.23
TCGA-OV	LAYN:IFNG	5.5	Low=186|High=186	1.4	1.1-1.8	0.009	0.0087
TCGA-PAAD	LAYN:IFNG	6	Low=89|High=88	0.85	0.56-1.3	0.43	0.43
TCGA-PCPG	LAYN:IFNG	11	Low=90|High=89	1.3	0.25-6.6	0.77	0.77
TCGA-PRAD	LAYN:IFNG	5.7	Low=247|High=246	0.71	0.2-2.5	0.6	0.6
TCGA-READ	LAYN:IFNG	3.4	Low=82|High=82	1.4	0.65-3.1	0.37	0.37
TCGA-SARC	LAYN:IFNG	6	Low=130|High=129	2	1.3-3	0.0012	0.00094
TCGA-SKCM	LAYN:IFNG	2.7	Low=51|High=51	1.7	0.8-3.5	0.17	0.16
TCGA-STAD	LAYN:IFNG	2.7	Low=184|High=183	1.2	0.88-1.7	0.22	0.22
TCGA-TGCT	LAYN:IFNG	1.6	Low=67|High=67	0.49	0.044-5.4	0.56	0.55
TCGA-THCA	LAYN:IFNG	5	Low=251|High=251	1.6	0.59-4.5	0.35	0.35
TCGA-THYM	LAYN:IFNG	5.9	Low=59|High=59	0.35	0.081-1.5	0.15	0.14
TCGA-UCEC	LAYN:IFNG	3.5	Low=271|High=270	2.1	1.4-3.2	0.00088	0.00068
TCGA-UCS	LAYN:IFNG	8.2	Low=28|High=28	0.76	0.38-1.5	0.44	0.44
TCGA-UVM	LAYN:IFNG	7.3	Low=40|High=40	0.31	0.12-0.78	0.013	0.0087

## Sheet: LAYN_GZMA
Cancer	Gene Ratio	Median cut-point	Groups	HR	HR 95% CI	HR Pvalue	LogRank Pvalue
CGCI-BLGSP	LAYN:GZMA	0.19	Low=53|High=53	1.7	0.94-3	0.083	0.079
CGCI-HTMCP-CC	LAYN:GZMA	0.4	Low=61|High=60	1.4	0.89-2.3	0.14	0.14
CPTAC-3	LAYN:GZMA	0.57	Low=245|High=244	3.4	2.2-5.4	1.7e-07	2.5e-08
CTSP-DLBCL1	LAYN:GZMA	0.025	Low=5|High=5	0.6	0.1-3.6	0.58	0.57
HCMI-CMDC	LAYN:GZMA	2.6	Low=10|High=9	4.7	0.85-25	0.076	0.054
MMRF-COMMPASS	LAYN:GZMA	0.078	Low=383|High=383	0.72	0.52-0.98	0.04	0.039
NCICCR-DLBCL	.	.	.	.	.	.	.
OHSU-CNL	.	.	.	.	.	.	.
TARGET-ALL-P2	LAYN:GZMA	0.062	Low=211|High=211	0.42	0.27-0.63	4.4e-05	2.5e-05
TARGET-ALL-P2-Tcell	LAYN:GZMA	0.083	Low=120|High=120	1.9	0.65-5.8	0.24	0.23
TARGET-ALL-P2-Bcell	LAYN:GZMA	0.019	Low=70|High=70	0.57	0.37-0.88	0.012	0.011
TARGET-ALL-P3	LAYN:GZMA	0.067	Low=39|High=38	1	0.5-2.2	0.9	0.9
TARGET-AML	LAYN:GZMA	0.11	Low=73|High=72	0.69	0.43-1.1	0.14	0.14
TARGET-NBL	.	.	.	.	.	.	.
TARGET-OS	LAYN:GZMA	1.3	Low=43|High=43	1.3	0.62-2.7	0.5	0.5
TARGET-RT	LAYN:GZMA	0.27	Low=28|High=28	1.2	0.6-2.5	0.57	0.57
TARGET-WT	LAYN:GZMA	2.2	Low=62|High=62	0.82	0.47-1.4	0.48	0.48
TCGA-ACC	LAYN:GZMA	1.5	Low=40|High=39	1	0.49-2.1	0.96	0.96
TCGA-BLCA	LAYN:GZMA	0.61	Low=202|High=202	1.7	1.2-2.2	0.00081	0.00071
TCGA-BRCA	LAYN:GZMA	0.59	Low=544|High=544	1.5	1.1-2	0.018	0.017
TCGA-CESC	LAYN:GZMA	0.21	Low=152|High=152	1.2	0.78-2	0.38	0.38
TCGA-CHOL	LAYN:GZMA	0.29	Low=18|High=18	1.2	0.46-3	0.73	0.73
TCGA-COAD	LAYN:GZMA	0.35	Low=227|High=226	1.2	0.84-1.8	0.29	0.29
TCGA-DLBC	LAYN:GZMA	0.05	Low=24|High=24	1.9	0.44-7.8	0.4	0.39
TCGA-ESCA	LAYN:GZMA	0.56	Low=81|High=80	0.96	0.58-1.6	0.87	0.87
TCGA-GBM	LAYN:GZMA	2.4	Low=76|High=75	1	0.7-1.5	0.97	0.97
TCGA-HNSC	LAYN:GZMA	0.63	Low=249|High=249	1.4	1.1-1.8	0.019	0.018
TCGA-KICH	LAYN:GZMA	0.42	Low=32|High=32	3.7	0.78-18	0.1	0.077
TCGA-KIRC	LAYN:GZMA	0.44	Low=265|High=265	0.73	0.54-0.99	0.04	0.039
TCGA-KIRP	LAYN:GZMA	0.61	Low=144|High=143	0.57	0.31-1	0.07	0.067
TCGA-LAML	LAYN:GZMA	0.035	Low=70|High=70	0.95	0.62-1.5	0.82	0.82
TCGA-LGG	LAYN:GZMA	3.8	Low=254|High=253	0.65	0.46-0.93	0.019	0.018
TCGA-LIHC	LAYN:GZMA	0.19	Low=185|High=184	1.6	1.1-2.3	0.0066	0.0061
TCGA-LUAD	LAYN:GZMA	0.36	Low=252|High=252	1.2	0.93-1.7	0.14	0.14
TCGA-LUSC	LAYN:GZMA	0.72	Low=248|High=247	0.92	0.7-1.2	0.52	0.52
TCGA-MESO	LAYN:GZMA	0.63	Low=42|High=42	2.4	1.4-3.9	0.00065	0.00048
TCGA-OV	LAYN:GZMA	1.3	Low=186|High=186	1.1	0.88-1.5	0.32	0.32
TCGA-PAAD	LAYN:GZMA	0.74	Low=89|High=88	1.3	0.87-2	0.19	0.18
TCGA-PCPG	LAYN:GZMA	1.7	Low=90|High=89	0.22	0.026-1.9	0.17	0.13
TCGA-PRAD	LAYN:GZMA	1.2	Low=247|High=246	0.46	0.12-1.8	0.26	0.25
TCGA-READ	LAYN:GZMA	0.43	Low=82|High=82	1.6	0.72-3.6	0.25	0.25
TCGA-SARC	LAYN:GZMA	1	Low=130|High=129	1.4	0.97-2.2	0.071	0.069
TCGA-SKCM	LAYN:GZMA	0.32	Low=51|High=51	1.5	0.7-3	0.31	0.31
TCGA-STAD	LAYN:GZMA	0.35	Low=184|High=183	1.4	2021-01-02	0.029	0.028
TCGA-TGCT	LAYN:GZMA	0.17	Low=67|High=67	0.73	0.098-5.4	0.75	0.75
TCGA-THCA	LAYN:GZMA	0.89	Low=251|High=251	4.2	1.2-15	0.024	0.014
TCGA-THYM	LAYN:GZMA	0.93	Low=59|High=59	0.46	0.11-1.8	0.27	0.26
TCGA-UCEC	LAYN:GZMA	0.33	Low=271|High=270	2.2	1.4-3.3	0.0005	0.00036
TCGA-UCS	LAYN:GZMA	2	Low=28|High=28	1	0.5-2	1	1
TCGA-UVM	LAYN:GZMA	0.73	Low=40|High=40	0.47	0.2-1.1	0.085	0.079
